# Supplementary material for: SMAP is a pipeline for sample matching in proteogenomics
Source: Nat Commun. 2022 Feb 8;13:744. doi: 10.1038/s41467-022-28411-8 (PMC8825821; doi:10.1038/s41467-022-28411-8)
Supplement: Supplementary file 4 — Supplementary Data 1 [file 41467_2022_28411_MOESM4_ESM.xlsx]

## Sheet: Table S1
	Supplementary Table 1. Variant peptides and genotypes identified in the PsychENCODE BrainGVEX proteomics project
	A total of ~34 million MS2 spectra from 29 batches of TMT experiments were searched against a customized database, identifying 5,065 variant peptides. Chr: chromosome; Ref: reference genotype; Alt: alternative genotype; AA change: amino acids (AA) substitutions; The number in the middle is the position of the variant in the protein sequence.
	Chr	Position	Ref	Alt	Gene symbol	AA change	Peptide sequence	Batch																													Batches #
								b01	b02	b03	b04	b05	b06	b07	b08	b09	b10	b11	b12	b13	b14	b15	b16	b17	b18	b19	b20	b21	b22	b23	b24	b25	b26	b27	b28	b29
	1	887799	C	T	NOC2L	R395H	NAM@TTHK	0	0	0	0	0	0	0	0	1	0	0	0	0	0	0	0	0	0	0	0	0	0	0	0	0	0	0	0	0	1
	1	906300	G	A	PLEKHN1	A176T	TELDRWLYHLEK	0	0	0	0	0	0	0	0	0	0	0	0	0	0	0	0	0	0	1	0	0	0	0	0	0	0	0	0	0	1
	1	949608	G	A	ISG15	S83N	CDEPLNILVR	1	0	1	1	1	0	1	0	1	0	0	0	0	0	0	0	0	1	0	1	0	1	1	1	2	1	1	0	0	15
	1	982302	C	A	AGRN	T1118K	KPSLDAEGSNCPATK	0	0	0	0	0	0	0	0	0	0	0	0	0	0	0	0	0	0	0	0	0	0	0	0	0	1	0	0	0	1
	1	985378	G	A	AGRN	E1614K	VLPEGGAQCK	1	0	0	0	0	0	0	0	0	0	0	0	0	0	0	0	0	0	0	0	0	0	0	0	0	0	0	0	0	1
	1	1290917	G	C	MXRA8	Q97E	LLDLYSAGEER	0	0	0	0	0	0	0	0	0	1	0	0	0	0	0	0	0	0	0	0	0	0	0	0	0	0	0	0	0	1
	1	1354844	C	T	ANKRD65	E99K	CTGLPPK	0	0	0	0	0	0	0	0	0	0	0	0	0	0	0	0	0	0	0	0	0	0	0	0	0	0	0	1	1	2
	1	1387764	G	A	ATAD3C	G58R	AAGTLFR	0	0	0	0	0	0	0	0	0	0	0	1	0	0	0	0	0	0	0	0	0	0	0	0	0	0	0	0	0	1
	1	1452703	G	A	ATAD3A	A99T	EYEATVEQLK	0	0	0	0	0	0	0	0	0	0	0	0	0	0	0	0	0	0	0	0	0	0	0	0	0	0	1	0	0	1
	1	1455533	G	A	ATAD3A	R224Q	ATVEQEM@ELR	0	0	0	0	0	0	0	0	0	0	0	0	0	0	0	0	1	0	0	0	0	0	0	0	0	0	0	0	0	1
	1	1563105	G	A	MIB2	A580T	VLLSAGCRADTINSTQSTALHVAVQR	0	0	0	0	0	0	0	0	0	0	0	0	1	1	1	0	0	0	0	0	0	0	0	0	0	0	0	0	0	3
	1	1686040	G	T	NADK	N175K	TAVHNGLGEK	0	0	0	0	0	0	0	0	1	0	0	0	0	0	0	0	0	0	0	0	0	0	1	0	0	0	0	0	0	2
	1	1854455	C	T	CFAP74	C1551Y	ELQVGYIR	0	0	0	0	0	0	0	0	0	0	0	0	0	0	0	0	0	0	0	1	0	0	0	0	0	0	0	0	0	1
	1	1900225	C	T	CFAP74	R365Q	QEIISQILK	0	0	0	0	0	0	0	0	1	0	0	0	0	0	0	0	0	0	0	0	0	0	0	0	0	0	0	0	0	1
	1	1900232	T	C	CFAP74	I363V	KQEIVSR	1	1	1	1	1	0	0	0	0	0	0	0	1	0	1	1	1	1	0	1	0	0	1	0	1	1	1	0	1	16
	1	2252937	C	T	MORN1	R460Q	HLQVVAKR	0	0	0	0	0	1	0	0	0	0	0	0	0	0	0	0	0	0	0	0	0	0	0	0	0	0	0	0	0	1
	1	2441358	T	C	PANK4	Q684R	IAGMDPVVHSALREER	0	0	0	0	0	0	0	0	0	0	0	0	0	0	0	0	0	1	0	0	0	0	0	0	0	0	0	0	0	1
	1	2441358	T	C	PANK4	Q684R	IAGMDPVVHSALR,IAGM@DPVVHSALREER	0	1	0	0	0	0	0	0	0	0	0	0	0	0	0	0	0	0	0	0	0	0	0	0	0	0	0	0	0	1
	1	2441358	T	C	PANK4	Q684R	IAGMDPVVHSALR	1	0	1	0	0	0	0	1	1	1	0	1	1	1	1	1	0	0	0	1	0	0	0	0	0	0	1	1	0	13
	1	2441358	T	C	PANK4	Q684R	IAGMDPVVHSALR,IAGM@DPVVHSALR	0	0	0	0	0	1	0	0	0	0	1	0	0	0	0	0	1	0	0	0	0	0	0	0	0	0	0	0	0	3
	1	2441358	T	C	PANK4	Q684R	IAGM@DPVVHSALR	0	0	0	0	0	0	0	0	0	0	0	0	0	0	0	0	0	0	0	0	1	0	1	1	0	0	0	0	1	4
	1	2441358	T	C	PANK4	Q684R	IAGM@DPVVHSALR,IAGMDPVVHSALR	0	0	0	0	0	0	1	0	0	0	0	0	0	0	0	0	0	0	0	0	0	0	0	0	0	0	0	0	0	1
	1	2444414	G	A	PANK4	A547V	SLDVLGWEER	1	1	0	0	1	1	1	1	1	1	0	1	0	1	0	1	1	1	1	1	0	0	0	1	1	0	1	1	0	19
	1	2706162	G	C	TTC34	R512G	EEAGGM@LQRSPR	0	0	0	0	0	0	0	0	0	0	1	0	0	0	0	0	0	0	0	0	0	0	0	0	0	0	0	0	0	1
	1	3389995	T	G	ARHGEF16	I405S	LISSNAAFREALRESER	0	0	0	0	0	0	0	0	0	0	0	0	0	0	0	0	0	0	0	0	0	0	0	0	0	1	0	0	0	1
	1	3679886	C	T	CCDC27	P390L	ELLEEEEIPRRR	0	0	0	0	0	0	0	0	0	1	0	0	0	0	0	0	0	0	0	0	0	0	0	0	0	0	0	0	0	1
	1	3745924	G	A	CEP104	A686V	VATEEAEK	1	1	1	1	1	0	1	1	1	0	1	1	1	1	1	1	1	1	1	1	1	1	1	1	0	1	1	0	1	25
	1	6046264	G	A	NPHP4	T29M	ESMAFQCVLK	0	0	1	0	0	0	0	0	0	0	1	0	0	0	0	0	0	0	0	0	0	0	0	0	0	1	0	1	0	4
	1	6111765	G	A	KCNAB2	G57S	MHSLSLDGCTAQR	0	0	1	0	0	0	0	0	0	0	0	0	0	0	0	0	0	0	0	0	0	0	0	0	0	0	0	0	0	1
	1	6531589	C	T	PLEKHG5	A414T	TLLQPGDFLK	0	0	0	0	0	0	0	0	0	0	0	0	0	0	0	0	0	0	0	0	0	0	0	1	0	0	0	0	0	1
	1	6614391	A	C	NOL9	S58A	LLQAQAAGVDWR	0	1	0	0	1	1	0	1	0	0	1	1	1	1	1	0	1	1	1	1	0	0	0	1	0	1	0	0	0	15
	1	6698390	C	T	DNAJC11	D430N	ESAATNVLQK	0	0	1	0	0	0	0	0	0	0	0	0	0	0	1	0	0	0	0	0	0	0	0	0	1	1	1	0	0	5
	1	6705944	C	T	DNAJC11	V267M	NTMGYLQWR	0	0	0	0	0	0	0	0	0	0	0	0	0	1	0	0	0	0	0	0	0	0	0	0	0	0	0	0	0	1
	1	8045079	G	A	PARK7	A179T	EVATQVK	0	0	0	0	0	0	0	1	0	0	0	0	0	0	0	0	0	0	0	0	0	0	0	0	0	0	0	0	0	1
	1	8926474	G	T	ENO1	N84K	LAM@QEFM@ILPVGAAK,LAMQEFMILPVGAAK	0	0	0	0	0	0	0	0	0	1	0	0	0	0	0	0	0	0	0	0	0	0	0	0	0	0	0	0	0	1
	1	8926474	G	T	ENO1	N84K	LAMQEFM@ILPVGAAK,LAM@QEFMILPVGAAK,LAM@QEFM@ILPVGAAK	0	0	0	0	0	0	0	0	0	0	0	0	0	0	0	0	0	1	0	0	0	0	0	0	0	0	0	0	0	1
	1	9034421	G	A	CA6	G287E	GHGEHRGRSQNPR	0	0	0	0	1	0	0	0	0	0	0	0	0	0	1	0	0	0	0	0	0	0	0	0	0	1	0	0	0	3
	1	9165669	G	A	GPR157	A223V	HSSMVDK	0	0	0	0	0	0	0	0	0	0	1	0	0	0	0	0	0	0	0	0	0	0	0	0	0	0	0	0	0	1
	1	9775972	T	A	PIK3CD	F146I	MCQICEEAAAR	1	0	0	0	0	0	0	0	0	0	0	0	0	0	0	0	0	0	0	0	0	0	0	0	0	0	0	0	0	1
	1	9811653	C	T	CLSTN1	G176E	ATVIEEK	0	0	1	0	0	1	0	0	1	1	0	0	0	1	0	0	0	0	0	1	0	0	0	0	0	0	0	1	0	7
	1	10239569	C	G	UBE4B	P1266A	HLLNSATDPFNR	0	1	0	1	0	1	0	0	1	1	1	1	1	1	0	1	1	1	1	1	0	0	1	1	1	0	1	0	1	19
	1	10364335	T	C	KIF1B	I1031T	SQDHTQVSK	0	0	0	0	0	0	0	0	0	0	0	0	0	0	0	0	0	0	0	0	0	0	0	0	1	0	0	0	0	1
	1	10473200	G	A	PGD	D224N	FQDTNGK	1	0	0	0	0	0	1	1	1	0	0	0	0	0	1	0	0	0	0	0	1	0	1	0	1	0	1	0	1	10
	1	11087272	T	G	MASP2	Q577H	TDDIGTASGWGLTHRGFLAR	0	0	0	0	0	0	0	0	0	0	1	1	0	0	0	0	0	0	0	0	0	0	0	0	0	0	0	0	0	2
	1	11710060	T	C	FBXO2	S155G	VEELPGDGGVEFTHDESVK,VEELPGDGGVEFTHDESVKK	0	0	0	0	0	0	1	0	0	0	0	0	0	0	0	0	0	0	0	0	0	0	0	1	0	0	0	0	0	2
	1	11710561	T	G	FBXO2	K118T	CQQEGLVPEGGVEEERDHWQQFYFLSTR	0	0	1	0	0	0	1	0	0	0	0	1	0	0	1	0	0	1	0	0	0	0	0	0	0	1	0	0	0	6
	1	11710561	T	G	FBXO2	K118T	CQQEGLVPEGGVEEERDHWQQFYFLSTR,DHWQQFYFLSTR	0	0	0	0	0	0	0	1	1	0	0	0	0	0	0	0	0	0	0	0	0	0	0	0	1	0	1	0	0	4
	1	11710561	T	G	FBXO2	K118T	DHWQQFYFLSTR	1	0	0	0	0	1	0	0	0	1	1	0	0	1	0	0	0	0	1	1	0	0	0	0	0	0	0	0	0	7
	1	11710561	T	G	FBXO2	K118T	DHWQQFYFLSTR,CQQEGLVPEGGVEEERDHWQQFYFLSTR	0	0	0	1	1	0	0	0	0	0	0	0	0	0	0	0	0	0	0	0	0	0	0	1	0	0	0	0	0	3
	1	11839998	T	C	C1orf167	W931R	QRLLQSRLVER	1	0	0	0	1	1	0	0	0	0	0	0	0	0	0	0	0	0	0	0	0	0	0	0	0	0	0	0	0	3
	1	11854085	T	A	MTHFR	E511V	EVLLRVNR	1	0	0	1	0	0	0	1	1	0	0	0	0	0	0	0	0	0	0	0	0	0	0	0	0	0	0	0	0	4
	1	12032953	G	A	PLOD1	V643I	AQFDLAFVIR	0	0	0	0	0	0	0	0	0	0	0	0	0	0	0	0	0	0	0	0	0	0	0	0	0	0	0	1	0	1
	1	12443209	C	T	VPS13D	L3789F	AFQITDFCHRK	0	0	0	0	0	0	0	0	0	0	0	1	0	0	0	0	0	0	0	0	0	0	0	0	0	0	0	0	0	1
	1	15428057	G	T	KAZN	E522D	AADLDHHWVAK	0	0	0	0	0	0	0	0	0	0	0	0	1	0	0	0	0	0	0	1	0	0	0	0	1	0	0	0	1	4
	1	15909850	C	G	AGMAT	G105R	IREESVMLR	0	0	0	0	0	0	0	0	0	0	1	0	0	0	0	0	0	0	0	0	0	0	0	0	0	0	0	0	0	1
	1	16256007	T	C	SPEN	L1091P	LGEPAGESVENQEVQSK	0	0	0	0	0	0	0	1	0	0	0	0	0	0	0	0	0	0	0	0	0	0	0	0	0	0	0	0	0	1
	1	16259813	A	G	SPEN	N2360D	VVAPVESHVPESDQAQGESPAANEGTTVQHPEAPQEEK	0	0	0	0	0	0	0	0	0	0	1	0	0	0	0	0	0	0	0	0	0	0	0	0	0	0	0	0	0	1
	1	16345634	C	T	HSPB7	G111S	M@ASTLAQSK	0	0	0	0	0	0	0	0	0	0	0	0	0	0	0	1	1	0	0	0	0	0	0	0	0	0	0	0	0	2
	1	16351275	A	G	CLCNKA	R83G	AHQWLYGEIGDSHLLR	0	1	0	0	0	0	0	0	0	0	0	0	0	0	0	0	0	0	0	0	0	0	0	0	0	0	0	0	0	1
	1	16459836	A	G	EPHA2	M631T	VIGAGEFGEVYKGTLK	1	0	0	0	0	1	0	0	1	0	1	1	1	1	1	1	1	1	0	0	0	0	0	0	0	0	1	1	0	13
	1	16534255	C	G	ARHGEF19	E238Q	ASGM@QAR	1	0	0	0	0	0	0	0	0	0	0	0	0	0	0	0	0	0	0	0	1	0	0	0	0	0	0	0	0	2
	1	16559044	C	A	CPLANE2	G163V	IAVEAPGVVR	0	0	0	0	0	0	0	0	0	0	0	0	0	0	0	0	0	0	0	0	0	0	0	0	0	0	0	1	0	1
	1	17256695	G	A	CROCC	R205Q	SGELEQQQLR	0	0	0	0	1	0	0	0	0	0	0	0	0	0	0	0	0	0	0	0	0	0	0	0	0	0	0	0	0	1
	1	17354297	A	G	SDHB	I163L	LDTNLNK,RLDTNLNK	1	0	0	0	1	0	1	1	1	0	0	1	1	1	0	1	1	1	1	1	1	1	0	0	0	0	0	1	1	17
	1	17354297	A	G	SDHB	I163L	RLDTNLNK,LDTNLNK	0	1	1	1	0	1	0	0	0	1	1	0	0	0	1	0	0	0	0	0	0	0	1	1	1	1	1	0	0	12
	1	17420146	C	T	PADI2	A149T	ASWTWGPEGQGTILLVNCDR	1	0	0	0	0	0	0	0	0	0	0	0	0	0	0	0	0	0	0	0	0	0	0	0	0	0	0	0	0	1
	1	17690206	C	A	PADI4	R650S	HGEVHCGTNVSR	1	0	0	0	1	1	0	0	1	0	0	0	1	0	1	0	0	0	0	0	0	1	1	0	0	0	0	0	0	8
	1	18152665	T	C	ACTL8	M251T	VELTPTQR	1	1	1	1	1	1	1	1	1	1	0	1	1	0	1	1	0	0	1	1	1	1	1	1	0	1	0	0	1	22
	1	18702848	C	T	IGSF21	R354W	AWVGDTVR	0	0	1	0	0	0	0	0	0	0	0	0	0	0	0	0	0	0	0	0	0	0	0	0	0	0	0	0	0	1
	1	19199448	G	T	ALDH4A1	T528N	ASGNNDKPGGPHYILR	1	0	1	0	0	0	0	0	0	0	0	0	1	0	1	0	0	1	1	0	1	0	0	0	0	0	0	0	1	8
	1	19212007	G	A	ALDH4A1	P138L	AADMLSGLR	0	0	0	0	1	0	0	0	0	0	0	0	0	0	0	0	0	0	0	0	0	0	0	0	0	1	0	0	0	2
	1	19413261	T	A	UBR4	M4867L	VALEELENKPR	0	0	0	0	0	0	0	0	0	0	0	0	0	0	1	1	0	1	0	0	0	0	1	0	1	0	0	0	0	5
	1	19413261	T	A	UBR4	M4867L	VALEELENKPR,RVALEELENKPR	0	0	0	0	0	1	0	0	0	1	0	0	0	0	0	0	0	0	0	0	0	0	0	0	0	1	0	0	0	3
	1	19413261	T	A	UBR4	M4867L	RVALEELENKPR	0	0	1	0	0	0	0	0	1	0	1	1	0	1	0	0	0	0	1	1	1	1	0	0	0	0	1	1	0	11
	1	19413261	T	A	UBR4	M4867L	RVALEELENKPR,VALEELENKPR	0	0	0	0	1	0	1	1	0	0	0	0	0	0	0	0	0	0	0	0	0	0	0	1	0	0	0	0	0	4
	1	19565344	C	G	EMC1	S344T	TSSSEDGSMGSFSEK	0	1	0	0	0	1	0	1	1	0	1	0	0	0	0	0	0	1	0	0	0	0	0	0	0	0	1	0	0	7
	1	19565344	C	G	EMC1	S344T	TSSSEDGSM@GSFSEK,TSSSEDGSMGSFSEK	0	0	0	0	0	0	0	0	0	0	0	0	1	0	0	0	0	0	0	0	0	0	0	0	0	0	0	0	0	1
	1	19565344	C	G	EMC1	S345T	TSSSEDGSM@GSFSEK	0	0	0	0	0	0	0	0	0	0	0	0	0	0	0	0	1	0	1	0	0	0	1	0	0	0	0	0	0	3
	1	19565344	C	G	EMC1	S345T	TSSSEDGSMGSFSEK	1	0	0	0	0	0	1	0	0	0	0	0	0	0	1	0	0	0	0	0	0	0	0	1	0	1	0	1	0	6
	1	19565344	C	G	EMC1	S345T	TSSSEDGSM@GSFSEK,TSSSEDGSMGSFSEK	0	0	0	0	0	0	0	0	0	0	0	0	0	0	0	0	0	0	0	0	0	0	0	0	0	0	0	0	1	1
	1	19565344	C	G	EMC1	S345T	TSSSEDGSMGSFSEK,TSSSEDGSM@GSFSEK	0	0	0	0	0	0	0	0	0	0	0	0	0	0	0	1	0	0	0	0	0	0	0	0	0	0	0	0	0	1
	1	21267993	G	C	EIF4G3	P495A	SAVPAQIAITVPK	0	0	0	0	0	1	0	1	0	0	0	0	0	0	0	0	0	0	0	0	0	0	0	0	0	0	0	0	0	2
	1	21797204	G	C	NBPF3	E71D	LAEDLGQAEELR	0	0	0	0	0	0	0	0	0	0	0	0	0	0	0	1	0	0	0	0	0	0	0	0	0	0	0	0	0	1
	1	21805879	G	T	NBPF3	E386D	EDQDATSPR	0	0	0	0	0	0	0	0	0	0	0	0	0	0	0	0	0	0	0	0	0	0	0	0	0	1	0	0	0	1
	1	21805879	G	T	NBPF3	E328D	EDQDATSPR	0	0	0	0	0	0	0	0	0	0	0	0	0	0	0	0	0	0	0	0	0	0	0	0	0	0	0	1	1	2
	1	21926100	C	A	RAP1GAP	A555S	NRAETSAQRAEALK	1	0	0	0	0	0	0	0	0	0	0	0	0	0	0	0	0	0	0	0	0	0	0	0	0	0	0	0	0	1
	1	22150118	C	T	HSPG2	V4332I	GSIYIGGAPDVATLTGGR	0	0	0	0	0	0	0	1	0	0	0	0	0	0	0	0	0	0	0	0	0	0	0	0	0	0	0	0	0	1
	1	22150120	C	T	HSPG2	S4331N	GNVYIGGAPDVATLTGGR	0	0	0	0	1	0	0	0	0	0	0	0	0	0	1	0	0	1	0	0	0	0	0	0	0	0	0	0	0	3
	1	22165963	T	C	HSPG2	I3264V	LEGDTLVIPR	0	0	0	0	0	0	0	1	0	1	0	0	0	0	0	0	0	0	0	0	0	0	0	0	0	0	0	0	0	2
	1	22165987	G	A	HSPG2	H3256Y	SPLPWQYR	0	0	0	0	1	0	0	0	0	0	0	0	0	0	0	0	0	0	0	0	0	0	0	0	0	0	1	0	0	2
	1	22181895	C	T	HSPG2	V1967I	TQIHAGR	1	0	0	0	0	0	0	0	0	0	0	0	0	0	0	0	0	0	0	0	0	0	0	0	0	0	0	0	0	1
	1	22191361	G	C	HSPG2	P1534R	ALEVEECRCPR	0	0	0	0	0	0	0	0	0	0	0	0	0	0	1	1	0	1	0	1	0	0	0	0	0	0	0	0	0	4
	1	22310807	A	G	CELA3B	I209V	TMVCAGGDVR	0	0	0	0	0	0	0	0	0	0	0	0	0	0	1	0	0	0	0	0	0	0	0	0	0	0	0	0	0	1
	1	22839498	A	G	ZBTB40	N848S	FAASSTLK	1	0	0	0	0	1	1	0	0	1	0	0	0	0	0	0	0	0	1	0	0	0	1	1	0	1	1	1	1	11
	1	23418153	C	T	LUZP1	D868N	NRPETVVSR	1	1	1	1	1	1	1	0	1	0	1	1	1	0	1	1	0	1	1	1	1	1	1	1	1	1	0	1	1	24
	1	23419374	G	T	LUZP1	Q461K	TEDRFVPGSSK	0	0	0	0	0	0	0	0	0	0	0	0	0	0	0	0	0	0	0	0	1	0	0	0	0	0	0	0	0	1
	1	23419383	C	T	LUZP1	G458S	TEDRFVPSSSQSEGK	0	0	1	0	0	0	0	0	0	0	0	0	0	0	0	0	0	0	0	0	0	0	0	0	0	0	0	0	0	1
	1	23845566	G	A	E2F2	T265I	EQIVIAVK	0	0	0	0	0	0	0	0	1	0	0	0	0	0	0	0	0	0	0	0	0	0	0	0	0	0	0	0	0	1
	1	23857249	C	G	E2F2	G13R	ALASAAR	0	0	0	0	0	0	0	0	0	0	0	0	0	0	0	1	0	0	0	0	0	0	0	0	0	0	0	0	0	1
	1	24419496	A	G	MYOM3	M344T	EDEGLYTVR	1	0	0	0	0	0	0	0	0	0	0	1	0	0	0	1	0	0	0	0	1	0	0	0	0	0	0	0	0	4
	1	24710405	A	G	STPG1	M1T	TFPSMCAR	0	0	0	0	0	0	0	0	0	1	0	0	0	0	0	0	0	0	0	0	0	0	0	0	0	0	0	0	0	1
	1	24979487	C	T	SRRM1	P252L	RMPPLPR	0	0	0	1	0	0	0	0	0	0	0	0	0	0	0	0	0	0	0	0	0	0	0	0	0	0	0	0	0	1
	1	24979487	C	T	SRRM1	P252L	RMPPLPR,RM@PPLPR	0	0	0	0	0	0	0	0	0	0	0	0	0	0	0	0	0	0	0	0	0	1	0	0	0	0	0	0	0	1
	1	25554663	C	T	SYF2	A66T	LLEISAEDTER	0	0	0	0	0	0	0	0	0	1	0	0	0	0	0	0	0	0	0	1	0	0	0	0	0	0	0	0	0	2
	1	25890189	A	G	LDLRAP1	N218K	SLVATGK	0	0	0	0	0	0	0	0	0	0	0	0	0	0	0	0	0	0	0	0	0	0	1	0	0	0	0	1	0	2
	1	26504066	G	A	CNKSR1	G10R	MEPVETWTPR	0	0	0	0	0	0	0	0	0	1	0	0	0	0	0	0	0	0	0	0	0	0	0	0	0	0	0	0	0	1
	1	27210721	T	C	GPN2	R264G	ANGYCFGAQEQR	0	1	1	1	1	1	0	0	1	0	1	0	1	0	0	0	0	0	0	0	0	0	0	1	0	1	1	1	0	12
	1	27219196	C	T	GPATCH3	E400K	DGQEDGSVIK	0	1	0	0	0	0	0	0	0	0	0	0	0	0	0	0	0	0	0	0	0	0	0	0	0	0	0	0	0	1
	1	27339103	G	T	TENT5B	T20K	AAAQVGK	0	0	0	0	0	0	0	0	0	0	0	0	0	0	0	0	0	0	0	0	0	0	0	0	0	0	0	1	0	1
	1	27875800	T	G	AHDC1	T943P	AAEPFPK	0	0	1	0	0	0	0	0	0	0	0	1	0	0	0	0	0	0	1	0	0	0	0	0	0	1	1	0	0	5
	1	27875824	C	T	AHDC1	A935T	AASYGLTPATSDCR	0	1	0	0	0	0	0	1	0	0	0	0	0	0	0	0	0	0	1	0	0	0	0	1	2	1	1	1	0	9
	1	27877216	C	T	AHDC1	V471M	GMRRMVVK	0	0	0	0	0	1	0	0	0	0	0	0	0	0	0	0	0	0	0	0	0	0	0	0	0	0	0	0	0	1
	1	28920274	A	G	RAB42	P101R	CYRAGPAAGGHQAR	0	0	0	0	0	0	0	0	0	0	0	0	0	0	0	0	0	1	0	0	0	0	0	0	0	0	0	0	0	1
	1	29602227	G	T	PTPRU	R471L	LVLTNPEGLK	0	0	0	0	0	0	0	0	0	0	0	0	0	0	0	0	0	0	1	0	0	0	0	0	0	0	0	0	0	1
	1	31842320	T	C	FABP3	K53R	NGDILTLR	0	0	0	1	0	0	0	1	0	0	1	0	0	0	0	0	0	0	0	0	1	1	0	1	1	0	0	1	0	8
	1	31842320	T	C	FABP3	K64R	NGDILTLR	0	0	0	0	0	1	0	0	0	0	0	0	0	0	0	1	0	0	0	0	0	0	0	0	0	0	0	0	0	2
	1	32145693	C	T	COL16A1	G874R	GEKGEPR	0	0	0	0	0	0	0	0	0	1	0	0	0	1	0	0	0	0	0	0	1	0	1	0	0	0	0	0	0	4
	1	32256433	C	T	SPOCD1	R1141K	GQHFHKDSCPHQALLR	0	0	0	0	1	0	0	0	0	0	0	0	0	0	0	0	0	0	0	0	0	0	0	0	0	0	0	0	0	1
	1	32713033	G	A	FAM167B	G4E	M@SLELLK	1	1	1	1	1	1	0	1	1	1	1	1	1	0	1	1	0	1	0	0	0	0	0	1	1	1	0	1	0	19
	1	32800320	C	T	MARCKSL1	A156T	AAATPESQEPQTK	0	0	0	1	0	0	0	0	0	0	0	0	0	0	0	0	0	0	0	0	0	0	0	0	0	0	0	0	0	1
	1	33292008	G	A	S100PBP	S103N	NSSYNLGPVAETPDLFK	0	0	0	1	0	0	0	0	0	0	0	0	0	0	0	0	0	0	0	0	0	0	0	0	0	0	0	0	0	1
	1	33777674	A	C	A3GALT2	L105R	QQNLTIGR	0	0	0	0	0	0	0	0	0	0	0	0	0	0	0	1	0	0	0	0	0	0	0	0	0	0	0	0	0	1
	1	33820519	C	T	PHC2	P409T	EVATGEK	0	0	0	0	0	0	0	0	0	0	0	0	0	0	0	0	0	0	0	0	1	0	0	0	0	0	0	0	0	1
	1	34037185	C	T	CSMD2	R2637H	VIHCQANGK	1	0	0	0	0	0	0	0	0	0	0	0	0	0	0	0	0	0	0	0	0	0	0	0	0	0	0	0	0	1
	1	34066576	C	T	CSMD2	V2251I	LGIFTRSMAK	0	0	0	0	0	0	0	0	0	0	0	1	0	0	0	0	0	0	0	0	0	0	0	0	0	0	0	0	0	1
	1	35260202	G	A	GJA4	V130I	ALAAIERQMAK	1	0	0	0	0	0	0	0	0	0	0	0	0	0	0	0	0	0	0	0	0	0	0	0	0	0	0	0	0	1
	1	35847032	G	A	ZMYM4	V128I	CSMCQKNAIIR	0	0	0	0	0	0	0	0	0	0	0	0	0	0	0	0	1	0	0	0	0	0	0	0	0	0	0	0	0	1
	1	36214065	C	T	CLSPN	G741R	GTSFFPTAGRFR	0	0	1	0	0	0	0	1	1	0	0	0	1	0	0	0	0	0	0	0	1	1	0	1	0	0	1	1	1	10
	1	36226755	C	G	CLSPN	D316H	TIHHFFK	0	0	1	0	0	0	0	0	0	0	0	0	0	1	0	0	0	0	0	0	0	0	0	0	0	0	0	0	0	2
	1	36552585	C	T	TEKT2	A229V	VEAEM@KAATELR	0	0	0	0	0	0	0	0	0	0	0	0	0	0	0	1	0	1	0	0	0	0	0	0	0	0	0	1	0	3
	1	36552585	C	T	TEKT2	A229V	VEAEMKAATELR,VEAEM@KAATELR	0	0	0	0	0	0	0	0	0	0	0	0	0	0	0	0	0	0	0	0	0	1	0	0	0	0	0	0	0	1
	1	36557307	C	T	ADPRS	R133C	LLNPKCCDVFEPAR	0	0	0	0	0	0	0	0	0	0	0	0	0	0	1	0	0	0	0	0	0	0	0	0	1	0	0	0	0	2
	1	36642434	C	T	MAP7D1	S425F	LSASTAFELSPK	0	0	0	0	0	0	1	0	0	0	0	0	0	0	0	0	0	0	0	0	0	0	0	0	0	0	0	0	0	1
	1	36644342	C	T	MAP7D1	A616V	AEREVEAR	0	0	0	0	0	0	1	0	0	0	0	0	0	0	0	0	0	0	0	0	0	0	0	0	0	0	0	0	0	1
	1	36752433	C	T	THRAP3	A201V	DSRPSQAAGDNQGDEVK	0	1	1	1	0	1	1	1	1	1	1	1	1	0	0	0	1	1	1	1	0	1	1	1	1	1	1	1	1	23
	1	36886117	C	T	OSCP1	G307R	KPSGPEPR	1	0	0	0	0	0	0	0	1	0	1	0	0	0	0	0	1	1	0	0	1	0	0	1	0	1	1	0	0	9
	1	36898067	T	C	OSCP1	T131A	DSPAILQQVDETLR	0	0	0	0	0	1	0	0	0	0	0	0	0	1	0	1	1	1	0	1	0	0	0	1	0	0	0	0	0	7
	1	38155366	G	T	C1orf109	L63I	FEDVPAIR	0	0	0	0	0	1	0	0	0	1	0	0	0	0	0	0	0	0	1	0	0	0	0	0	0	0	0	0	0	3
	1	38411444	C	T	INPP5B	G46S	LEHSGQEHALFLYTHR	0	0	1	0	0	0	0	0	0	0	0	0	0	0	0	0	0	0	0	0	0	0	0	0	0	0	0	0	0	1
	1	39781321	A	G	MACF1	K1141R	SELNLLVER	0	0	0	0	0	0	0	0	0	0	0	0	0	0	0	0	1	0	0	0	0	0	0	0	0	0	0	0	0	1
	1	39816610	G	T	MACF1	A1645S	EQYESLQEETR	0	0	0	0	0	0	0	0	0	0	0	0	0	0	0	0	0	0	0	0	0	0	0	0	0	1	0	0	0	1
	1	39823365	T	C	MACF1	S1853P	GGSSPETLPPLLK	0	0	0	0	0	0	0	0	0	0	0	0	0	0	0	0	0	0	1	0	0	0	0	0	0	0	0	0	0	1
	1	39835817	A	G	MACF1	M2290V	ETEGSIPPTETSVSAK	0	0	0	0	0	0	0	0	0	0	0	0	0	0	0	0	0	1	0	0	0	0	0	0	0	0	0	0	0	1
	1	39838200	A	G	MACF1	N2320S	GTLVEEISCK	1	1	0	0	0	0	0	1	0	0	0	0	0	0	0	0	0	0	0	0	0	0	0	0	0	0	0	0	0	3
	1	39853641	G	T	MACF1	A2981S	HQLEIFDALGSQSCSNK	0	0	0	0	0	0	0	0	0	0	0	0	1	0	0	0	0	0	0	1	0	0	0	0	1	1	0	0	0	4
	1	39876573	A	C	KIAA0754	L212F	NFSGDCQDFR	0	1	1	0	0	0	0	0	0	0	0	0	0	0	0	0	0	0	0	0	0	0	0	0	0	0	0	0	0	2
	1	39908506	G	A	MACF1	A4350T	SRLETM@NQCWESVLQK,LETM@NQCWESVLQK,SRLETMNQCWESVLQK	0	0	0	0	0	0	0	0	0	0	0	0	0	0	0	0	0	1	0	0	0	0	0	0	0	0	0	0	0	1
	1	39908506	G	A	MACF1	A4350T	SRLETMNQCWESVLQK	0	0	0	0	0	0	0	1	0	0	0	1	0	0	0	0	0	0	0	0	0	0	0	0	0	0	0	0	0	2
	1	39908506	G	A	MACF1	A4350T	SRLETM@NQCWESVLQK	0	0	0	0	0	0	0	0	0	0	0	0	0	0	0	0	1	0	0	0	0	0	0	0	0	0	0	0	0	1
	1	39908506	G	A	MACF1	A4350T	LETMNQCWESVLQK	0	0	0	0	0	0	0	0	0	0	0	0	0	0	0	1	0	0	0	0	0	0	0	0	0	0	0	0	0	1
	1	39914363	G	C	MACF1	S4670T	TLLPEDTQK	1	1	1	1	1	1	1	1	1	1	1	1	1	1	1	1	1	1	1	1	1	1	1	1	1	1	1	1	1	29
	1	39957979	A	G	BMP8A	M106V	ADLVVSFVNMVER	0	0	0	0	0	0	0	0	0	0	0	0	0	0	0	0	0	0	0	1	0	0	0	1	0	0	0	0	0	2
	1	40229368	A	G	PPIE	E269G	QGESAITSQPR	0	0	0	0	0	0	0	0	0	0	0	0	0	0	0	0	0	0	0	0	0	0	0	0	0	1	0	0	0	1
	1	40703178	C	T	RLF	P935L	VFGLSSLKEK	0	0	0	0	0	0	0	0	1	1	0	0	0	0	0	0	0	0	1	0	0	0	0	0	1	0	0	0	0	4
	1	40775937	G	A	COL9A2	T246M	GEMGPHGYK	0	0	0	0	0	0	0	0	0	0	0	1	0	0	0	0	0	0	0	0	0	0	0	0	0	0	0	0	0	1
	1	42693597	A	G	FOXJ3	V162A	EDALPTRPK	0	0	0	0	1	1	0	0	1	1	1	0	1	0	1	0	0	1	1	1	1	0	0	1	0	1	1	1	0	15
	1	43772818	G	A	TIE1	G216R	LIVRGCRAGR	1	0	0	0	0	0	0	0	0	1	0	0	0	0	0	0	0	0	1	0	0	0	0	0	0	0	0	0	0	3
	1	43897181	C	T	SZT2	T1635I	LAIEITMNEIR	0	0	0	0	1	0	0	0	0	0	0	0	0	0	0	0	0	0	0	0	0	0	0	0	0	0	0	0	0	1
	1	44058233	G	A	PTPRF	V592I	SDMGVGIFTPTIEAR	0	0	0	0	0	0	0	0	0	0	1	0	0	0	0	0	0	0	0	0	0	0	0	0	0	0	0	0	0	1
	1	45980626	T	C	PRDX1	N101S	QGGLGPM@SIPLVSDPK,KQGGLGPMSIPLVSDPK,QGGLGPMSIPLVSDPK	0	0	0	0	0	0	0	0	1	0	0	0	0	0	0	0	0	0	0	0	0	0	0	0	0	0	0	0	0	1
	1	46032307	G	A	AKR1A1	G51S	HIDCAAIYSNEPEIGEALK	0	0	0	1	0	1	0	0	0	0	0	0	1	0	0	0	1	0	1	0	0	0	0	0	0	1	0	0	0	6
	1	46032311	A	G	AKR1A1	N52S	HIDCAAIYGSEPEIGEALK	0	1	0	0	0	1	0	0	1	0	1	0	0	0	0	0	0	0	0	0	0	0	0	0	0	0	0	0	0	4
	1	46073110	G	T	NASP	S112I	EQDIEM@EK	0	0	0	0	0	0	0	0	0	0	0	0	0	0	0	0	1	0	0	0	0	0	0	0	0	0	0	0	0	1
	1	46073110	G	T	NASP	S112I	EQDIEMEK	0	0	0	0	0	0	0	0	1	1	0	1	1	1	0	0	0	0	1	0	0	0	0	0	0	1	1	0	0	8
	1	46521559	A	T	PIK3R3	N239K	LEQDLKK	0	0	0	0	0	0	0	0	1	1	0	0	0	0	0	0	0	0	0	0	0	0	0	0	1	0	0	0	0	3
	1	46655158	T	C	POMGNT1	M601V	NHFLVVGVPASPYSVK	0	0	0	1	0	0	1	0	1	0	0	0	0	0	0	1	0	1	0	0	0	0	0	1	0	0	0	0	0	6
	1	47133811	T	C	ATPAF1	S85G	VFPVRPGSGRPEGGADGSGVGAEAELQANPFYDR	1	1	1	1	1	1	1	1	1	1	1	1	1	1	1	1	1	1	1	1	1	0	0	1	1	1	1	1	0	26
	1	47282755	G	C	CYP4B1	C370S	MTYLTM@SIK	0	0	0	0	0	0	1	0	0	0	0	0	0	0	0	0	0	0	0	0	0	0	0	0	0	0	0	0	0	1
	1	47765811	T	C	STIL	H156R	ALQCRICSK	0	0	0	0	0	0	0	0	0	0	0	0	0	0	0	0	0	1	0	0	0	0	0	0	0	0	0	0	0	1
	1	47834209	G	T	CMPK1	Q48H	NPDSHYGELIEK	1	0	1	0	1	1	0	0	0	1	0	1	1	0	1	1	1	1	1	1	1	1	1	0	0	1	1	1	1	20
	1	47838652	A	G	CMPK1	N83S	REM@DQTM@AASAQK	0	0	0	0	0	0	0	0	0	0	0	0	0	0	0	0	0	0	0	0	0	0	0	0	0	0	0	0	1	1
	1	47838652	A	G	CMPK1	N83S	REMDQTMAASAQK,REM@DQTMAASAQK	0	0	0	0	0	0	0	0	0	1	0	0	0	0	0	0	0	0	0	0	0	0	0	0	0	0	0	0	0	1
	1	50666515	C	T	ELAVL4	P275S	LMSGPVPPSACSPR	0	0	0	0	0	0	0	0	1	0	0	0	0	0	0	0	0	0	0	0	0	0	0	0	0	0	0	0	0	1
	1	51826921	T	C	EPS15	I822M	EKDPEM@FCDPFTSATTTTNK	1	0	0	0	0	0	0	0	0	0	0	0	0	0	0	0	1	0	0	0	0	0	0	0	1	0	0	0	0	3
	1	51826921	T	C	EPS15	I822M	EKDPEMFCDPFTSATTTTNK,EKDPEM@FCDPFTSATTTTNK	0	0	0	0	0	0	0	0	0	0	0	0	0	0	0	0	0	1	0	0	0	0	0	1	0	0	0	0	0	2
	1	51826921	T	C	EPS15	I822M	EKDPEMFCDPFTSATTTTNK	0	0	0	1	1	0	1	0	0	0	1	0	0	1	1	0	0	0	0	0	0	0	0	0	0	0	1	0	0	7
	1	51826921	T	C	EPS15	I822M	EKDPEM@FCDPFTSATTTTNK,EKDPEMFCDPFTSATTTTNK	0	0	0	0	0	0	0	0	0	0	0	0	0	0	0	0	0	0	0	0	0	0	0	0	0	1	0	0	0	1
	1	52851608	G	A	ORC1	T466M	SLKPRMPRCAAPQIR	0	0	0	0	0	0	0	0	0	0	0	0	0	0	1	0	0	0	0	0	0	0	0	0	0	0	0	0	0	1
	1	53544597	T	C	PODN	V472A	NELAALARGALAGM@AQLR	0	0	0	0	0	0	0	0	0	0	0	0	0	0	0	0	0	1	0	0	0	0	0	0	0	0	0	0	0	1
	1	53544597	T	C	PODN	V472A	GALAGMAQLR	0	0	0	0	0	0	0	1	0	0	0	0	0	0	0	0	0	0	0	0	0	0	0	0	0	0	0	0	0	1
	1	53676448	G	A	CPT2	V368I	DGSTAIHFEHSWGDGVAVLR	0	0	0	0	1	0	0	0	0	1	0	0	0	0	0	1	0	1	0	0	0	0	0	0	1	0	0	0	0	5
	1	53679229	A	G	CPT2	M624V	ALEDVFDALEGK	0	0	0	0	0	0	0	0	0	1	0	0	0	0	0	0	0	0	0	0	0	0	0	0	0	0	0	0	0	1
	1	54690954	T	C	MRPL37	F451L	NTELAGPGKEGR	0	0	0	0	0	0	0	0	0	0	0	0	0	0	0	0	0	0	0	0	1	0	0	0	1	0	0	0	0	2
	1	57341803	G	A	C8A	D129N	RHLVCNGDQNCLDGSDEDDCEDVR	0	0	0	0	0	0	0	0	0	0	0	0	0	0	0	0	0	0	1	0	0	0	0	0	0	0	0	0	0	1
	1	57373778	G	A	C8A	S458T	SWGRTLK	1	1	1	0	0	1	1	1	1	0	1	1	0	1	1	1	0	1	1	1	1	0	1	1	0	1	1	1	0	21
	1	57378198	T	C	C8A	M501I	ALDQYLIEFNACR	0	0	0	0	0	0	0	0	1	0	0	0	0	0	0	0	0	0	0	0	0	0	0	0	0	0	0	0	0	1
	1	62672415	C	T	L1TD1	P39S	DIASVLDLK	1	0	0	0	0	0	0	0	0	0	0	0	1	0	0	1	0	0	0	0	0	0	0	0	0	0	0	0	0	3
	1	62728838	T	C	KANK4	H194R	LLVNLADR	1	1	0	0	0	0	0	0	0	0	1	0	0	0	0	0	0	0	0	0	0	0	1	0	0	0	0	0	0	4
	1	62739226	C	T	KANK4	R517K	IEEAGTEQEGGPQGGTK	0	0	0	0	0	0	0	0	0	0	0	0	0	0	0	0	0	1	0	0	0	0	0	0	0	0	0	0	0	1
	1	62740264	T	C	KANK4	H171R	ASSM@PATLLR	0	0	0	0	0	0	0	0	0	0	0	0	0	0	0	0	0	0	0	0	0	0	0	0	0	1	0	0	0	1
	1	63999868	T	C	EFCAB7	M262T	LTEPNLIK	0	0	0	0	0	0	0	0	0	0	0	0	0	0	0	0	0	0	0	0	0	1	0	0	0	0	0	0	0	1
	1	64095111	A	G	PGM1	I88V	LVVGQNGILSTPAVSCIIR	0	0	0	0	0	0	0	0	0	0	0	0	0	0	0	0	0	1	0	0	0	0	0	0	0	0	0	0	0	1
	1	64095111	A	G	PGM1	I106V	LVVGQNGILSTPAVSCIIR	0	0	0	0	0	0	0	0	0	0	0	0	0	0	1	1	0	0	0	0	0	0	0	0	0	0	0	0	0	2
	1	64097432	C	T	PGM1	R221C	ICIDAM@HGVVGPYVK,ICIDAMHGVVGPYVK	0	0	0	0	0	0	0	0	1	0	0	0	1	0	0	0	0	1	0	0	0	0	0	0	0	1	0	0	0	4
	1	64097432	C	T	PGM1	R221C	ICIDAMHGVVGPYVK,ICIDAM@HGVVGPYVK	0	0	0	0	0	1	0	0	0	0	0	0	0	0	0	0	0	0	0	0	0	0	0	0	0	0	0	0	0	1
	1	64097432	C	T	PGM1	R221C	ICIDAM@HGVVGPYVK	0	0	0	0	0	0	0	0	0	0	0	0	0	0	0	0	1	0	0	1	0	0	1	0	0	0	0	0	0	3
	1	64097432	C	T	PGM1	R24C	ICIDAMHGVVGPYVK	0	0	0	0	0	0	0	0	0	0	0	1	0	1	0	0	0	0	0	0	0	0	0	0	0	0	0	0	0	2
	1	64097432	C	T	PGM1	R221C	ICIDAMHGVVGPYVK	0	0	0	1	1	0	1	0	0	0	1	0	0	0	1	0	0	0	0	0	0	0	0	0	0	0	0	0	0	5
	1	64097432	C	T	PGM1	R24C	ICIDAM@HGVVGPYVK	0	0	0	0	0	0	0	0	0	0	0	0	0	0	0	0	0	0	1	0	0	0	0	1	1	0	0	1	0	4
	1	64097432	C	T	PGM1	R24C	ICIDAM@HGVVGPYVK,ICIDAMHGVVGPYVK	0	0	0	0	0	0	0	0	0	0	0	0	0	0	0	0	0	0	0	0	0	0	0	0	0	0	1	0	0	1
	1	64097432	C	T	PGM1	R24C	ICIDAMHGVVGPYVK,ICIDAM@HGVVGPYVK	1	0	0	0	0	0	0	0	0	1	0	0	0	0	0	0	0	0	0	0	0	0	0	0	0	0	0	0	0	2
	1	64120039	G	A	PGM1	V501I	LIFTDGSRIIFR	1	0	0	0	0	0	0	0	0	0	0	0	0	0	0	0	0	0	0	0	0	0	0	0	0	0	0	0	0	1
	1	67199543	G	A	SGIP1	V480I	VSEQKPQATYYNIDMLK	0	0	0	0	0	1	0	0	0	0	0	0	0	0	0	0	0	0	1	0	0	0	0	1	0	0	0	0	0	3
	1	70819679	C	A	ANKRD13C	G138V	THNIVQK	0	0	0	0	0	0	0	1	0	0	0	0	0	0	0	0	0	0	0	0	0	0	0	0	0	0	0	0	0	1
	1	71536574	G	C	ZRANB2	R207G	SKSGSSHSR	0	0	0	1	0	0	0	0	0	0	0	0	0	0	0	0	1	0	0	0	1	0	0	0	1	0	0	0	0	4
	1	75038228	A	C	ERICH3	L1056V	ELDVARERR	0	0	0	0	0	0	0	0	0	0	0	0	0	0	0	0	0	0	0	0	1	0	0	0	0	0	0	0	0	1
	1	75175886	T	C	CRYZ	I176V	VLGTAGTEEGQK	1	1	1	1	1	1	1	1	1	1	1	0	1	0	1	1	0	1	1	1	1	1	1	1	1	1	1	1	1	26
	1	75188902	C	T	CRYZ	R55H	VHACGVNPVETYIHSGTYSR	0	0	0	1	0	0	0	0	0	0	0	0	0	0	0	0	0	0	0	0	0	0	0	0	0	0	0	0	0	1
	1	75214441	A	G	TYW3	M121V	QLQDAQILHSVAIDSGFR	1	0	0	0	0	0	0	0	0	0	0	0	0	0	0	0	0	0	0	0	0	0	0	0	0	0	0	0	0	1
	1	76199277	A	C	ACADM	E117D	VLLSEWPDR	0	0	0	0	0	0	0	1	0	0	0	0	0	0	0	0	0	0	0	0	0	0	0	0	0	0	0	0	0	1
	1	76378502	G	A	MSH4	S914N	IYLNNLK	0	1	0	0	0	1	1	1	0	0	1	0	0	1	0	0	0	0	0	0	0	0	0	1	0	0	0	0	0	7
	1	78267157	A	C	MIGA1	I81L	ILPWEPEHLLLEYTK	0	0	0	0	0	0	0	0	0	0	0	0	0	0	0	1	0	0	0	0	0	0	0	0	0	0	0	0	0	1
	1	78340540	C	A	MIGA1	L532I	NQVILFLK	1	0	0	0	0	0	0	0	0	0	1	0	0	0	1	1	1	1	1	1	0	0	0	0	0	0	0	0	0	8
	1	78395085	A	C	NEXN	M253L	LSFEELER	1	1	1	1	0	1	1	1	1	1	1	1	0	1	1	1	0	0	1	1	0	0	0	1	1	1	1	1	1	22
	1	79358827	G	T	ADGRL4	H599Q	QTAGLKPEVSCFENIR	1	1	0	1	0	1	0	0	0	0	1	0	1	1	0	0	1	1	1	1	0	0	0	0	0	1	0	0	0	12
	1	89322983	T	A	GTF2B	E241D	AVDLDLVPGR	1	1	1	0	1	1	1	1	1	1	1	1	0	0	1	1	0	0	1	1	1	1	1	1	0	1	0	1	0	21
	1	89522646	G	C	GBP1	T349S	VQLPTESLQELLDLHR	0	0	0	0	0	0	0	0	0	0	0	0	1	0	1	0	0	1	0	0	0	0	0	0	0	0	0	0	0	3
	1	89523756	G	T	GBP1	Q265K	LQDEELDPEFVQK	0	0	0	0	0	0	0	0	0	0	1	0	0	0	0	0	0	0	0	0	0	0	0	0	0	0	0	0	0	1
	1	89582690	G	C	GBP2	P285A	TLSGGIAVNGPR	0	1	0	0	0	0	0	0	0	0	0	1	0	0	0	0	0	1	0	0	1	0	0	1	0	0	1	0	1	7
	1	89652071	T	C	GBP4	E551G	KLEGERENLLR	0	0	0	0	0	0	0	0	0	0	0	0	0	0	0	0	0	0	0	0	0	0	0	0	0	0	1	0	0	1
	1	92647223	A	G	BTBD8	N815S	KQSSNDLFQVNSTSDDEIPR	0	0	0	0	0	0	0	0	0	0	0	0	0	0	0	0	0	0	0	0	0	1	0	0	0	0	0	0	0	1
	1	92647223	A	G	BTBD8	N815S	KQSSNDLFQVNSTSDDEIPR,QSSNDLFQVNSTSDDEIPR	0	0	0	0	0	0	0	0	0	0	0	0	0	0	0	0	0	0	0	0	0	0	0	0	1	0	0	0	0	1
	1	92647223	A	G	BTBD8	N815S	QSSNDLFQVNSTSDDEIPR	1	1	1	1	1	1	1	1	0	1	0	1	1	1	1	1	1	1	0	1	1	0	1	0	0	0	0	0	0	19
	1	92647223	A	G	BTBD8	N815S	KQSSNDLFQVNSTSDDEIPR,QSSNDLFQVNSTSDDEIPRK,QSSNDLFQVNSTSDDEIPR	0	0	0	0	0	0	0	0	0	0	0	0	0	0	0	0	0	0	0	0	0	0	0	0	0	0	1	0	0	1
	1	92647223	A	G	BTBD8	N815S	QSSNDLFQVNSTSDDEIPR,QSSNDLFQVNSTSDDEIPRK	0	0	0	0	0	0	0	0	1	0	1	0	0	0	0	0	0	0	1	0	0	0	0	0	0	0	0	1	0	4
	1	92647223	A	G	BTBD8	N815S	QSSNDLFQVNSTSDDEIPR,KQSSNDLFQVNSTSDDEIPR	0	0	0	0	0	0	0	0	0	0	0	0	0	0	0	0	0	0	0	0	0	0	0	0	0	1	0	0	0	1
	1	92647223	A	G	BTBD8	N815S	QSSNDLFQVNSTSDDEIPRK,QSSNDLFQVNSTSDDEIPR	0	0	0	0	0	0	0	0	0	0	0	0	0	0	0	0	0	0	0	0	0	0	0	1	0	0	0	0	0	1
	1	92647532	C	A	BTBD8	T918N	EFSANKK	0	1	1	1	0	0	1	1	1	1	0	0	1	1	0	1	1	0	1	1	1	1	1	1	0	1	1	1	1	21
	1	92647861	G	A	BTBD8	V1028I	KNTIDILSSR	0	0	0	0	0	0	0	0	0	0	0	0	0	0	0	1	0	0	0	0	0	0	0	0	0	0	0	0	1	2
	1	92647861	G	A	BTBD8	V1028I	NTIDILSSR	0	0	0	0	0	1	0	0	0	0	0	0	0	0	0	0	0	0	0	0	0	1	0	0	0	0	0	0	0	2
	1	92647861	G	A	BTBD8	V1028I	NTIDILSSRSR	0	0	0	0	0	0	0	0	0	0	0	0	0	0	0	0	0	0	0	0	0	0	0	0	0	0	0	1	0	1
	1	93073240	C	T	EVI5	S619R	AEQEVIR	0	1	1	0	0	1	0	1	0	0	1	1	0	0	1	1	0	1	0	0	0	1	0	0	0	0	0	0	0	10
	1	93142746	G	A	EVI5	E420V	VMEEQVEIK	0	0	0	0	0	0	0	0	0	0	0	0	0	0	0	0	0	0	0	0	0	0	0	0	0	0	0	1	0	1
	1	93170289	C	T	EVI5	S98R	LLETDRKSLR	0	0	0	0	0	0	0	0	0	1	0	0	0	0	0	0	0	0	0	0	0	0	0	0	0	0	0	0	0	1
	1	93620393	G	A	TMED5	T175I	SGHIQILLR	0	0	1	0	0	0	0	0	0	0	0	0	0	0	0	0	0	0	0	0	0	0	0	0	0	0	0	0	0	1
	1	93682193	A	T	CCDC18	M573L	LESELTK	0	0	0	0	0	0	0	0	0	0	1	0	1	0	0	0	0	0	0	0	0	0	0	0	0	0	0	0	0	2
	1	93704941	G	A	CCDC18	R892Q	EIM@HLKQDGENK	0	0	0	1	0	0	0	0	0	0	0	0	0	0	0	0	0	0	0	0	0	0	0	0	0	0	0	0	0	1
	1	93712465	G	C	CCDC18	G1050A	LEATLEK	1	1	1	1	1	1	1	1	1	1	0	0	1	0	1	1	0	1	1	0	1	1	1	1	1	1	1	0	1	23
	1	99771308	G	C	PLPPR4	R287T	DALTSLTDLNQDPNR	0	0	0	1	0	0	0	0	0	0	0	0	0	0	0	0	0	0	0	0	0	0	0	0	0	0	0	0	0	1
	1	100349757	A	G	AGL	N797S	DENSISGTPDITVEIR	0	0	0	0	0	0	0	0	0	1	0	0	0	0	0	0	0	0	0	0	0	0	0	0	0	0	0	0	0	1
	1	100361925	G	A	AGL	G1115R	GILLITR	1	0	0	0	0	0	0	0	0	0	1	0	0	0	0	0	0	0	1	0	1	0	0	0	0	0	0	0	0	4
	1	100575933	G	A	SASS6	A259V	LSELEVANK	0	1	1	0	1	0	0	0	1	1	0	0	1	0	1	1	1	1	0	1	1	1	1	1	1	1	0	1	0	18
	1	100681587	A	G	DBT	S242P	DM@TVPILVPKPPVFTGK	0	0	0	0	0	0	0	0	0	0	0	0	0	0	0	1	0	0	0	0	0	0	0	0	0	0	0	0	0	1
	1	100740418	G	A	RTCA	R184Q	GGGEVIVQMSPVK	0	0	0	0	0	0	0	0	0	0	0	1	0	0	0	0	0	0	0	0	0	0	0	1	0	1	0	1	0	4
	1	100740505	G	C	RTCA	G213A	AFVAAVLPFK	0	0	0	0	0	0	0	0	0	0	0	0	0	0	1	0	0	0	0	0	0	0	0	0	0	0	0	0	0	1
	1	100757001	G	A	RTCA	A361T	KSEDEEDATK	0	0	0	0	0	0	0	0	0	0	0	0	0	0	0	0	0	0	1	0	0	0	0	0	0	0	0	0	0	1
	1	100964667	A	G	CDC14A	Q535R	NYPELNNNRYNR	0	0	0	0	0	0	0	0	0	0	0	0	0	0	0	0	0	0	0	0	0	0	0	0	0	1	0	0	0	1
	1	109479978	G	T	CLCC1	S183R	HIGGPER	0	0	1	1	0	0	0	0	0	1	0	0	0	0	0	1	1	0	0	0	0	0	0	0	0	0	0	0	0	5
	1	109526041	C	T	WDR47	R661H	QPVVHFK	0	0	0	0	0	0	0	1	0	1	0	0	0	0	0	0	1	0	0	0	0	0	0	0	0	0	0	0	0	3
	1	109779073	G	A	SARS1	G387E	KLDLEAWFPGSEAFR	0	0	0	0	0	0	0	0	0	0	0	0	0	0	0	1	0	0	0	0	0	0	0	0	0	0	0	0	0	1
	1	109878903	C	G	SORT1	E444Q	KPQNSECDATAK	1	0	0	0	0	0	0	0	1	0	0	0	0	0	0	0	1	0	0	0	1	0	0	0	1	0	0	0	0	5
	1	110050180	C	T	AMIGO1	G452D	VAFLEPAGPGQDQNGK	0	0	0	0	0	0	0	0	0	0	0	0	0	0	0	0	0	0	0	1	0	0	0	0	0	0	0	0	0	1
	1	110163879	G	A	AMPD2	A28T	ASLQASTTAPEAR	0	0	0	1	0	0	0	0	0	0	0	0	0	0	0	0	0	0	1	0	0	0	0	1	0	0	0	0	0	3
	1	110231746	A	G	GSTM1	N85S	HSLCGETEEEK	0	0	0	1	0	0	0	0	1	1	0	0	1	0	0	0	1	0	0	0	0	1	0	0	0	1	0	0	1	8
	1	110257647	T	C	GSTM5	W147R	RPRFAGDK	0	0	1	0	0	0	0	1	0	1	1	0	0	0	0	0	0	0	0	0	0	0	0	0	0	1	1	0	0	6
	1	110279701	C	T	GSTM3	V224I	MAQWGNKPIC	0	0	0	0	0	0	0	0	0	0	0	0	0	0	0	1	0	0	0	0	0	0	1	0	0	0	0	0	0	2
	1	110279701	C	T	GSTM3	V224I	MAQWGNKPIC,M@AQWGNKPIC	1	0	1	1	0	1	1	0	1	1	0	0	0	0	0	0	0	1	0	0	1	0	0	1	0	1	0	1	1	13
	1	110279701	C	T	GSTM3	V224I	M@AQWGNKPIC,MAQWGNKPIC	0	1	0	0	1	0	0	1	0	0	1	0	1	0	1	0	0	0	1	1	0	1	0	0	1	0	1	0	0	11
	1	110301260	C	T	EPS8L3	G163S	LGGLQPSQDRWR	0	0	0	0	0	1	0	0	0	0	0	0	0	0	0	0	0	0	0	0	0	0	0	0	0	0	0	0	0	1
	1	110302450	C	T	EPS8L3	M35I	VEHLITCK	0	0	0	1	0	0	0	0	0	0	0	0	1	0	0	0	0	0	0	0	0	0	0	0	0	0	0	0	0	2
	1	110466555	G	A	CSF1	G438R	SHSSGSVLPLRELEGRR	1	0	0	0	0	0	0	0	0	0	0	0	0	0	0	0	0	0	0	0	0	0	0	0	0	0	0	0	0	1
	1	110709720	G	A	SLC6A17	A57T	AVEEELDTEDRPAWNSK	1	1	1	1	1	1	1	1	1	1	1	1	1	1	1	1	1	0	1	1	1	1	0	1	1	1	1	1	0	26
	1	110882103	A	G	RBM15	P26A	TAGRDAVPRR	0	1	0	0	1	0	0	0	1	1	1	0	0	0	1	0	0	0	0	0	0	1	0	0	0	0	0	0	0	7
	1	110882627	A	G	RBM15	S200R	ISELGSQLR	0	0	0	0	0	1	0	0	0	0	0	0	0	0	0	0	0	0	0	0	0	0	1	0	0	0	0	0	0	2
	1	110950439	C	T	LAMTOR5	S17N	AGSPNLR	1	1	0	1	0	0	0	1	0	1	0	0	0	0	0	0	0	1	0	1	0	0	1	0	0	0	1	1	1	11
	1	113051909	G	A	WNT2B	E9K	M@LRPGGAEK	0	0	0	0	0	0	0	0	0	0	0	0	0	0	0	0	0	0	0	0	0	0	0	0	0	0	0	1	0	1
	1	113162494	G	A	CAPZA1	D10N	VSNEEKVR	0	0	0	0	0	0	0	0	0	0	0	0	0	0	0	0	0	0	0	1	0	0	0	0	0	0	0	0	0	1
	1	113246274	C	T	RHOC	V50I	GPGISLSLR	0	0	0	0	0	0	0	0	0	0	0	0	0	0	0	0	0	0	0	0	0	1	0	0	0	0	0	0	0	1
	1	113456546	A	T	SLC16A1	D490E	DTEGGPKEEESPV	0	1	1	1	1	1	0	1	1	1	1	1	0	1	0	1	1	1	1	1	1	1	1	1	1	1	1	1	1	25
	1	113456546	A	T	SLC16A1	D490E	DTEGGPK,DTEGGPKEEESPV	0	0	0	0	0	0	1	0	0	0	0	0	0	0	0	0	0	0	0	0	0	0	0	0	0	0	0	0	0	1
	1	114948281	A	G	TRIM33	I840T	TEPADMNESCK	0	0	0	0	0	1	0	1	1	1	0	0	0	0	0	0	0	0	0	0	0	0	0	0	0	0	0	1	0	5
	1	115168600	A	T	DENND2C	D2E	M@EVGFSR	0	1	0	0	0	1	0	0	0	0	0	0	0	0	0	0	0	0	0	0	0	1	0	0	0	0	1	0	0	4
	1	115466098	C	G	SYCP1	L583V	NELEYVREEVK	0	0	0	0	0	0	0	0	0	0	1	0	0	0	0	0	0	0	0	0	0	0	0	0	0	0	0	0	0	1
	1	117122130	T	C	IGSF3	Q1073R	LTVLQASPR	0	0	0	0	0	0	0	0	0	0	0	0	0	0	0	0	0	0	0	0	0	0	0	0	0	1	0	0	0	1
	1	117487711	T	A	PTGFRN	S277T	AVEVATVVIQPTVLR	1	0	0	0	0	0	0	0	0	0	1	1	1	1	1	1	1	1	0	1	0	0	0	1	0	0	0	0	0	11
	1	117660820	C	T	TRIM45	R353Q	VVVEQLR	0	0	0	0	0	1	0	0	1	0	0	0	0	0	0	0	0	1	0	0	0	1	0	0	0	0	0	0	0	4
	1	118165936	C	T	TENT5C	T149I	VCTDIDR	0	0	0	0	0	0	0	0	0	0	0	0	0	0	0	0	0	1	0	0	0	0	0	0	0	0	0	0	0	1
	1	118166385	G	A	TENT5C	E299K	LETYLQNHFAEK	0	0	0	0	0	0	0	0	0	1	0	0	0	0	0	0	0	0	0	0	0	0	0	0	0	0	0	0	0	1
	1	119530252	G	C	TBX15	T56R	GLDLSMEALSPAGPLGDR	0	0	0	1	0	0	0	0	0	0	0	0	0	0	0	0	0	0	0	0	0	0	0	0	0	0	0	0	0	1
	1	119575818	C	G	WARS2	G267R	GDSAEIPQGCDRLHLR	0	0	0	0	0	0	0	0	0	1	0	0	0	0	0	0	0	0	0	0	0	0	0	0	0	0	0	0	0	1
	1	144877111	G	T	PDE4DIP	F1592I	SIEDLLR	1	1	1	1	1	1	0	1	1	1	1	1	1	1	1	1	1	1	1	1	1	1	0	1	1	0	1	1	0	25
	1	144879054	T	C	PDE4DIP	P1532A	VSQLEAQLAK	0	0	0	0	0	0	0	0	0	0	0	0	0	0	0	0	0	0	0	0	1	0	0	0	0	0	0	0	0	1
	1	144912153	A	G	PDE4DIP	E708Q	LVQALM@QR	0	0	0	0	1	0	0	0	0	0	0	0	0	0	0	0	1	0	0	0	0	0	0	0	0	0	0	1	0	3
	1	144930802	T	G	PDE4DIP	I303L	GLDYKPLQSPR	0	0	0	0	0	1	0	1	0	1	1	1	0	0	0	1	0	1	1	0	1	0	1	1	1	0	1	0	0	13
	1	144931387	T	G	PDE4DIP	I108L	NNDDSGAELK	0	1	0	1	0	0	1	0	1	1	1	1	1	0	0	1	0	0	1	0	0	0	0	0	0	1	1	1	1	14
	1	144952220	C	T	PDE4DIP	E167K	NEAARMAALVK	0	0	0	0	0	0	0	0	0	0	0	0	0	0	0	0	0	0	0	0	0	0	0	1	0	0	0	0	0	1
	1	145293425	C	A	NBPF10	P7H	M@VVSAGHWSSEK	0	0	0	0	0	0	0	0	0	0	0	0	0	0	0	0	0	0	0	0	0	0	0	1	0	0	0	0	0	1
	1	145562938	G	A	ANKRD35	E876K	LREAVAK	0	0	0	0	0	0	0	0	0	0	0	0	0	0	0	0	0	0	0	0	1	0	0	0	0	0	0	0	0	1
	1	145606361	T	C	POLR3C	K198E	LSLIGEGK	1	0	0	0	0	0	0	0	0	0	0	0	0	0	0	0	0	0	0	0	1	0	0	0	1	0	0	0	0	3
	1	145606361	T	C	POLR3C	K198E	LSLIGEGKR	0	0	0	0	0	1	0	0	0	0	1	0	0	0	0	0	0	0	1	0	0	0	0	0	0	1	0	0	0	4
	1	145606361	T	C	POLR3C	K198E	LSLIGEGKR,LSLIGEGK	0	0	0	0	0	0	0	0	0	0	0	0	0	0	0	0	0	0	0	0	0	0	0	0	0	0	0	1	0	1
	1	145608556	C	T	POLR3C	R84Q	VLQM@LRYPR	0	0	0	0	0	0	0	0	0	0	1	0	0	0	0	0	0	0	0	0	0	0	0	0	0	0	0	0	0	1
	1	146759387	A	G	CHD1L	I484M	KM@YELAGK	0	0	0	0	0	0	0	0	0	0	0	0	0	0	0	0	0	0	0	0	0	0	0	1	0	0	0	0	0	1
	1	149762961	T	C	FCGR1A	I338T	VTSSLQEDRHLEEELK	0	0	0	0	0	0	0	0	1	0	0	0	0	0	0	0	0	0	0	0	0	0	0	0	0	0	0	0	0	1
	1	149906991	C	T	MTMR11	R47H	VQLLHPGSLHK	0	0	0	0	0	0	0	0	0	0	0	0	0	0	0	0	1	0	0	0	0	0	0	0	0	0	0	0	0	1
	1	150444432	C	T	RPRD2	T1003I	VLASTISITSTIEFK	0	0	0	0	1	0	0	0	0	0	0	0	0	0	0	0	0	0	0	0	0	0	0	0	0	0	0	0	0	1
	1	150470061	C	T	TARS2	T277M	GFSEVKTPTLFSM@K	0	0	0	0	0	0	0	0	0	0	0	0	0	0	0	0	0	0	0	0	0	0	0	0	1	0	0	0	0	1
	1	150484987	G	A	ECM1	G415S	RAPYPNYDRDILTIDISR	0	0	0	0	0	0	0	0	0	0	0	0	0	0	0	0	0	1	0	0	0	0	0	0	0	0	0	0	0	1
	1	150679033	G	A	HORMAD1	T260I	DVEDEQEHYISDDLDIETKMEEQEK	0	0	0	0	0	0	0	0	0	0	1	0	0	0	0	0	0	0	0	0	0	0	0	0	0	0	0	0	0	1
	1	150970577	G	T	MINDY1	T433K	GPGAEGGSGSPEK	0	0	1	1	1	1	1	1	1	1	1	1	1	1	1	1	1	1	1	1	1	1	1	0	0	1	1	1	1	25
	1	150974971	T	A	MINDY1	R89S	AGTAEAVIPENHEVLAGPDEHPQDTDASDADGEAR	0	0	0	1	0	0	1	1	0	0	0	0	0	0	0	0	0	0	0	0	0	0	0	0	0	0	0	0	0	3
	1	151015564	G	A	BNIPL	R189H	EQHVDM@TVIEPYK	0	0	0	1	1	0	0	0	0	0	0	0	0	0	0	0	0	0	0	0	0	0	0	0	0	0	0	0	0	2
	1	151337703	C	T	SELENBP1	E367K	GGPVQVLEDK	0	0	0	0	0	0	0	0	0	0	0	0	0	1	0	1	0	1	1	0	0	0	0	0	1	0	0	0	0	5
	1	151374025	T	C	PSMB4	I234T	FQTATVTEK	1	1	1	1	1	1	1	1	1	1	1	1	1	1	1	1	1	1	1	1	1	1	1	1	1	1	1	1	1	29
	1	151491674	C	T	CGN	R227W	DTFEEWER	0	0	0	0	0	0	0	0	0	0	0	0	0	0	0	0	0	1	0	0	0	0	0	0	0	0	0	0	0	1
	1	151502966	C	G	CGN	A772G	LQRLEGEK	0	0	0	0	0	0	1	0	0	0	0	0	0	0	0	0	0	0	0	0	0	0	0	0	0	0	0	0	0	1
	1	151542176	C	T	TUFT1	T150M	MVQDLLAK	1	0	0	0	1	0	0	0	0	0	0	0	0	0	0	0	0	0	0	0	0	0	0	0	0	0	0	0	0	2
	1	151733335	T	G	MRPL9	E176A	LPAEPITR	1	0	1	0	0	1	0	0	0	0	0	1	1	0	0	1	0	1	0	0	0	1	0	0	1	0	1	0	1	11
	1	151733335	T	G	MRPL9	E210A	LPAEPITR	0	1	0	0	0	0	1	1	0	0	0	0	0	0	0	0	0	0	1	1	1	0	1	1	0	0	0	0	0	8
	1	151735576	T	C	MRPL9	E67G	VPLAGGGR	0	1	0	0	0	0	0	0	0	0	0	0	0	0	0	0	0	1	0	0	1	1	0	1	0	0	0	0	0	5
	1	151751274	C	G	TDRKH	G257A	AGGDMAVVVSK	0	0	0	0	0	0	0	0	0	0	0	0	0	0	0	1	0	0	0	0	0	0	0	0	0	0	0	0	0	1
	1	151751274	C	G	TDRKH	G257A	AGGDM@AVVVSK	0	0	0	0	0	0	0	0	0	0	0	0	0	0	0	0	0	0	0	0	0	0	0	0	1	0	0	0	0	1
	1	151955753	G	C	S100A10	D60E	DLEQCRDGK	0	0	0	0	0	0	0	0	0	0	0	1	0	0	0	0	0	0	0	0	0	0	0	1	0	0	0	0	0	2
	1	152006266	G	A	S100A11	S5F	IFSPTETER	0	0	0	1	0	0	0	0	0	0	0	0	0	0	0	0	0	0	0	0	0	0	0	0	0	0	0	0	0	1
	1	152052784	T	G	LOC100131107	E167A	DQVATQGQEDNK	0	0	0	0	0	0	0	0	0	0	0	0	0	0	0	0	0	1	0	0	0	0	0	0	0	0	0	0	0	1
	1	152084531	G	C	TCHH	Q388E	REQELRR	0	0	0	0	0	0	0	0	0	0	0	0	0	0	0	0	0	0	0	0	0	0	0	0	0	0	0	0	1	1
	1	152084582	C	G	TCHH	E371Q	EQEEQRR	0	0	0	0	0	0	0	0	0	0	0	1	0	0	0	0	0	0	0	0	0	0	0	0	0	0	0	0	0	1
	1	152084984	C	G	TCHH	V237L	LFQEEEEK	0	0	0	0	0	1	0	1	1	1	0	0	0	0	0	0	0	0	0	0	0	0	0	0	0	1	0	0	0	5
	1	152129087	T	C	RPTN	K163R	QDRDSHHGQSER	0	0	0	0	0	0	0	0	0	0	0	0	0	0	0	0	0	0	0	0	0	0	1	0	0	0	0	0	0	1
	1	152279489	G	T	FLG	G2625R	HTQTSSGR	0	0	0	0	0	0	0	0	0	0	0	0	0	0	0	0	1	0	0	0	0	0	0	0	0	0	0	0	0	1
	1	152331240	G	A	FLG2	L41F	EFHPVLK	1	0	0	0	0	0	0	0	1	0	0	1	0	0	0	1	0	0	1	0	1	1	1	1	0	0	1	0	0	10
	1	152732567	G	A	KPRP	R168H	GHPAVCQPQGR	0	0	0	0	0	0	0	0	1	0	0	1	0	0	0	0	1	0	0	0	0	1	1	0	0	0	0	0	0	5
	1	152883786	C	G	IVL	Q505E	HLEEQEK	0	0	0	0	0	0	0	0	0	0	0	0	1	0	0	1	0	0	0	0	0	0	0	0	0	0	0	0	0	2
	1	152957832	C	A	SPRR1A	H42Q	TKEPCQPK	0	0	0	0	0	0	0	0	0	0	0	0	0	0	0	0	0	0	0	0	1	0	0	0	0	0	0	0	0	1
	1	152957887	G	A	SPRR1A	V61I	IPEPCQPK	0	0	0	0	0	0	0	0	0	0	0	0	0	0	0	0	0	0	0	0	1	0	0	1	0	0	0	0	0	2
	1	153390642	G	C	S100A7A	E28D	IDKPSLLTMM@K	0	0	0	0	0	0	0	0	0	0	0	0	0	0	0	0	0	0	0	0	1	0	0	0	0	0	0	0	0	1
	1	153431406	C	G	S100A7	E28D	IDKPSLLTMM@K	0	0	0	0	0	0	0	0	0	0	0	0	0	0	0	0	0	0	0	0	1	0	0	0	0	0	0	0	0	1
	1	153580155	C	A	S100A16	R56L	ELNHM@LSDTGNLK,ELNHMLSDTGNLK	0	0	0	0	0	0	0	0	0	0	0	0	0	0	0	0	0	0	1	0	0	0	0	0	0	0	0	0	0	1
	1	153580155	C	A	S100A16	R56L	ELNHMLSDTGNLK	0	0	0	0	0	0	0	0	0	0	0	0	0	0	0	0	0	0	0	0	0	1	0	0	0	0	1	0	0	2
	1	153591508	C	T	S100A13	G54S	DVSSLDEK	0	0	0	1	0	0	0	0	0	0	0	0	0	0	0	0	0	0	0	0	0	0	0	0	1	0	0	0	1	3
	1	153652104	C	G	NPR1	R174G	LGDFVAALHGR	0	0	0	1	0	0	0	0	0	1	0	0	1	0	0	0	0	0	0	0	0	0	0	0	1	0	0	0	1	5
	1	153926078	T	C	CRTC2	M147V	TVAWGNFPAEK	0	0	0	0	0	0	0	0	0	0	0	0	0	0	0	0	1	0	0	0	0	0	0	0	0	0	0	0	0	1
	1	154541971	T	G	CHRNB2	V33G	LGEHLLDPSR	1	1	1	1	1	1	1	1	1	1	1	0	1	1	1	1	0	1	1	1	0	0	0	1	1	1	1	1	1	24
	1	154573967	T	C	ADAR	K89R	RNTNSVPETAPAAIPETR,NTNSVPETAPAAIPETR	0	1	0	0	0	0	0	0	1	1	1	0	1	0	1	1	0	1	0	0	0	0	0	0	0	0	0	0	0	8
	1	154573967	T	C	ADAR	K89R	RNTNSVPETAPAAIPETR	0	0	0	0	1	0	0	0	0	0	0	0	0	0	0	0	0	0	0	0	1	0	1	0	1	0	0	0	0	4
	1	154573967	T	C	ADAR	K89R	NTNSVPETAPAAIPETR	1	0	0	1	0	1	0	1	0	0	0	0	0	0	0	0	0	0	0	0	0	0	0	0	0	0	0	0	1	5
	1	154573967	T	C	ADAR	K89R	NTNSVPETAPAAIPETR,RNTNSVPETAPAAIPETR	0	0	1	0	0	0	1	0	0	0	0	1	0	0	0	0	1	0	1	1	0	1	0	1	0	1	1	1	0	11
	1	154904840	T	C	PMVK	N14S	MSVLSSGSLVHSRSSM@LRK	0	0	0	0	0	0	0	0	0	0	0	0	0	0	0	0	0	0	0	0	0	0	1	0	0	0	0	0	0	1
	1	154919080	C	T	PBXIP1	G202D	LQGLEADCVRGPDGVCLSGDRGPQGDK	0	0	0	0	0	0	1	0	0	0	0	0	0	0	0	0	0	0	0	0	0	0	0	0	1	0	0	0	0	2
	1	154919080	C	T	PBXIP1	G202D	LQGLEADCVRGPDGVCLSGDRGPQGDK,GPDGVCLSGDR,GPDGVCLSGDRGPQGDK	0	0	0	0	0	0	0	0	0	0	1	0	0	0	0	0	0	0	0	0	0	0	0	0	0	0	0	0	0	1
	1	154919080	C	T	PBXIP1	G202D	GPDGVCLSGDR,GPDGVCLSGDRGPQGDK	0	0	0	0	0	0	0	0	0	0	0	0	0	0	0	0	1	1	0	0	0	0	0	0	0	0	0	1	1	4
	1	154919080	C	T	PBXIP1	G202D	GPDGVCLSGDR,GPDGVCLSGDRGPQGDK,LQGLEADCVRGPDGVCLSGDRGPQGDK	0	0	0	0	1	0	0	0	0	0	0	0	0	0	0	1	0	0	0	1	0	0	0	1	0	0	0	0	0	4
	1	154919080	C	T	PBXIP1	G202D	GPDGVCLSGDRGPQGDK,GPDGVCLSGDR,LQGLEADCVRGPDGVCLSGDRGPQGDK	0	0	0	0	0	1	0	0	0	0	0	0	0	0	0	0	0	0	0	0	0	0	0	0	0	0	0	0	0	1
	1	154919080	C	T	PBXIP1	G202D	GPDGVCLSGDRGPQGDK,GPDGVCLSGDR	0	0	1	0	0	0	0	0	0	0	0	0	0	1	0	0	0	0	0	0	0	1	0	0	0	0	0	0	0	3
	1	154919080	C	T	PBXIP1	G202D	GPDGVCLSGDRGPQGDK,LQGLEADCVRGPDGVCLSGDRGPQGDK,GPDGVCLSGDR	0	0	0	0	0	0	0	1	0	1	0	0	0	0	0	0	0	0	0	0	0	0	0	0	0	0	1	0	0	3
	1	154919080	C	T	PBXIP1	G202D	GPDGVCLSGDRGPQGDK,LQGLEADCVRGPDGVCLSGDRGPQGDK	0	0	0	0	0	0	0	0	1	0	0	0	0	0	0	0	0	0	0	0	0	0	0	0	0	0	0	0	0	1
	1	154919080	C	T	PBXIP1	G202D	GPDGVCLSGDRGPQGDK	0	0	0	0	0	0	0	0	0	0	0	1	0	0	1	0	0	0	0	0	1	0	0	0	0	0	0	0	0	3
	1	154919080	C	T	PBXIP1	G202D	LQGLEADCVRGPDGVCLSGDRGPQGDK,GPDGVCLSGDRGPQGDK,GPDGVCLSGDR	0	1	0	0	0	0	0	0	0	0	0	0	0	0	0	0	0	0	0	0	0	0	0	0	0	0	0	0	0	1
	1	154919080	C	T	PBXIP1	G202D	LQGLEADCVRGPDGVCLSGDRGPQGDK,GPDGVCLSGDRGPQGDK	1	0	0	1	0	0	0	0	0	0	0	0	1	0	0	0	0	0	0	0	0	0	0	0	0	0	0	0	0	3
	1	154919080	C	T	PBXIP1	G202D	LQGLEADCVRGPDGVCLSGDR,GPDGVCLSGDR,GPDGVCLSGDRGPQGDK	0	0	0	0	0	0	0	0	0	0	0	0	0	0	0	0	0	0	1	0	0	0	0	0	0	0	0	0	0	1
	1	154919080	C	T	PBXIP1	G202D	LQGLEADCVRGPDGVCLSGDR,GPDGVCLSGDR,LQGLEADCVRGPDGVCLSGDRGPQGDK,GPDGVCLSGDRGPQGDK	0	0	0	0	0	0	0	0	0	0	0	0	0	0	0	0	0	0	0	0	0	0	0	0	0	1	0	0	0	1
	1	155175089	C	T	THBS3	R102Q	YQQEDGK	0	0	0	0	0	0	0	1	0	0	0	0	0	0	0	0	0	0	0	0	0	0	0	0	0	0	0	0	0	1
	1	155583937	A	G	MSTO1	K517R	DLTRLDLR	0	0	0	0	0	0	0	0	0	0	0	0	0	0	0	0	1	0	0	0	0	0	0	0	0	0	0	0	0	1
	1	155583937	A	G	MSTO1	K528R	DLTRLDLR	0	0	0	0	0	0	0	0	0	0	0	0	0	0	0	1	0	0	0	0	0	0	0	0	0	0	0	0	0	1
	1	155736365	A	T	GON4L	S967T	DNLELGSETR	0	0	1	1	0	0	0	1	1	0	0	0	0	0	1	1	1	1	1	1	0	0	0	1	0	0	0	0	0	11
	1	156035717	A	G	RAB25	E20G	VVLIGGSGVGK	0	0	0	0	0	0	0	0	1	0	0	0	0	0	0	0	0	0	1	0	1	0	0	1	0	0	1	0	0	5
	1	156206158	C	T	PMF1	R152C	DTLRCHVQK	0	0	1	0	0	0	0	0	0	1	0	0	0	0	0	0	0	0	0	0	0	0	0	0	0	0	0	1	0	3
	1	156280971	G	A	CCT3	L353F	NFQDAMQVCR	0	0	0	0	0	0	0	0	0	0	0	0	0	0	1	0	0	0	0	0	0	0	0	0	0	0	0	0	0	1
	1	156280971	G	A	CCT3	L353F	NFQDAMQVCR,NFQDAM@QVCR	0	0	0	0	0	0	0	0	0	0	0	0	0	0	0	0	0	0	0	0	0	1	0	0	0	0	0	0	0	1
	1	156280971	G	A	CCT3	L353F	NFQDAM@QVCR,NFQDAMQVCR	0	0	0	0	0	0	0	0	0	0	0	0	0	0	0	0	0	0	0	0	0	0	0	1	0	0	0	0	0	1
	1	156507025	C	T	IQGAP3	A1124T	NLLTM@TDK	0	0	0	0	0	0	0	0	0	0	0	0	0	0	0	0	0	0	1	1	0	0	0	0	0	0	0	0	0	2
	1	156563805	G	A	NAXE	A266T	FVPPTLEK	0	0	0	0	0	0	0	0	0	0	0	0	0	0	0	1	0	0	0	0	0	0	0	0	0	0	0	0	0	1
	1	156616814	C	G	BCAN	R105G	VNEAYGFR	0	0	0	0	0	0	0	1	1	1	0	0	1	0	1	0	0	0	0	1	0	0	1	1	1	1	0	0	0	10
	1	156628415	C	T	BCAN	L840F	LRYEVDTVFR,YEVDTVFR	0	0	0	0	0	0	0	0	1	0	0	0	0	0	0	0	0	0	0	0	0	0	0	0	0	0	0	0	0	1
	1	156641537	C	T	NES	V815I	EESIEAVK	0	1	0	0	0	0	0	0	0	0	1	1	0	0	1	1	1	0	0	0	0	1	1	0	0	1	0	0	1	10
	1	156697056	T	C	ISG20L2	N130S	ISSHPTR	0	0	0	0	0	1	0	0	0	0	0	0	0	0	0	0	0	0	0	0	0	0	0	0	0	0	0	0	0	1
	1	156713558	G	A	HDGF	P194L	NSTLSEPGSGR	0	1	1	0	1	1	1	1	1	0	1	1	1	0	1	1	0	0	1	0	1	1	1	0	0	1	1	1	1	20
	1	156713558	G	A	HDGF	P194L	EAATLEVERPLPMEVEKNSTLSEPGSGR	0	0	0	0	0	0	0	0	0	0	0	0	0	1	0	0	0	0	0	0	0	0	0	0	0	0	0	0	0	1
	1	156713558	G	A	HDGF	P194L	EAATLEVERPLPM@EVEKNSTLSEPGSGR,EAATLEVERPLPMEVEKNSTLSEPGSGR,NSTLSEPGSGR	0	0	0	0	0	0	0	0	0	1	0	0	0	0	0	0	0	0	0	0	0	0	0	0	0	0	0	0	0	1
	1	156713558	G	A	HDGF	P194L	EAATLEVERPLPM@EVEKNSTLSEPGSGR,NSTLSEPGSGR,EAATLEVERPLPMEVEKNSTLSEPGSGR	0	0	0	0	0	0	0	0	0	0	0	0	0	0	0	0	0	0	0	0	0	0	0	1	0	0	0	0	0	1
	1	156907081	T	C	ARHGEF11	H1427R	DVGMIFR	0	1	1	1	0	0	0	1	1	1	1	0	0	1	1	0	0	0	0	0	0	0	0	0	0	0	0	0	0	9
	1	156907081	T	C	ARHGEF11	H1427R	DVGM@IFR	0	0	0	0	0	1	0	0	0	0	0	0	1	0	0	0	0	0	0	0	0	0	0	0	0	0	0	0	0	2
	1	156907081	T	C	ARHGEF11	H1427R	DVGM@IFR,DVGMIFR	0	0	0	0	0	0	1	0	0	0	0	0	0	0	0	0	0	0	0	1	0	0	0	1	0	0	1	0	0	4
	1	156907081	T	C	ARHGEF11	H1427R	DVGMIFR,DVGM@IFR	0	0	0	0	0	0	0	0	0	0	0	0	0	0	0	1	0	0	0	0	0	0	0	0	0	0	0	0	0	1
	1	156907115	T	C	ARHGEF11	S1416G	SPPGLALR	0	1	0	1	0	1	1	0	1	0	1	0	0	0	0	1	0	0	0	1	0	0	0	0	0	1	1	0	1	11
	1	158063551	C	T	KIRREL1	S473L	AIYLSFK	0	1	0	0	0	0	0	0	0	0	0	0	0	0	0	0	0	0	0	0	0	0	0	0	0	1	0	0	0	2
	1	158597507	G	C	SPTA1	L1858V	GDCGDTLAATQSLVMK	0	1	0	0	0	0	0	0	0	0	0	0	0	1	0	0	0	0	0	0	0	0	0	0	0	0	0	0	0	2
	1	158597507	G	C	SPTA1	L1858V	GDCGDTLAATQSLVM@K	0	0	0	0	0	0	0	0	0	0	0	0	0	0	0	0	0	0	0	0	0	0	0	1	1	0	0	0	0	2
	1	158612236	A	G	SPTA1	C1568R	SEQVHGVINLGNSLIER	0	0	0	0	0	0	0	0	0	0	0	0	0	0	0	0	0	0	1	0	0	1	0	0	0	0	0	0	0	2
	1	158612719	C	T	SPTA1	G1497E	LEDYANLK	0	0	0	0	0	0	0	0	0	0	0	0	0	1	0	0	0	0	0	0	0	0	0	0	0	0	0	0	0	1
	1	158631144	C	G	SPTA1	E840D	VILDNIASHEPR	0	0	0	0	0	1	0	0	0	0	0	0	0	0	0	0	0	0	0	0	0	0	0	0	0	0	0	0	0	1
	1	158639328	C	T	SPTA1	R568H	DALHEKAATR	0	0	0	0	0	1	1	1	0	0	1	1	1	0	1	0	1	0	1	1	1	1	1	1	0	1	0	0	0	15
	1	158654938	A	G	SPTA1	I75T	VNTLTDK	0	0	0	0	0	1	0	0	1	0	0	0	1	0	0	1	0	0	0	0	1	0	0	0	0	1	1	0	0	7
	1	158911988	A	T	PYHIN1	R258S	SIIIISNYSKR	0	0	0	0	0	0	0	0	0	0	0	1	0	0	0	0	0	0	0	0	0	0	0	0	0	0	0	0	0	1
	1	158986477	G	C	IFI16	S179T	TSLSAPPNTSSTENPK	0	1	0	1	0	1	0	1	1	1	0	0	0	0	0	1	0	1	1	0	0	0	0	1	0	1	1	1	1	14
	1	159854251	T	C	CFAP45	E291G	EQM@LEYM@GQLQEEDLK	0	0	0	0	0	0	0	0	0	0	0	0	0	0	0	0	0	0	0	0	0	0	0	0	0	0	1	0	0	1
	1	159856388	C	T	CFAP45	R227Q	QLDQM@MEVER	0	0	0	0	0	0	0	0	0	0	0	0	0	0	0	0	0	0	1	0	0	0	0	0	0	0	0	0	0	1
	1	159890163	T	A	TAGLN2	Q67L	DVGRPLPGR	1	0	0	0	0	0	0	0	0	0	0	0	0	0	0	0	0	0	1	0	0	0	0	0	0	0	0	0	0	2
	1	160011280	C	T	KCNJ10	R348H	DSTVHYGDPEK	0	0	0	0	0	0	0	0	0	0	0	0	0	0	0	0	0	0	0	1	0	0	0	0	0	0	0	0	0	1
	1	160090727	C	T	ATP1A2	T15M	EYSPAATMAENGGGK	0	0	0	0	0	0	0	0	0	0	0	0	1	1	0	0	0	1	0	0	0	0	0	0	0	0	0	0	0	3
	1	160607241	A	G	SLAMF1	I52T	VLLPLTYERTNK	0	0	0	0	0	0	0	0	0	0	0	0	0	1	0	0	0	0	0	0	0	0	0	0	0	0	0	0	0	1
	1	160654857	A	G	CD48	W69R	IVERDSRK	0	0	0	0	0	0	0	0	0	0	0	0	0	0	0	0	0	0	0	0	0	0	0	0	0	0	1	0	0	1
	1	160811488	T	C	CD244	N89D	DLSLLIK	0	0	0	0	0	0	0	0	0	0	0	0	0	0	0	0	0	0	0	0	0	0	0	0	0	1	0	0	0	1
	1	161008424	G	A	TSTD1	A17V	SLLVSGRAR	0	0	0	0	0	0	0	0	0	0	0	0	0	0	0	0	0	0	0	0	0	0	0	0	0	0	1	0	0	1
	1	161182208	C	G	NDUFS2	P352A	M@APGEIK,MAPGEIK	0	0	0	0	0	0	0	0	1	1	1	1	1	0	0	1	0	1	0	1	0	0	1	0	0	1	0	0	0	10
	1	161182208	C	G	NDUFS2	P352A	M@APGEIK	0	1	0	0	1	0	0	0	0	0	0	0	0	1	0	0	0	0	1	0	0	1	0	1	0	0	0	0	1	7
	1	161182208	C	G	NDUFS2	P352A	MAPGEIK	0	0	1	1	0	0	0	0	0	0	0	0	0	0	0	0	1	0	0	0	0	0	0	0	0	0	0	0	0	3
	1	161182208	C	G	NDUFS2	P352A	MAPGEIK,M@APGEIK	0	0	0	0	0	0	0	1	0	0	0	0	0	0	1	0	0	0	0	0	1	0	0	0	0	0	1	1	0	5
	1	162367103	G	T	SH2D1B	N122K	LELETFVK	0	0	0	0	0	0	0	0	0	0	0	0	0	0	0	0	0	0	0	0	0	0	0	0	0	0	0	1	0	1
	1	162557457	A	G	UAP1	N343D	DVVDVYEPQLQHHVAQK	0	0	0	1	0	0	0	0	1	0	0	0	0	0	0	0	0	0	0	0	0	0	0	0	0	0	0	0	0	2
	1	165648710	G	A	ALDH9A1	A300V	GVLMANFLTQGQVCCNGTR,GVLM@ANFLTQGQVCCNGTR	0	0	0	0	0	0	0	0	0	0	0	0	0	0	0	0	0	0	0	0	0	0	0	1	0	0	0	0	0	1
	1	167787479	T	C	ADCY10	N1346S	LQEWDSFYK	0	0	0	0	0	0	0	0	0	0	0	0	0	0	0	0	0	0	0	1	0	0	0	0	0	0	0	0	0	1
	1	168013850	T	C	DCAF6	V420A	APEESSEDATK	0	0	1	0	1	0	0	0	1	1	0	1	0	0	0	0	0	0	0	0	0	0	0	0	0	1	1	1	0	8
	1	169345868	A	G	BLZF1	Q40R	SVEVTSGVRSRK	0	0	0	0	0	0	0	0	0	0	0	0	0	0	0	1	0	0	0	0	0	0	0	0	0	1	0	0	0	2
	1	169484767	A	G	F5	R2148T	LIYSRSTR	0	0	0	0	0	0	0	0	1	0	0	0	0	0	0	1	0	0	0	0	0	0	0	0	0	0	0	0	0	2
	1	171501603	C	G	PRRC2C	A457G	QQSEISGAVER	0	1	1	1	0	0	1	0	1	1	1	0	1	0	0	1	1	0	1	0	0	0	0	0	0	0	0	1	1	13
	1	171509327	G	A	PRRC2C	A906T	TLSTPQEER	0	1	1	1	1	1	0	1	1	1	1	1	1	0	0	1	1	1	1	1	1	1	1	0	0	1	0	1	1	22
	1	171621483	G	C	MYOC	A90G	LDLEATKGR	0	0	0	0	0	1	0	0	1	0	0	0	0	1	0	0	0	0	0	0	0	0	0	0	0	0	0	0	0	3
	1	173516871	G	C	SLC9C2	A505G	TESTTDEGLMEEAR	0	0	0	0	0	0	0	0	0	0	0	0	0	0	0	0	0	1	0	0	0	0	0	0	0	0	0	0	0	1
	1	173743488	G	A	KLHL20	S447N	VASMNTR	0	0	0	0	0	0	0	0	0	1	0	0	0	0	0	0	0	0	0	0	0	0	0	0	0	0	0	0	0	1
	1	173821022	C	T	DARS2	P465S	LSFPYNSK	0	0	0	0	0	0	0	0	0	0	0	0	0	0	1	0	0	0	0	0	0	0	0	0	0	0	0	0	0	1
	1	173823011	C	A	DARS2	L548M	IHNAEM@QRYILATLLK	0	1	0	0	0	0	0	0	0	0	0	0	0	0	0	0	0	0	0	0	0	0	0	0	0	0	0	0	0	1
	1	174190170	G	A	RABGAP1L	E67K	AMEEILRDSK	0	0	0	0	0	0	0	0	0	0	0	0	1	0	0	0	0	0	0	0	0	0	0	0	0	0	0	0	0	1
	1	174190170	G	A	RABGAP1L	E30K	AMEEILRDSK	0	0	0	0	0	0	0	0	0	0	1	0	0	0	0	0	0	0	0	0	0	0	0	0	0	0	0	0	0	1
	1	175336392	C	T	TNR	V336I	ATLTDLVPGTEYGVGISAIMNSQQSVPATM@NAR	0	0	0	0	0	0	0	0	0	0	0	0	0	0	0	0	1	0	0	0	0	0	0	0	0	0	0	0	0	1
	1	175336392	C	T	TNR	V336I	ATLTDLVPGTEYGVGISAIMNSQQSVPATMNAR	0	0	0	0	0	0	0	0	0	1	0	0	0	0	0	0	0	0	0	0	0	0	0	0	0	0	1	0	0	2
	1	175348723	C	T	TNR	R310K	VVYSTLAGEQYHEVLVPK	1	1	1	1	1	1	0	1	1	1	1	1	1	1	1	1	1	1	1	1	1	0	0	1	1	1	1	0	0	24
	1	175372347	C	T	TNR	S302N	QCLNACNGR	0	0	0	0	0	1	0	0	0	0	0	0	0	0	0	0	0	0	0	0	0	0	0	0	0	0	0	0	0	1
	1	175375469	C	A	TNR	A128S	KACPCSSSAQVLQELLSR	0	0	0	0	0	0	0	0	0	0	0	0	0	0	0	0	0	0	0	0	0	0	0	0	2	0	0	0	0	2
	1	175375469	C	A	TNR	A128S	ACPCSSSAQVLQELLSR	1	0	0	0	0	0	0	0	0	0	1	1	1	1	1	1	1	1	1	1	0	0	0	0	0	0	0	0	0	11
	1	177908852	C	T	CRYZL2P-SEC16B	G730R	SDISGAR	0	0	0	0	0	0	0	0	0	0	0	0	0	0	0	0	0	1	0	0	0	0	0	0	0	0	0	0	0	1
	1	179363143	G	T	AXDND1	L323F	ILEEFYNFK	0	0	0	0	0	0	0	0	0	0	1	0	1	0	0	0	0	0	0	0	0	0	0	0	0	0	0	0	0	2
	1	179783287	C	G	FAM163A	A156G	EGFTNPR	1	0	1	1	1	1	0	1	1	1	1	0	0	1	0	1	1	1	1	1	1	1	1	0	1	1	0	1	0	21
	1	180010911	A	G	CEP350	T1446A	LTADAAR	1	0	0	0	0	1	0	0	0	0	1	0	0	0	0	0	0	0	0	0	0	0	0	1	0	0	0	1	0	5
	1	180013235	T	G	CEP350	S1517A	EGTLDAK	0	0	0	1	0	0	0	0	0	0	0	0	0	0	0	0	0	0	0	0	0	0	0	0	0	0	0	0	0	1
	1	180061976	G	C	CEP350	D2246H	ILDMSHGKVGESSK	0	0	0	1	0	0	0	0	0	0	0	0	0	0	0	1	0	0	0	0	0	0	0	0	0	0	0	0	0	2
	1	180904674	C	G	KIAA1614	I543M	RCQACGSCM@DDPRPAQGK	0	0	0	0	0	0	0	0	0	0	0	0	0	0	1	0	0	0	0	0	0	0	0	0	0	0	0	0	0	1
	1	181764007	C	G	CACNA1E	T1969R	QSLVVRDPSSM@R	0	1	0	0	0	0	0	0	0	0	0	0	0	0	0	0	0	0	0	1	0	0	0	0	0	0	0	0	0	2
	1	182551337	A	C	RNASEL	D541E	GSISFEELK	0	0	0	0	0	0	0	0	0	0	1	0	0	0	0	0	0	0	0	0	0	0	0	0	0	0	1	0	0	2
	1	183085755	A	G	LAMC1	I458V	CQPGFHSLTEAGCRPCSCDPSGSIDECNVETGR	0	0	1	1	1	0	0	0	1	1	1	0	1	1	1	1	1	1	1	1	0	0	0	1	0	1	0	1	0	17
	1	183094547	T	C	LAMC1	L888P	ACNCNPYGTM@K,ACNCNPYGTMK	0	0	0	0	0	0	0	0	0	1	0	0	0	0	0	0	0	0	0	0	0	0	0	0	0	1	0	0	1	3
	1	183094547	T	C	LAMC1	L888P	ACNCNPYGTM@K	0	1	0	0	0	0	0	0	0	0	0	0	0	0	0	0	0	1	1	0	0	0	0	1	1	0	0	0	0	5
	1	183094547	T	C	LAMC1	L888P	ACNCNPYGTMK	0	0	0	0	0	1	1	0	0	0	0	1	0	0	0	0	0	0	0	0	0	0	0	0	0	0	1	1	0	5
	1	183094547	T	C	LAMC1	L888P	ACNCNPYGTMK,ACNCNPYGTM@K	0	0	0	0	0	0	0	1	1	0	0	0	0	0	0	0	0	0	0	0	0	0	0	0	0	0	0	0	0	2
	1	183101582	A	G	LAMC1	N1205S	TASDTSTEAYNLLLR	0	0	0	0	0	0	0	0	0	0	0	0	0	0	0	0	0	1	0	0	0	0	0	0	0	0	0	0	0	1
	1	183201807	C	T	LAMC2	L679F	SLGFQLAK	0	0	0	0	0	0	0	0	0	0	0	0	0	0	0	0	0	0	0	0	0	0	0	1	0	0	0	0	0	1
	1	183542387	T	C	NCF2	K136R	LYEPVVIPVGR	0	0	0	0	0	0	0	0	0	0	0	0	0	0	0	0	0	0	1	0	0	0	0	1	0	0	0	0	0	2
	1	183914681	T	A	COLGALT2	Q265L	ALNTSLLK	0	0	0	0	0	0	0	0	0	1	0	0	0	0	0	0	0	0	0	0	0	0	0	0	0	0	0	0	0	1
	1	184020945	G	A	TSEN15	G19D	GDSEPTPGCSGLGPDGVR	0	0	1	0	0	0	1	0	1	1	0	0	0	0	0	0	0	1	0	0	0	0	0	0	0	0	0	0	0	5
	1	185976370	A	G	HMCN1	N1529S	GRYQCTVSSAAGK	0	0	0	0	0	0	1	0	0	0	0	0	0	0	0	0	0	0	0	0	0	0	0	0	0	0	0	0	0	1
	1	186077722	G	C	HMCN1	R3661P	NGEPLQATPR	0	0	0	0	0	0	0	0	0	0	0	0	0	0	0	0	0	1	0	0	0	0	0	0	0	0	0	0	0	1
	1	186101539	A	G	HMCN1	Q4437R	SMSLTLR,SM@SLTLR	0	0	1	0	0	0	0	0	0	0	0	0	0	0	0	0	0	0	0	0	0	0	0	0	0	0	0	0	0	1
	1	186101539	A	G	HMCN1	Q4437R	SM@SLTLR	0	0	0	0	0	0	0	0	0	0	0	0	0	0	0	0	0	0	0	0	0	0	1	0	0	0	0	0	0	1
	1	186101539	A	G	HMCN1	Q4437R	SMSLTLR	0	0	0	0	0	0	0	0	0	0	0	0	0	0	0	0	0	0	0	0	0	0	0	0	0	1	0	0	0	1
	1	186305747	C	A	TPR	R1529L	LLQDLQDRTTQEEQLR	0	0	0	0	1	0	0	0	0	0	0	0	0	0	0	0	0	0	0	0	0	0	0	0	0	0	0	0	0	1
	1	186321242	C	T	TPR	V779I	LAVAEIR	1	0	0	1	1	0	0	1	1	0	0	0	1	0	0	0	1	0	0	0	1	1	0	0	0	0	0	0	0	9
	1	186363119	C	G	ODR4	S219C	GNTQATSHCFDVR	0	1	0	1	0	1	0	1	1	1	1	1	0	1	0	0	0	1	1	1	1	0	0	1	0	0	1	0	0	15
	1	193038360	A	G	RO60	E59G	LGLENAGALIR	0	0	0	0	0	0	0	0	0	1	0	0	0	0	0	0	0	0	0	0	0	0	0	0	0	0	0	0	0	1
	1	196642233	G	A	CFH	V62I	SLGNIIM@VCR	0	0	0	0	0	0	0	0	0	0	0	0	0	0	0	0	0	0	0	0	0	0	0	1	0	0	0	0	0	1
	1	196918738	C	T	CFHR2	T71M	IMCAEEGWSPTPK	0	0	0	0	0	0	0	0	0	1	0	0	0	0	0	0	0	0	0	0	0	0	0	0	0	0	0	0	0	1
	1	197070697	T	C	ASPM	S2562G	ASIVIQGTYR	0	0	0	0	0	0	0	0	0	0	0	0	0	0	0	0	0	1	0	0	0	0	0	0	0	0	0	0	0	1
	1	200534255	T	A	KIF14	E1338V	LVDELRQEVK	0	0	0	0	0	1	0	0	0	0	0	0	0	0	0	1	0	0	0	0	0	0	0	0	0	0	0	0	0	2
	1	200534651	T	G	KIF14	S1270R	TIADSLINR	0	0	0	0	1	1	1	0	1	0	1	1	0	0	0	0	0	0	1	1	0	1	0	1	0	1	1	1	0	13
	1	200811204	G	T	CAMSAP2	R337L	VVLPQGAEPVK	0	1	0	0	0	0	0	1	1	0	0	0	0	0	0	0	0	0	0	0	0	0	0	0	0	0	0	1	0	4
	1	200870222	G	A	INAVA	R152H	LQELQHCLVER	0	0	0	0	0	0	0	0	0	0	0	0	1	0	0	0	0	0	1	0	0	0	0	0	0	0	0	0	0	2
	1	200882687	G	A	INAVA	R377Q	AQVPTVCVLQR	0	0	0	0	0	0	0	0	0	0	0	0	0	0	0	0	0	0	0	1	0	0	0	0	0	0	0	0	0	1
	1	201175715	G	T	IGFN1	G565V	LGPVVFR	1	0	1	0	0	0	0	0	0	0	1	0	1	0	1	1	0	0	1	1	0	1	0	1	2	1	1	1	1	16
	1	201185842	G	A	IGFN1	E729K	AVTSEGAGK	0	0	0	0	0	0	0	0	0	0	0	0	0	0	0	0	0	0	1	0	0	0	0	0	0	0	0	0	0	1
	1	201288982	C	A	PKP1	P424Q	ELLALVQQR	0	0	0	0	0	1	0	0	0	0	0	0	1	0	0	0	0	0	0	0	0	0	0	0	0	0	0	0	0	2
	1	201355556	C	A	LAD1	R311S	GSALPGK	0	0	0	0	0	0	0	0	0	0	1	0	0	0	0	0	0	0	0	0	0	0	0	0	0	0	0	0	0	1
	1	201617929	A	C	NAV1	K45Q	AAAADGRGMLPQR	0	0	0	0	0	1	0	0	0	0	0	0	0	0	0	1	0	0	0	0	0	0	0	0	0	0	0	0	0	2
	1	201750233	G	A	NAV1	D96N	KLEYNSGSLK	0	0	0	0	0	0	0	1	0	1	0	0	0	0	0	0	0	0	0	0	0	0	0	0	0	0	0	0	0	2
	1	201869257	G	A	LMOD1	T295M	QMPSGPTKPSEGPAK	0	0	0	0	0	0	0	0	0	1	0	0	0	0	0	0	0	0	0	0	0	0	0	0	0	0	0	0	0	1
	1	201973565	G	A	RNPEP	V289I	WGQIILK	0	1	0	1	0	0	0	0	0	1	0	0	1	1	0	1	1	1	1	1	0	0	0	0	1	0	0	0	0	11
	1	202935911	T	C	CYB5R1	N44S	RPQVTLLDPSEK	1	0	0	0	0	0	0	0	0	0	0	0	0	0	0	1	0	0	1	0	0	1	1	1	0	0	0	0	0	6
	1	203028371	G	T	PPFIA4	A825S	LGTQSEK	0	1	0	0	0	1	1	1	1	1	1	1	1	0	0	0	0	0	1	1	1	1	0	1	1	1	1	1	0	18
	1	203652469	G	A	ATP2B4	V46I	DALTQINIHYGGVQNLCSR	0	0	0	0	0	0	0	0	0	1	0	0	0	0	0	0	0	0	1	0	0	0	0	0	0	0	0	0	0	2
	1	204199614	C	T	PLEKHA6	R837K	HQSGSMK	0	0	1	0	0	0	0	0	0	1	0	0	0	1	0	0	0	0	0	0	0	0	0	0	0	1	1	1	0	6
	1	204944441	G	A	NFASC	R545K	MPEDQVAK,M@PEDQVAK	0	0	1	0	0	0	0	0	0	0	1	0	0	0	0	0	0	0	0	0	0	1	0	0	0	0	0	0	0	3
	1	204944441	G	A	NFASC	R545K	MPEDQVAK	1	1	0	1	0	1	0	1	0	1	0	1	1	1	0	1	0	1	0	1	1	0	0	1	0	1	1	1	1	18
	1	204944441	G	A	NFASC	R545K	M@PEDQVAK,MPEDQVAK	0	0	0	0	0	0	0	0	1	0	0	0	0	0	0	0	0	0	1	0	0	0	0	0	0	0	0	0	0	2
	1	204944441	G	A	NFASC	R545K	M@PEDQVAK	0	0	0	0	0	0	0	0	0	0	0	0	0	0	0	0	0	0	0	0	0	0	0	0	1	0	0	0	0	1
	1	204944536	A	G	NFASC	I577V	DDEPLYVGNR	0	0	1	0	0	0	0	0	1	0	1	0	0	0	0	0	0	0	1	1	0	0	0	0	1	1	1	0	1	9
	1	205031116	C	T	CNTN2	P366L	NGELLASQNR	1	1	1	1	1	1	0	1	1	1	1	0	1	1	1	1	1	1	1	1	1	1	1	1	1	1	1	1	1	27
	1	205033518	C	G	CNTN2	L437V	GGEIVIPCQPR	0	1	0	0	0	0	0	0	0	0	0	0	0	0	0	0	0	0	0	0	0	0	0	0	0	1	0	0	0	2
	1	205180578	C	T	DSTYK	R29Q	ELCQGFGRYR	0	0	0	0	0	0	0	0	0	0	0	0	0	0	0	0	0	0	0	0	1	1	1	0	0	0	0	0	0	3
	1	205389592	G	A	LEMD1	P25S	LGFSPGSILR	0	0	0	1	0	0	0	0	0	0	0	1	1	1	0	0	0	0	0	0	0	0	0	0	0	0	1	0	0	5
	1	205389592	G	A	LEMD1	P25S	LQNQLEKLGFSPGSILR	0	0	0	0	0	0	0	0	0	0	1	0	0	0	0	0	0	0	0	0	0	0	0	0	0	0	0	0	0	1
	1	205495233	C	T	CDK18	T196M	LM@ENLVALK	0	1	0	0	0	0	0	0	0	0	0	0	0	0	0	0	0	0	0	0	0	0	0	0	0	0	0	1	0	2
	1	205631176	A	C	SLC45A3	V346G	LGQRFGTR	0	0	0	0	0	0	0	0	0	0	0	0	0	1	0	0	0	0	0	1	0	1	0	1	0	0	0	0	0	4
	1	205892259	C	T	SLC26A9	R575Q	QEKQRM@RPTQQR	0	0	0	0	0	0	0	0	0	0	0	0	0	0	0	0	0	0	0	0	0	1	0	0	0	0	0	0	0	1
	1	207195779	A	G	C1orf116	S198P	SMPIPIPK	0	0	0	0	0	0	0	0	0	0	0	0	0	0	0	0	0	0	0	0	0	0	0	1	0	0	0	0	0	1
	1	208212224	C	T	PLXNA2	V1536M	ILDAM@YK,ILDAMYK	1	0	0	0	0	0	0	0	0	0	0	0	0	0	0	0	0	0	0	0	0	0	0	0	0	0	0	0	0	1
	1	208212224	C	T	PLXNA2	V1536M	ILDAMYK	0	0	0	0	0	0	0	1	0	0	0	1	1	0	1	1	1	0	0	0	0	0	0	1	0	0	1	0	0	8
	1	209796950	A	C	LAMB3	V753G	EAERLGR	0	0	0	0	0	0	0	1	0	0	1	0	0	0	0	0	0	0	0	0	0	0	0	0	0	0	0	0	0	2
	1	209933608	A	G	TRAF3IP3	E75G	NLELEGK	0	0	0	0	0	0	1	0	0	0	0	0	0	0	0	0	0	0	0	0	0	0	0	0	0	0	0	0	0	1
	1	213031948	G	C	FLVCR1	A52P	AGTFPVNGPPR	0	0	0	0	0	0	0	0	0	0	0	0	0	0	0	0	0	0	0	0	0	0	0	0	0	0	0	1	0	1
	1	215848645	T	C	USH2A	Q4203R	CFEGKAWGNR	0	0	0	0	1	0	0	1	0	1	1	1	0	0	0	0	0	0	0	0	0	0	0	0	0	0	0	0	1	6
	1	217955553	G	A	SPATA17	R254H	DITEVLEQHYRPLEPTLR	0	0	0	0	0	0	0	0	1	0	0	0	0	0	0	0	0	0	0	1	0	0	0	0	0	0	0	0	0	2
	1	220161969	T	C	EPRS1	E913G	VASQGGVVR	0	0	0	0	0	0	0	0	0	1	0	0	0	0	0	0	0	0	0	0	0	0	0	0	0	1	0	0	0	2
	1	220193423	T	C	EPRS1	Y419C	KPCIWEYSR	0	0	0	0	0	0	0	0	0	1	0	0	0	0	0	0	0	0	0	0	0	0	0	0	0	0	0	0	0	1
	1	222802376	A	G	MIA3	K605R	DSVEGDALVNGAR	0	0	0	0	0	0	1	0	0	0	0	0	0	0	0	0	0	0	0	0	0	0	0	0	0	0	0	0	0	1
	1	222803204	A	G	MIA3	E881G	EDHGNTEK	0	0	0	0	0	0	0	0	0	0	0	0	0	0	0	0	0	0	0	0	0	0	0	1	0	0	0	0	0	1
	1	223567803	G	A	CCDC185	G329D	TLQSPEQRDLRR	0	0	0	0	0	0	0	0	0	0	0	1	1	1	0	0	0	1	1	0	0	0	0	0	0	0	0	0	0	5
	1	223567803	G	A	CCDC185	G329D	TLQSPEQRDLRR,TLQSPEQRDLR	0	0	0	0	0	0	0	0	0	0	0	0	0	0	0	0	1	0	0	0	0	0	0	0	0	0	0	0	0	1
	1	223567803	G	A	CCDC185	G329D	TLQSPEQRDLR	1	0	0	0	1	0	1	0	1	0	1	0	0	0	0	0	0	0	0	1	0	0	0	0	0	1	1	0	1	9
	1	223954080	A	C	CAPN2	K490Q	RQDIQSDGFSIETCK	1	0	0	1	0	0	0	0	0	0	1	0	0	0	1	1	0	1	1	1	0	1	0	0	1	0	0	1	0	11
	1	223954080	A	C	CAPN2	K490Q	QDIQSDGFSIETCK	0	1	0	0	0	0	0	0	0	0	0	1	0	0	0	0	0	0	0	0	0	0	0	0	0	0	0	0	0	2
	1	223954080	A	C	CAPN2	K490Q	QDIQSDGFSIETCK,RQDIQSDGFSIETCK	0	1	1	0	0	1	0	0	0	1	0	0	0	1	0	0	0	0	0	0	0	0	0	0	0	0	0	0	0	5
	1	223954080	A	C	CAPN2	K490Q	RQDIQSDGFSIETCK,QDIQSDGFSIETCK	0	0	0	0	0	0	0	1	1	0	0	0	0	0	0	0	1	0	0	0	0	0	1	1	0	1	1	0	0	7
	1	225211422	T	C	DNAH14	F382L	LLETFLK	0	0	0	0	0	0	0	0	0	0	0	0	0	1	0	0	0	0	0	0	0	0	0	0	0	0	0	0	0	1
	1	225607144	C	T	LBR	S154N	FNLSQESSYIATQYSLRPR	1	0	0	1	0	0	0	1	0	1	0	0	0	0	1	0	1	1	0	0	0	0	0	0	1	0	0	0	0	8
	1	226026406	A	G	EPHX1	H139R	IEGLDIHFIHVKPPQLPAGR	0	0	0	0	0	0	0	0	0	0	0	0	0	1	0	0	0	0	0	0	0	0	0	0	0	0	0	0	0	1
	1	226033035	T	A	EPHX1	L452Q	FLSVQER	0	0	0	1	0	0	0	0	0	0	0	0	0	0	0	0	0	0	0	0	0	0	0	0	0	0	0	0	0	1
	1	226033035	T	A	EPHX1	L452Q	FLSVQERQ	0	0	0	0	0	1	0	0	0	0	0	0	0	0	0	0	0	0	0	0	0	0	0	0	0	0	0	0	0	1
	1	226074594	C	T	LEFTY1	G312R	WPFLRPR	0	0	0	0	0	1	0	1	0	0	0	0	0	0	0	0	0	0	0	0	0	0	0	0	0	0	0	0	0	2
	1	226567661	G	A	PARP1	A502V	SGAVLSK	0	0	0	0	0	0	0	0	0	1	0	0	0	0	0	0	0	0	0	0	0	0	0	0	0	0	0	0	0	1
	1	226923505	G	T	ITPKB	P552Q	QDSDALPSPELLPQDQDKPFLR	0	0	0	0	0	0	0	0	0	0	1	0	0	0	0	0	0	0	0	0	0	0	0	0	0	0	0	0	0	1
	1	226923938	A	C	ITPKB	S408A	RPEETTVSVQSAESSDALSWSR	0	0	1	0	0	0	0	1	0	1	0	0	0	0	0	0	0	0	0	0	0	0	0	1	0	0	0	1	0	5
	1	227216775	C	T	CDC42BPA	V1317I	GCQTITSGK	0	1	0	0	0	0	1	1	1	0	0	0	1	0	0	0	0	1	0	0	0	0	0	0	0	1	0	1	0	8
	1	227935762	G	A	SNAP47	V109M	ELLLSQPGAMADASVPR,ELLLSQPGAM@ADASVPR	0	0	0	0	0	0	0	0	0	0	1	0	0	0	0	0	0	0	0	0	0	0	0	0	0	0	0	0	0	1
	1	228362682	G	A	IBA57	G211S	LLTQDEGPALVPGSR	1	1	0	0	1	1	0	0	1	0	0	1	0	0	0	0	0	0	0	0	1	0	0	1	1	0	0	1	0	10
	1	228362682	G	A	IBA57	G18S	LLTQDEGPALVPGSR	0	0	1	1	0	0	1	1	0	1	1	0	1	1	1	1	1	1	1	1	0	1	1	0	0	1	1	0	0	18
	1	228399671	G	A	OBSCN	D63N	LAQDGNLYR	0	0	0	0	0	0	0	0	0	0	0	0	0	0	0	1	0	0	0	0	0	0	0	0	0	0	0	0	0	1
	1	228404305	G	A	OBSCN	R760Q	YEVQASAGQR	0	0	0	0	0	0	0	0	0	0	0	0	0	0	0	1	0	0	0	0	0	0	0	0	0	0	0	0	0	1
	1	228476367	A	T	OBSCN	S3373C	HQECIEGATATLR	0	0	0	0	0	0	0	1	0	1	0	0	0	0	0	0	0	0	0	0	0	0	0	0	0	0	0	0	0	2
	1	228526693	C	T	OBSCN	R5742C	AVIFCNVRDIGR	1	0	0	0	0	0	0	0	0	0	0	0	0	0	0	0	0	0	0	0	0	0	0	0	0	0	0	0	0	1
	1	228559450	G	A	OBSCN	G7948R	LPSAPSR	0	0	0	0	0	0	0	0	1	0	0	0	0	0	0	0	0	0	0	0	0	0	0	0	0	0	0	0	0	1
	1	229631734	T	C	NUP133	I294V	SSFYSLTSSNVSK	0	0	0	0	1	0	0	0	0	0	0	0	0	1	1	1	0	1	1	0	0	0	0	0	0	1	1	0	0	8
	1	229694149	A	G	ABCB10	L84P	GVPGLAR	0	0	0	0	0	0	0	0	0	1	0	0	0	0	0	0	0	0	0	0	0	0	0	0	0	0	0	0	0	1
	1	230561389	C	A	PGBD5	A96S	APDAQEPEEDEAGAGWSSALR	0	0	0	0	0	0	0	0	1	0	0	0	1	0	0	0	0	0	0	0	0	0	0	1	0	0	1	0	0	4
	1	231472537	C	G	EXOC8	E319Q	ATNPFEDDEEEQPAVPEVEEEK	0	0	0	0	0	0	0	0	0	0	0	0	0	0	0	0	1	0	0	0	0	0	0	0	0	0	0	0	0	1
	1	232534919	C	T	SIPA1L2	F1708Y	QLRPFSYR	1	1	0	0	0	0	0	0	0	0	0	0	0	0	0	0	0	0	0	0	0	0	0	0	0	0	0	0	0	2
	1	234586237	T	C	TARBP1	T600A	ASLNAYVK	0	0	0	0	0	0	0	0	0	0	0	0	0	0	0	0	0	0	0	0	0	0	0	1	0	0	0	0	0	1
	1	234745009	A	G	IRF2BP2	S78P	SPPGAAAPAAAKPPPLSAK	0	0	1	0	0	0	0	1	1	0	0	0	0	1	0	0	0	0	1	1	0	0	0	0	1	0	0	0	0	7
	1	235582810	G	A	TBCE	V132I	LQEISLR	1	0	0	0	0	0	0	0	0	0	0	0	0	0	0	0	0	0	0	0	0	0	0	0	0	0	0	0	0	1
	1	235582810	G	A	TBCE	V19I	LQEISLR	0	0	0	0	0	0	0	0	0	0	0	0	0	0	0	0	0	0	0	0	0	0	0	0	0	0	0	0	1	1
	1	235922443	T	G	LYST	Q2237P	GLASFPR	0	1	1	1	0	0	0	0	0	0	0	1	0	0	0	0	0	0	0	0	0	1	0	1	1	1	1	0	0	9
	1	235969386	C	T	LYST	G1017E	EEQEKKEGDTSVNENQDLNR	0	0	0	0	1	0	0	0	0	0	0	0	0	0	0	0	0	0	0	0	0	0	0	0	0	0	0	0	0	1
	1	236141174	T	C	NID1	Q1246R	CPDNTLGVDCIER	0	0	0	0	0	0	1	0	0	0	0	0	0	0	0	0	0	0	0	0	0	0	0	0	0	0	0	0	1	2
	1	236201523	G	A	NID1	T389M	QM@CANNR	0	0	0	0	0	0	0	0	0	0	0	1	0	0	0	0	0	0	0	0	0	0	0	0	0	0	0	0	0	1
	1	236208773	C	T	NID1	V246I	ESIENLAK	0	1	0	1	0	1	0	0	1	0	0	0	0	1	1	0	1	0	0	0	0	1	0	0	0	0	1	1	1	11
	1	236413230	T	A	ERO1B	D129V	ELEVCEQANK	0	0	0	0	0	0	0	1	0	0	0	0	0	0	0	0	0	0	0	1	0	0	0	0	0	0	0	0	0	2
	1	236702210	A	G	LGALS8	M56V	FQVDLQNGSSVKPR	1	0	0	0	0	0	0	0	0	0	0	0	0	0	0	0	0	1	1	0	0	0	0	1	0	1	1	0	0	6
	1	236706862	G	C	LGALS8	R226S	SLPFAAR	0	1	0	0	0	0	1	0	0	0	0	0	0	0	0	0	0	1	0	0	0	1	1	0	0	0	0	0	0	5
	1	236706862	G	C	LGALS8	R184S	SGTPQLSLPFAAR	1	0	0	1	1	1	0	1	0	0	0	0	1	1	0	0	1	0	1	0	0	0	0	0	1	0	1	0	0	11
	1	236706862	G	C	LGALS8	R184S	SLPFAAR,SGTPQLSLPFAAR	0	0	1	0	0	0	0	0	1	0	1	0	0	0	0	0	0	0	0	1	0	0	0	1	0	0	0	0	0	5
	1	236706862	G	C	LGALS8	R226S	SGTPQLSLPFAAR,SLPFAAR	0	0	0	0	0	0	0	0	0	0	0	1	0	0	0	0	0	0	0	0	0	0	0	0	0	1	0	1	0	3
	1	236734770	T	G	HEATR1	I1277L	DLLDEEK	0	0	0	0	0	0	1	0	0	0	0	1	0	0	0	1	1	0	1	0	0	0	0	0	0	1	0	0	0	6
	1	237730059	C	T	RYR2	A1136V	AFVFDGFK	0	0	0	0	0	0	0	0	0	0	1	0	1	0	0	0	0	0	0	0	0	0	0	0	0	0	0	0	0	2
	1	237841390	A	G	RYR2	Q2958R	GKGEHFPYER	0	0	0	0	1	0	1	0	1	1	0	1	1	0	0	0	0	0	0	0	1	0	0	0	0	0	0	0	1	8
	1	237841390	A	G	RYR2	Q2958R	GKGEHFPYER,GEHFPYER	0	0	0	0	0	0	0	0	0	0	0	0	0	0	0	0	0	0	0	0	0	0	0	0	0	0	1	0	0	1
	1	237841390	A	G	RYR2	Q2958R	GEHFPYER	0	0	1	0	0	0	0	0	0	0	1	0	0	0	0	0	0	0	0	0	0	1	0	0	1	0	0	0	0	4
	1	237841390	A	G	RYR2	Q2958R	GEHFPYEREIK	0	0	0	0	0	0	0	0	0	0	0	0	0	1	0	0	0	0	0	0	0	0	0	0	0	0	0	0	0	1
	1	242121796	G	T	BECN2	R243M	VQMDRLK	0	0	0	0	0	0	0	1	0	0	0	1	0	0	0	0	0	0	0	0	0	0	0	0	0	0	0	0	0	2
	1	243319611	T	C	CEP170	M1275V	LQSAGSAVPTSSSFK	0	0	1	0	0	0	0	0	1	0	0	0	0	0	0	0	0	0	1	0	0	0	0	1	0	0	0	0	0	4
	1	243319611	T	C	CEP170	M1141V	LQSAGSAVPTSSSFK	0	0	0	0	0	1	0	0	0	0	0	0	0	0	0	0	0	0	0	0	0	1	0	0	0	0	0	0	0	2
	1	243354791	C	T	CEP170	G213S	NHEAGTSGCSIDAK	0	0	0	0	0	0	0	0	0	0	1	0	0	0	0	1	0	0	0	0	0	0	0	0	0	1	0	0	1	4
	1	243434337	C	T	SDCCAG8	P93L	ESEVSLSRR	0	0	0	1	0	0	0	0	0	0	0	0	0	0	0	0	0	1	0	0	0	0	0	0	0	0	0	0	0	2
	1	245027527	T	C	HNRNPU	K28R	LSDRGLK	0	0	0	0	0	0	0	1	0	0	0	0	0	0	0	0	0	0	0	0	0	0	0	0	0	0	0	0	0	1
	1	247150739	C	T	ZNF695	A360T	TFNQSSHLTEHR	0	0	0	0	0	0	0	0	1	0	0	0	0	0	0	0	0	0	0	0	0	0	0	0	0	0	0	0	0	1
	1	247151487	C	T	ZNF695	M110I	VILRRYER	0	0	0	0	0	0	0	0	0	0	0	0	0	0	0	0	0	0	0	0	0	0	0	0	0	0	0	0	1	1
	1	247752367	A	G	OR2G2	R236G	SATGRQK	0	0	0	0	0	0	1	1	0	0	0	0	0	0	0	0	0	0	0	0	0	0	0	0	0	0	1	0	0	3
	1	248028200	A	G	TRIM58	Q237R	ELADELR	1	1	1	1	1	1	1	1	1	1	0	1	1	1	1	1	1	0	1	1	1	1	1	1	1	0	1	1	1	26
	1	248113061	C	A	OR2L8	T301K	EVM@GALK	0	0	0	0	0	0	1	0	0	0	0	0	0	0	0	0	0	0	0	0	0	0	0	0	0	0	0	0	0	1
	1	248756167	C	G	OR2T10	L301F	DVTRAFK	0	0	0	0	0	0	0	1	0	0	0	0	0	0	0	0	0	0	0	0	0	0	0	0	0	0	0	0	0	1
	1	248813510	A	G	OR2T27	Y226H	ILITVHRMSEAEGR,ILITVHRM@SEAEGR	0	0	0	0	0	0	0	0	0	0	0	0	0	1	0	1	0	0	0	0	0	0	0	0	0	0	0	0	0	2
	1	248813510	A	G	OR2T27	Y226H	ILITVHRM@SEAEGR	0	0	0	0	0	0	0	0	0	1	0	0	0	0	1	0	0	0	0	0	0	0	0	0	0	0	0	0	0	2
	2	9628433	G	A	IAH1	S128N	DVAEAKPELNLLGDGDH	0	1	0	0	0	0	0	0	0	0	0	0	0	0	0	0	0	0	0	0	0	0	0	0	0	0	0	0	0	1
	2	9731611	T	C	YWHAQ	T110A	YLIANAANPESK	1	0	0	0	0	0	0	0	0	0	0	0	1	0	0	0	0	0	1	0	0	0	0	0	0	0	0	0	0	3
	2	10932003	C	T	PDIA6	D168N	DVIELTDNSFDK	0	1	0	0	0	0	0	0	0	0	1	1	0	1	0	0	0	0	1	0	0	0	0	1	0	0	0	0	0	6
	2	10932003	C	T	PDIA6	D168N	KDVIELTDNSFDK	0	0	0	0	0	1	0	1	0	0	0	0	0	0	0	0	0	0	0	0	0	0	0	0	0	0	0	0	1	3
	2	11359120	G	T	ROCK2	T345N	ENDSIQSR	1	1	1	1	1	1	1	1	0	1	0	1	0	1	0	0	0	1	1	1	0	0	1	1	1	0	0	1	1	19
	2	11359120	G	T	ROCK2	T345N	ENDSIQSR,ENLLLSDSPSCRENDSIQSR	0	0	0	0	0	0	0	0	0	0	0	0	0	0	0	0	0	0	0	0	0	0	0	0	0	1	0	0	0	1
	2	11932055	A	G	LPIN1	I607V	ATVESVMR	0	0	0	0	0	0	0	0	0	0	0	0	0	1	0	0	0	0	0	0	0	0	0	0	0	0	0	0	0	1
	2	17698091	G	A	RAD51AP2	T522I	DNSILICCNILKCKK	0	0	0	0	0	0	0	0	0	0	0	0	0	0	0	0	0	1	0	0	0	0	0	0	0	0	0	0	0	1
	2	17963123	A	G	GEN1	K882E	SSLSSLQCHEK	0	0	0	0	0	0	0	0	0	0	0	0	0	0	0	0	1	0	0	0	0	0	0	0	0	0	0	0	0	1
	2	20824498	C	T	HS1BP3	V260M	LSPQDPSEDVSSMDPLK	0	0	0	0	0	0	0	0	0	0	0	0	1	0	0	0	0	1	0	0	0	0	0	0	0	1	0	0	0	3
	2	20824498	C	T	HS1BP3	V260M	LSPQDPSEDVSSM@DPLK	0	0	0	0	0	0	0	0	0	0	0	0	0	0	0	0	0	0	0	1	0	0	0	0	0	0	0	0	0	1
	2	21225500	A	G	APOB	V4265A	LIDAISMYR	0	0	0	0	0	0	1	1	0	0	0	0	0	1	0	1	1	0	0	0	0	0	0	0	0	0	0	0	0	5
	2	21225500	A	G	APOB	V4265A	LIDAISM@YR,LIDAISMYR	1	0	0	0	0	0	0	0	0	0	0	1	0	0	0	0	0	0	0	0	0	0	0	0	0	0	0	0	0	2
	2	21229446	G	C	APOB	Q3432E	AEIPILR	1	0	0	0	0	0	0	0	0	0	0	0	0	0	0	0	0	0	0	0	0	0	0	0	0	0	0	0	0	1
	2	21232044	C	T	APOB	E2566K	NLTDFAK	0	0	0	0	1	0	0	0	0	0	0	0	0	0	0	0	0	0	0	1	0	0	1	0	0	0	0	0	1	4
	2	21263900	G	A	APOB	T98I	TSQCILK	0	0	1	1	0	0	0	0	1	1	0	0	0	1	0	1	0	0	0	1	1	0	0	1	0	1	0	0	1	11
	2	25315964	G	C	EFR3B	E59D	IGAYLSDR	0	0	0	0	0	0	0	0	0	0	1	0	0	0	0	0	0	0	0	0	0	0	0	0	0	0	0	0	0	1
	2	25702795	G	C	DTNB	A35G	GLLCPDR	0	0	1	1	0	0	1	1	1	1	1	1	0	1	1	1	1	1	1	1	1	1	1	1	0	1	1	1	1	23
	2	25965376	A	G	ASXL2	V1017A	DLIQAAQKQM@AHAARGK	0	0	0	1	0	0	0	0	0	0	1	0	0	0	0	0	0	0	0	0	0	0	0	0	0	0	0	0	0	2
	2	26637228	T	C	DRC1	Y58H	REALGEHLDGK	0	0	0	0	0	0	0	0	0	1	0	0	0	0	0	0	0	0	0	0	0	0	0	0	0	0	0	0	0	1
	2	26637228	T	C	DRC1	Y58H	EALGEHLDGK	0	0	0	0	0	0	0	0	0	0	0	0	0	1	0	0	0	0	0	0	0	0	0	0	0	0	0	0	0	1
	2	26679362	G	A	DRC1	V734M	INSELQVPPTQM@LR	0	0	0	0	0	0	0	0	0	0	0	0	0	0	1	0	0	0	0	0	0	0	0	0	0	0	0	0	0	1
	2	27167617	G	A	DPYSL5	A512T	EMGTPLTDTPTRPVTR,EM@GTPLTDTPTRPVTR	0	0	0	1	0	0	0	0	0	0	0	0	0	0	0	0	0	0	0	0	0	0	0	1	0	1	0	0	0	3
	2	27167617	G	A	DPYSL5	A512T	EMGTPLTDTPTRPVTR	0	0	0	0	0	1	0	1	1	0	0	0	1	1	0	1	0	0	1	1	0	0	0	0	0	0	0	0	0	8
	2	27167617	G	A	DPYSL5	A512T	EM@GTPLTDTPTRPVTR	1	0	0	0	0	0	0	0	0	1	0	0	0	0	0	0	0	0	0	0	0	0	0	0	0	0	0	1	1	4
	2	27167617	G	A	DPYSL5	A512T	EM@GTPLTDTPTRPVTR,EMGTPLTDTPTRPVTR	0	0	1	0	0	0	0	0	0	0	0	0	0	0	0	0	0	0	0	0	1	0	0	0	0	0	0	0	0	2
	2	27462337	C	A	CAD	Q1798K	GEVAYIDGK	0	0	0	0	0	0	0	1	0	0	0	0	0	0	0	0	0	0	0	0	0	0	0	0	0	0	0	0	0	1
	2	27590038	G	C	EIF2B4	R326G	AAIDGYVQEK	0	0	0	0	0	0	0	0	0	0	0	0	0	0	0	0	0	0	0	0	0	0	0	0	0	0	1	0	0	1
	2	27663326	G	A	NRBP1	V364I	NMDTSAILAEIPAGPGR	0	0	0	0	0	0	0	0	0	0	0	0	0	0	0	0	0	0	0	0	0	0	0	1	0	0	0	0	0	1
	2	27887034	C	A	SLC4A1AP	P139T	SLQEEQSRPTTAVSSPGGPAR	0	1	0	1	1	1	1	1	1	1	1	0	0	0	0	1	1	1	1	1	0	0	0	1	0	1	1	1	1	19
	2	27887160	C	T	SLC4A1AP	R181C	GGTILGTCSLK	0	0	0	0	0	0	0	0	1	0	0	0	0	0	0	0	0	0	0	0	0	0	0	0	0	0	0	0	0	1
	2	29240783	A	G	TOGARAM2	I441V	ASLPSIPVSR	0	1	0	0	0	0	0	0	0	0	0	0	0	0	0	0	0	0	0	0	0	0	0	0	0	0	0	0	0	1
	2	29295284	A	T	PCARE	V615D	DQRDLSQK	0	1	0	0	0	0	0	0	0	0	0	0	0	0	0	0	0	0	0	0	0	0	0	0	0	0	0	0	0	1
	2	29383256	G	T	CLIP4	R486L	CEGELLLGER	0	0	0	0	0	0	0	0	0	0	0	0	0	0	0	0	0	0	0	1	0	0	0	0	0	0	0	0	0	1
	2	30863108	A	G	LCLAT1	I252V	YPVDTLPTSK	1	0	1	1	0	0	0	0	1	0	1	0	1	1	0	0	0	1	1	0	0	0	0	0	0	0	0	0	0	9
	2	31414959	A	G	CAPN14	F374L	QLLQDTLWK	0	0	0	1	0	0	0	0	0	0	0	0	0	0	0	0	0	0	0	0	0	0	0	0	0	0	0	0	0	1
	2	33484666	C	G	LTBP1	P424A	SQKWQLHALK	0	0	0	0	0	0	0	0	0	0	0	0	0	0	0	0	0	0	0	0	0	0	0	1	0	0	0	0	0	1
	2	37456032	C	T	CEBPZ	V102I	ASLIEEDEPAEK	0	0	0	1	1	0	0	0	1	1	0	0	1	0	0	1	0	0	0	0	0	0	0	0	0	0	1	0	0	7
	2	38536627	C	T	ATL2	R317Q	DIDEDFKQELR	0	1	1	0	1	0	0	0	0	0	0	0	0	0	0	0	0	0	0	1	0	0	0	0	0	0	0	0	0	4
	2	38604351	A	G	ATL2	W18R	GQQPHQGLR	1	1	1	1	1	1	1	1	1	1	1	1	1	0	1	1	1	1	0	0	0	0	0	1	1	1	1	1	1	23
	2	39456516	C	T	CDKL4	R53H	IALREIHM@LK	1	0	0	0	0	0	0	0	0	0	0	0	0	0	0	0	0	1	0	0	0	0	0	0	0	0	0	0	0	2
	2	40404966	C	T	SLC8A1	R613H	IFDHEEYEK	0	0	0	0	0	0	0	0	0	0	0	0	0	0	0	0	0	0	1	0	0	0	0	0	0	0	0	0	0	1
	2	44004010	T	C	DYNC2LI1	F33S	SVFFIGSK	1	0	0	0	0	1	0	0	0	0	0	1	0	0	1	1	0	0	1	0	0	0	0	0	0	1	0	0	0	7
	2	44100939	A	G	ABCG8	N408D	QISDDFR	0	0	0	0	1	1	0	0	0	0	0	0	0	0	1	0	1	0	0	0	0	0	0	0	0	0	0	0	0	4
	2	46605083	C	T	EPAS1	P434S	AILPSSQPWATELR	0	0	0	0	0	0	0	0	0	0	0	0	0	0	0	0	0	0	0	0	0	0	0	1	0	0	0	0	0	1
	2	50765412	G	T	NRXN1	L748I	YVCDCSGTGYIGR	1	1	1	1	1	1	1	1	1	1	1	0	1	0	1	1	0	1	1	1	1	1	1	1	2	1	1	1	1	27
	2	50765589	T	C	NRXN1	I689V	DLFVDGQSK	0	0	0	0	0	0	0	0	0	0	1	0	0	0	0	0	0	0	0	0	0	0	0	1	0	0	0	0	0	2
	2	54135936	T	C	PSME4	I872V	EVIATVVR	1	0	0	0	0	0	0	0	0	0	0	0	0	0	0	0	0	0	0	0	0	0	0	0	0	0	0	0	0	1
	2	54342846	C	T	ACYP2	A4V	MSTVQSLK	0	0	0	0	0	0	0	0	0	0	0	0	0	1	0	0	0	0	0	0	0	0	0	1	0	0	0	0	0	2
	2	54856888	A	G	SPTBN1	N873D	EQWLDNMQIPEK	1	1	1	1	1	0	1	0	1	0	0	1	0	1	1	0	0	0	0	0	0	0	0	1	0	1	1	0	0	13
	2	54856888	A	G	SPTBN1	N873D	EQWLDNM@QIPEK,EQWLDNMQIPEK	0	0	0	0	0	0	0	0	0	0	0	0	0	0	0	0	0	1	1	0	0	0	0	0	0	0	0	0	0	2
	2	54856888	A	G	SPTBN1	N873D	EQWLDNMQIPEK,EQWLDNM@QIPEK	0	0	0	0	0	1	0	0	0	0	0	0	1	0	0	1	1	0	0	0	0	0	0	0	0	0	0	0	0	4
	2	54856888	A	G	SPTBN1	N873D	EQWLDNM@QIPEK	0	0	0	0	0	0	0	0	0	0	1	0	0	0	0	0	0	0	0	0	0	0	0	0	1	0	0	0	0	2
	2	54858253	G	T	SPTBN1	E1023D	LDSEHPDQAQAILSR	1	0	0	0	0	0	0	0	0	0	0	0	0	0	0	0	0	0	0	0	0	0	0	0	0	1	1	0	0	3
	2	54877014	A	G	SPTBN1	Q1822R	EIFGRIRDK	1	0	0	0	0	0	0	0	0	1	1	0	0	0	0	0	0	0	0	0	0	0	0	0	0	0	0	0	0	3
	2	54880891	T	G	SPTBN1	V1908G	LGDTGDK	0	1	0	0	0	1	1	1	0	1	1	1	1	1	0	1	0	1	0	0	1	0	1	0	1	0	0	0	1	15
	2	54886366	A	G	SPTBN1	T2107A	RRPPSPEPSAK	0	0	0	1	0	0	0	0	0	0	0	0	0	0	0	0	0	0	0	0	0	0	0	0	0	0	0	0	0	1
	2	55214639	C	G	RTN4	G864A	SDEAHPFR	0	0	0	0	0	1	0	0	0	0	0	0	0	0	0	0	0	0	0	0	0	0	0	0	0	0	0	0	0	1
	2	55252294	G	A	RTN4	L775F	KFPSDTEK	0	0	0	0	0	0	0	0	0	1	0	0	0	0	0	0	0	0	0	0	0	0	0	0	0	0	0	0	0	1
	2	55252795	G	T	RTN4	L608M	DTMLPDEVSTLSK,DTM@LPDEVSTLSK	0	0	0	0	1	0	0	0	0	0	0	0	0	0	0	0	0	0	0	0	1	0	0	0	0	0	0	0	0	2
	2	55252795	G	T	RTN4	L608M	DTM@LPDEVSTLSK	0	0	0	0	0	0	0	0	0	0	0	0	0	0	0	0	0	0	0	0	0	1	0	0	0	0	0	0	0	1
	2	55253014	C	T	RTN4	D535N	VEQPVPDHSELVEDSSPNSEPVDLFSDDSIPDVPQK	1	0	0	0	0	0	0	0	0	0	0	0	0	0	0	1	1	0	1	0	0	0	0	0	0	0	0	0	0	4
	2	55254165	T	A	RTN4	D151V	EVEVVSSEK	0	1	0	0	0	0	1	0	1	0	0	0	0	1	1	1	0	0	0	1	0	0	0	1	0	1	0	1	0	10
	2	55254295	C	T	RTN4	V108I	AESAIIVANPR	0	0	0	0	0	0	0	0	0	0	0	0	0	0	0	0	0	0	0	0	0	0	0	0	0	0	1	0	0	1
	2	55276902	T	C	RTN4	R179G	RGGSSGSVDETLFALPAASEPVIR	1	0	0	0	0	0	0	0	0	0	0	0	0	0	0	0	0	0	0	0	0	0	0	0	0	0	0	0	0	1
	2	55277226	C	T	RTN4	A71T	KPAAGLSAAPVPTTPAAGAPLM@DFGNDFVPPAPR	0	0	0	0	0	0	0	0	0	0	0	0	0	0	0	1	0	1	0	0	0	0	0	0	0	0	0	0	0	2
	2	55872538	T	C	PNPT1	N590D	EILQIMDK	0	0	0	0	0	0	1	0	0	0	0	0	1	0	1	0	0	0	0	0	0	0	0	0	0	0	0	1	0	4
	2	55912120	T	C	PNPT1	I121V	EVGTSDK	0	1	0	0	0	1	0	0	0	0	0	1	0	0	0	1	0	0	0	0	0	0	0	1	0	0	0	0	1	6
	2	55912120	T	C	PNPT1	I121V	REVGTSDK	0	0	0	0	0	0	0	0	1	0	1	0	1	0	0	0	0	1	0	0	0	1	1	0	1	0	0	0	0	7
	2	55912120	T	C	PNPT1	I121V	EVGTSDK,REVGTSDK	0	0	0	0	0	0	0	0	0	1	0	0	0	0	0	0	0	0	0	0	0	0	0	0	0	1	1	0	0	3
	2	56411817	C	T	CCDC85A	P20S	AAGGAAAAAAAAESCSSAPAGSSAAPPAPVEDLSK	0	0	0	0	0	0	0	1	1	0	1	0	0	0	0	0	0	1	0	0	1	0	0	0	0	0	0	0	0	5
	2	61361296	G	A	KIAA1841	G685S	DSTVSKSNR	0	0	0	1	0	0	0	0	0	0	0	0	0	0	0	0	0	0	0	0	0	0	0	0	0	0	0	0	0	1
	2	61575308	A	G	USP34	M661T	KLESQAGICLGDSQGTSER	0	0	0	0	0	0	0	0	1	0	0	0	0	0	0	0	0	0	0	0	0	0	0	0	0	0	0	0	0	1
	2	63176139	A	C	EHBP1	K755Q	QTSLSPTSK	0	0	0	0	1	1	1	0	1	1	0	0	0	0	0	0	0	0	1	0	0	0	0	0	0	0	0	0	1	7
	2	64199317	G	A	VPS54	T147I	ILLHTHDK	0	0	0	0	0	0	0	0	0	0	0	0	0	0	0	0	0	0	1	0	0	0	0	0	0	0	0	0	0	1
	2	64199317	G	A	VPS54	T147I	ILLHTHDKSR	0	0	0	0	0	0	0	1	0	0	1	0	0	0	0	0	0	0	0	0	0	0	0	0	1	0	0	0	0	3
	2	65216842	C	T	SLC1A4	P22L	SNETNGYLDSAQAGPAAGLGAPGTAAGR	0	0	0	0	0	1	0	0	0	0	0	0	0	0	0	0	0	0	0	0	0	1	0	0	0	0	0	0	0	2
	2	65299298	C	A	CEP68	N356K	SPTNVSPK	0	0	0	0	0	0	0	0	0	0	0	0	0	0	0	0	0	0	0	0	0	0	0	1	0	0	0	0	0	1
	2	68622914	G	A	PLEK	R340K	ERTEWIK	0	0	0	0	0	0	1	1	0	0	0	0	0	0	0	0	0	0	0	0	1	0	0	1	0	0	1	0	0	5
	2	69240651	G	A	ANTXR1	S7Y	TLLYPGCGPWPR	0	0	0	0	0	0	0	0	0	0	0	0	0	0	0	0	0	1	0	0	0	0	0	0	0	0	0	1	0	2
	2	69723170	G	C	AAK1	P771R	GGQTVDSGLR	0	0	1	0	0	0	0	0	0	0	0	0	0	0	0	1	0	0	0	0	0	0	0	0	0	0	0	0	0	2
	2	69736561	A	G	AAK1	V603A	AQTTPPPAVQGQK	0	1	1	0	0	1	0	1	0	1	0	0	0	1	0	1	0	1	0	1	0	0	0	1	0	0	1	0	1	12
	2	69748053	T	A	AAK1	T375S	AGQSQPNPGILPIQPALTPR	0	0	0	0	0	0	0	0	0	0	1	0	0	0	1	0	0	0	0	0	0	0	0	0	0	0	0	0	0	2
	2	70033584	C	T	ANXA4	T3M	MM@M@PTVLYDVQELR,M@MM@PTVLYDVQELR,M@M@MPTVLYDVQELR	0	0	0	0	0	0	0	0	0	0	0	0	0	0	1	0	0	0	0	0	0	0	0	0	0	0	0	0	0	1
	2	70033584	C	T	ANXA4	T3M	M@M@MPTVLYDVQELR	0	0	0	0	0	0	0	0	0	0	0	0	0	0	0	0	0	0	0	1	0	0	0	0	0	0	0	0	0	1
	2	70033584	C	T	ANXA4	T3M	M@MMPTVLYDVQELR	0	0	0	0	0	0	0	0	0	0	1	0	0	0	0	0	0	0	0	0	0	0	0	0	0	0	0	0	0	1
	2	70033584	C	T	ANXA4	T3M	MMM@PTVLYDVQELR	0	0	0	0	0	0	0	0	0	0	0	0	0	0	0	1	0	0	0	0	0	0	0	0	0	0	0	0	0	1
	2	70037739	C	G	ANXA4	S137R	RLEDDIR	0	0	0	0	0	0	0	0	0	0	0	0	0	0	0	0	0	0	0	0	0	0	0	0	0	0	0	0	1	1
	2	70047948	A	C	ANXA4	I301L	SLYSFLK	1	1	1	1	1	1	1	0	0	1	1	1	1	1	1	1	1	1	1	1	1	0	0	1	1	1	1	1	0	24
	2	70488470	C	T	PCYOX1	S149F	YGFQFLR	1	1	0	0	0	1	0	0	1	0	1	0	1	0	1	1	0	1	0	1	1	0	1	1	1	1	1	1	0	17
	2	71148395	C	A	VAX2	L139M	QMNLSETQVK	1	0	0	0	0	1	0	1	0	0	1	0	0	1	0	0	0	0	1	0	0	0	0	1	0	0	0	0	0	7
	2	71148395	C	A	VAX2	L139M	QMNLSETQVK,QM@NLSETQVK	0	0	0	0	0	0	0	0	0	1	0	0	0	0	0	0	0	0	0	0	0	0	0	0	0	0	0	0	0	1
	2	71211883	G	T	ANKRD53	R315L	ESQLSRSFHPSVDAR	0	0	0	0	0	0	0	0	0	0	0	0	0	0	0	0	0	0	0	1	0	0	0	0	0	0	0	0	0	1
	2	73800058	G	A	ALMS1	S3684N	SLEKNHK	0	0	0	0	0	0	0	0	1	0	1	0	1	0	1	1	0	1	0	1	0	0	0	1	1	1	1	1	0	12
	2	74593944	G	C	DCTN1	K677R	RLQILPSCSGIWR	0	0	0	1	0	1	0	0	0	1	0	0	0	0	0	0	0	0	1	0	0	0	0	0	0	0	1	0	0	5
	2	74699715	T	C	MRPL53	K25E	VQFCPFEENVESTR	0	0	0	0	0	0	0	0	0	0	1	0	0	0	0	0	0	0	0	0	0	0	0	0	0	0	0	0	0	1
	2	74842245	G	T	M1AP	T91N	LQNCISELR	0	0	0	0	0	0	0	0	0	1	0	0	0	0	0	0	0	0	0	0	0	0	0	0	0	0	0	0	0	1
	2	74867389	C	T	M1AP	R5Q	MHPGQTTGK	0	0	0	0	0	0	0	0	0	0	0	0	0	0	0	0	0	0	0	0	0	0	0	0	0	1	0	0	0	1
	2	75915015	C	G	GCFC2	S543T	KETSSDK	0	0	0	0	1	0	0	0	1	0	0	0	0	1	0	1	0	0	0	0	0	0	0	0	0	1	0	0	0	5
	2	84670490	C	T	SUCLG1	G79D	QGTFHSQQALEYDTK	0	0	0	0	0	0	0	0	0	0	0	0	0	0	0	0	1	0	0	0	0	1	0	0	0	0	0	0	0	2
	2	85554080	G	A	TGOLN2	R259W	VVPEQPSWK	1	1	1	1	1	1	1	1	1	1	0	1	1	1	1	1	1	1	1	1	0	1	1	1	0	1	0	1	1	25
	2	85622059	T	C	CAPG	H335R	M@QYAPNTQVEILPQGR,MQYAPNTQVEILPQGR	0	1	0	0	0	1	0	0	0	0	0	1	1	1	0	0	1	1	0	0	1	0	0	1	0	1	1	0	0	11
	2	85622059	T	C	CAPG	H335R	MQYAPNTQVEILPQGR,M@QYAPNTQVEILPQGR	1	0	1	1	1	0	1	1	1	1	1	0	0	0	1	1	0	0	1	1	0	1	0	0	0	0	0	1	0	15
	2	85622059	T	C	CAPG	H335R	M@QYAPNTQVEILPQGR	0	0	0	0	0	0	0	0	0	0	0	0	0	0	0	0	0	0	0	0	0	0	1	0	1	0	0	0	1	3
	2	85663647	T	A	SH2D6	V125E	EELFSSVAAMVQHFM@WHPLPLEDR,EELFSSVAAM@VQHFMWHPLPLEDR	0	0	0	0	0	0	0	0	0	0	0	0	0	0	0	0	0	0	0	0	0	0	0	0	1	0	0	0	0	1
	2	85780536	C	T	GGCX	R268Q	LVSYCPQR	0	0	0	0	0	0	0	0	0	0	0	0	0	0	0	0	0	1	0	0	0	0	0	0	0	0	0	0	0	1
	2	85843431	C	T	USP39	P38L	ELEAASSR	0	1	0	1	1	1	0	0	0	0	1	1	1	0	0	1	0	0	1	0	1	0	1	0	0	0	0	0	0	11
	2	85923169	A	C	GNLY	K82T	KMVDTPTQR	0	0	0	0	0	0	0	0	0	0	0	0	0	0	1	0	0	0	0	0	0	0	0	0	0	0	0	0	0	1
	2	86389114	G	A	IMMT	A293V	AVDEAADVLLK	0	0	0	0	0	1	0	0	0	0	0	0	0	0	0	0	0	0	0	0	0	0	0	0	0	0	0	0	0	1
	2	86400824	G	A	IMMT	P124S	QSASQLQK	1	1	1	1	1	1	1	1	1	1	1	0	1	0	1	1	0	1	1	1	1	1	1	1	1	1	1	1	1	26
	2	95539308	C	A	TEKT4	T181N	RNIMQAVSQIR	1	0	0	0	0	0	0	0	0	0	0	0	0	0	0	0	0	0	0	0	0	0	0	0	0	0	0	0	0	1
	2	96076657	G	A	FAHD2A	D190N	ATDAM@AHVAGFTVAHNVSAR	0	0	0	0	0	0	0	0	0	0	0	0	0	0	0	0	0	0	0	0	0	0	0	1	0	0	0	0	0	1
	2	98263883	A	G	COX5B	N85S	EDPNLVPSISSK,GASGTREDPNLVPSISSK	0	0	0	0	0	0	0	0	0	0	0	0	0	0	0	0	0	0	1	0	0	0	0	0	0	0	0	0	0	1
	2	98422079	C	A	TMEM131	V715L	IQQIRSLSEDLR	0	0	0	0	0	0	0	0	0	1	0	0	0	0	0	0	0	0	0	0	0	0	0	0	0	0	0	0	0	1
	2	99438487	G	A	CRACDL	A750V	VRPPEPLSSKPPLPR	0	0	0	0	0	1	0	0	0	0	0	0	0	0	0	0	0	0	0	0	0	0	0	0	0	0	0	0	0	1
	2	99439603	G	A	CRACDL	A378V	QDGEAPPVGPCAPATDK	0	0	1	0	0	0	0	1	1	0	1	0	0	0	0	0	0	0	0	1	0	0	0	0	0	1	0	1	1	8
	2	99812070	G	A	MRPL30	A130T	LPQGLPTEENM@SNTCLK	1	0	0	0	0	0	0	0	0	0	0	0	0	0	0	0	0	0	0	0	0	0	1	1	0	0	0	0	0	3
	2	99812070	G	A	MRPL30	A130T	LPQGLPTEENMSNTCLK	0	0	0	1	0	1	0	1	1	0	0	1	0	1	0	0	0	1	0	0	0	0	0	0	0	1	1	0	0	9
	2	99812070	G	A	MRPL30	A130T	LPQGLPTEENM@SNTCLK,LPQGLPTEENMSNTCLK	0	0	0	0	0	0	0	0	0	0	0	0	0	0	0	1	1	0	1	0	0	0	0	0	0	0	0	0	0	3
	2	99812070	G	A	MRPL30	A130T	LPQGLPTEENMSNTCLK,LPQGLPTEENM@SNTCLK	0	0	0	0	0	0	0	0	0	0	1	0	0	0	0	0	0	0	0	0	0	0	0	0	0	0	0	0	0	1
	2	99949559	T	C	TXNDC9	M39V	LDQVDEDELER	0	0	0	0	0	0	0	0	0	0	0	0	0	0	0	0	0	0	0	0	0	0	0	0	0	0	0	1	1	2
	2	99992822	A	C	EIF5B	K522T	VEGNTVHIEVK	0	0	0	1	0	0	0	0	0	1	0	0	0	0	0	0	0	0	0	0	0	0	0	0	0	0	0	0	0	2
	2	100055506	A	G	REV1	F257S	LSPASSQEEDK	0	0	0	0	0	0	0	0	0	0	0	0	0	0	0	0	0	0	0	0	0	0	0	0	0	1	0	0	0	1
	2	101925026	T	C	RNF149	S9G	EAGVGAR	0	1	0	0	0	0	0	0	0	0	0	0	0	0	0	0	0	0	0	0	0	0	0	0	0	0	0	0	0	1
	2	102851671	C	T	IL1RL2	P420S	TVRYHMPSRR	0	0	0	0	0	0	0	1	0	0	0	0	0	0	0	0	0	0	0	0	0	0	0	0	0	0	0	0	0	1
	2	103149100	G	A	SLC9A4	G784S	SRWTADHGHSR	0	0	1	0	0	0	0	0	1	0	0	0	0	1	0	0	0	0	0	0	1	1	0	0	0	0	1	0	0	6
	2	105708997	G	A	MRPS9	E264K	QLIEPVQYDK	0	0	0	0	0	0	0	0	0	0	0	0	0	0	0	0	0	0	0	1	0	0	0	0	0	0	0	0	0	1
	2	107107393	T	C	CD8B2	M36T	TVMLSCEAK	0	1	1	1	1	1	0	1	1	0	0	0	0	1	1	1	0	1	0	1	0	1	0	1	0	1	1	1	0	17
	2	109088343	A	G	GCC2	E853G	ELEEIQSGK	0	0	0	0	0	0	0	0	1	0	0	0	0	0	0	0	0	0	0	0	0	0	0	0	0	0	0	0	0	1
	2	109276110	G	A	LIMS1	G20S	GSFAPAEK	0	0	0	0	0	0	0	0	0	1	0	0	0	0	0	1	0	0	0	0	0	0	0	0	0	0	0	0	0	2
	2	109276110	G	A	LIMS1	G78S	GSFAPAEK	0	0	1	0	0	0	0	0	0	0	0	0	0	0	0	0	0	0	0	0	0	0	0	0	0	0	0	0	0	1
	2	109276110	G	A	LIMS1	G16S	GSFAPAEK	0	0	0	0	0	0	0	0	0	0	0	0	0	0	0	0	0	0	1	0	0	0	0	0	0	0	0	0	0	1
	2	110303082	C	T	SEPTIN10	V463I	FELLCIDIR	0	0	0	0	1	0	0	0	0	0	0	0	0	0	0	0	0	0	0	0	0	0	0	0	0	0	0	0	0	1
	2	110959026	G	T	NPHP1	P39T	EALETNK	0	0	0	0	0	0	1	0	0	0	0	0	0	0	0	0	0	0	0	0	0	0	0	0	0	0	0	0	0	1
	2	111598958	C	T	ACOXL	T255M	LGLMIAIR	0	0	0	0	0	0	0	0	0	0	0	0	0	0	0	0	0	0	1	0	0	0	0	0	0	0	0	0	0	1
	2	112990912	C	T	ZC3H8	E220K	FDHDAEIK	0	0	0	0	0	0	0	0	0	0	0	0	0	0	0	0	0	0	1	0	0	0	0	0	0	0	0	0	0	1
	2	113309473	C	T	POLR1B	T84I	EGITFPSRLR	0	0	0	0	0	0	0	0	0	0	0	0	0	0	0	0	0	1	0	0	0	0	0	1	0	1	0	0	0	3
	2	113496554	C	T	CKAP2L	R695Q	IEQAVSR	0	0	0	0	1	1	0	0	0	0	0	0	1	0	0	0	0	0	0	1	1	1	0	0	0	0	1	0	0	7
	2	114398528	C	T	RABL2A	L119F	NLSTWYTEFR	0	1	0	0	0	0	0	0	0	0	0	0	0	0	0	0	0	0	0	0	0	0	0	0	0	0	0	0	0	1
	2	116503671	G	A	DPP10	V249M	AGQM@NPTIK	0	0	0	0	0	0	0	0	0	0	0	0	0	0	0	0	0	0	0	0	0	0	1	0	1	0	0	0	1	3
	2	116503671	G	A	DPP10	V249M	AGQMNPTIK,AGQM@NPTIK	0	1	0	0	0	0	1	0	0	0	1	0	0	0	0	0	0	1	0	1	0	1	0	0	0	0	0	0	0	6
	2	116503671	G	A	DPP10	V249M	AGQMNPTIK	0	0	1	0	1	1	0	0	0	1	0	1	0	0	1	1	1	0	0	0	0	0	0	1	0	1	1	1	0	12
	2	116503671	G	A	DPP10	V249M	AGQM@NPTIK,AGQMNPTIK	0	0	0	1	0	0	0	0	1	0	0	0	0	0	0	0	0	0	0	0	1	0	0	0	0	0	0	0	0	3
	2	116572542	A	G	DPP10	K586R	LGSVEVR	0	0	0	0	0	0	0	0	0	0	0	0	0	0	0	0	0	0	1	0	0	0	0	0	0	0	0	0	0	1
	2	118582189	G	A	DDX18	V371I	KIEDLAR	0	0	0	0	0	0	0	0	0	0	0	0	0	0	0	0	0	0	0	0	0	0	0	0	0	1	0	0	0	1
	2	118732831	G	A	CCDC93	P228L	TALLAGLSATEK	1	0	0	0	0	0	0	0	0	0	0	0	0	0	0	0	1	0	1	0	0	0	0	0	1	0	0	0	0	4
	2	118743630	G	A	CCDC93	R179C	TVVDLSEVYKPCR	0	0	0	0	0	0	0	0	0	0	0	0	0	0	0	0	0	0	1	0	0	0	0	0	0	0	1	1	0	3
	2	120125869	G	A	DBI	D100N	QATVGNINTERPGM@LDFTGK	1	0	0	0	0	0	0	0	0	0	0	1	1	0	0	1	1	1	0	1	0	0	0	0	1	1	0	0	0	9
	2	120125869	G	A	DBI	D15N	QATVGNINTERPGM@LDFTGK	0	1	0	1	1	1	0	1	0	1	0	0	0	0	1	0	0	0	1	0	1	1	1	1	0	0	1	0	0	13
	2	120125869	G	A	DBI	D100N	QATVGNINTERPGMLDFTGK,QATVGNINTERPGM@LDFTGK	0	0	0	0	0	0	1	0	0	0	0	0	0	1	0	0	0	0	0	0	0	0	0	0	0	0	0	0	0	2
	2	120125869	G	A	DBI	D15N	QATVGNINTERPGMLDFTGK,QATVGNINTERPGM@LDFTGK	0	0	0	0	0	0	0	0	1	0	0	0	0	0	0	0	0	0	0	0	0	0	0	0	0	0	0	1	0	2
	2	120125869	G	A	DBI	D100N	QATVGNINTERPGM@LDFTGK,QATVGNINTERPGMLDFTGK	0	0	0	0	0	0	0	0	0	0	1	0	0	0	0	0	0	0	0	0	0	0	0	0	0	0	0	0	0	1
	2	120125869	G	A	DBI	L40M	TKPSDEEMM@FIYGHYK	0	0	1	0	0	0	0	0	0	0	0	0	0	0	0	0	0	0	0	0	0	0	0	0	0	0	0	0	0	1
	2	127808046	T	C	BIN1	K358R	VQAQHDYTATDTDELQLR	0	0	0	0	0	0	0	0	0	0	0	0	0	0	0	0	0	1	0	0	1	1	0	1	0	0	1	0	1	6
	2	128321770	G	A	MYO7B	G21S	TSVAIGGIIK	0	0	0	0	0	0	0	0	0	0	1	0	0	0	0	0	0	0	1	0	0	0	0	0	0	0	0	0	0	2
	2	130832364	G	A	POTEF	T894I	ILIEHGYR	0	0	0	0	1	0	1	1	1	0	0	1	1	1	0	1	0	1	1	1	1	0	0	0	0	1	1	1	0	15
	2	131103937	A	G	IMP4	R173G	GALEENR	0	0	0	0	0	0	0	0	0	0	0	0	0	0	0	0	0	0	0	0	0	0	0	0	0	0	0	0	1	1
	2	131113748	G	C	PTPN18	G23A	EAAVLAGEFSK	0	0	0	0	0	1	0	0	0	0	0	0	0	0	0	0	0	0	0	0	0	0	0	0	0	0	0	0	0	1
	2	131412497	C	T	POTEJ	E557D	QIDVVEK	0	0	0	0	0	1	0	0	1	0	0	0	0	0	0	0	0	0	1	0	0	0	0	0	0	0	1	0	0	4
	2	131414354	A	T	POTEJ	G674V	AGFAGDDAPRAVFPSIVGCPRQQVM@M@GGM@HQK	0	0	0	0	0	0	0	0	0	0	0	0	0	0	0	0	0	0	0	0	0	0	0	1	0	0	0	0	0	1
	2	131486765	C	G	GPR148	A14G	M@GDELAPCPVGTTGWPALIQLISK	0	0	0	0	0	0	0	0	0	0	0	0	0	0	0	0	0	0	0	0	0	0	0	1	0	0	0	0	0	1
	2	131520178	C	G	AMER3	A178G	TEDLASLGAEGK	0	0	0	0	0	0	0	0	1	0	0	0	0	0	0	0	0	0	0	0	0	0	0	0	0	0	0	0	0	1
	2	131672271	T	C	ARHGEF4	L251P	APVLPSR	0	0	0	0	0	0	0	0	0	0	0	0	0	0	0	0	0	0	0	0	0	0	0	0	1	0	0	0	0	1
	2	131673249	A	T	ARHGEF4	N577I	AAEEAM@VLDPIYR	0	0	0	0	0	0	0	0	0	1	0	0	0	0	0	0	0	0	0	0	0	0	0	0	0	0	0	0	0	1
	2	133541293	C	T	NCKAP5	V1031I	CPAHAPSSSFTIMALGPPK	0	0	0	0	0	0	0	0	0	0	0	0	0	0	0	0	0	0	0	0	1	0	0	0	0	0	0	0	0	1
	2	135744373	G	A	MAP3K19	S690L	EICLAPSGRR	0	0	1	0	0	0	0	1	0	1	1	1	0	0	1	0	0	0	1	0	0	0	0	0	0	0	0	0	0	7
	2	136537941	C	G	UBXN4	S458R	VTSSEPPNPASSR	0	0	0	0	0	0	0	0	0	0	0	0	0	0	0	1	0	0	0	0	0	0	0	0	0	0	0	0	0	1
	2	138759649	C	T	HNMT	T105I	ISNLENVK	0	1	0	0	0	0	0	0	1	0	1	0	1	0	1	1	0	0	1	1	1	1	1	1	0	1	1	1	1	16
	2	152139416	G	A	NMI	S16L	EHLPDEFIK	0	1	0	0	0	1	0	0	0	0	0	0	1	0	0	0	0	0	1	0	0	0	0	0	0	0	0	0	0	4
	2	152220510	A	G	TNFAIP6	T50A	LAYAEAK	0	0	0	0	1	0	0	0	0	0	0	0	0	0	0	0	0	0	0	0	0	0	0	0	0	0	0	0	1	2
	2	152487332	C	T	NEB	R3207H	HLYTEAWDK	0	0	0	0	0	0	0	0	0	0	0	0	1	0	0	0	0	0	0	0	0	0	0	0	0	0	0	0	0	1
	2	152506811	C	T	NEB	R2437Q	QASEIISEK	0	0	0	0	0	0	0	0	0	0	0	0	0	0	0	0	0	0	1	0	0	0	0	0	0	0	1	0	0	2
	2	152527608	C	T	NEB	V1479I	QHPDTIK	0	0	0	0	0	0	0	0	0	0	0	0	0	0	0	0	0	1	0	0	0	0	0	0	0	0	0	0	0	1
	2	152528976	A	T	NEB	N1402K	MAQDVATK	1	1	0	0	1	0	0	0	1	1	0	1	1	1	1	1	0	1	0	0	0	1	0	0	0	0	1	1	1	15
	2	153405580	C	G	FMNL2	L110V	EVEISLR	0	1	1	0	0	0	0	0	0	0	0	0	0	0	0	1	0	0	0	0	0	0	0	1	0	0	0	0	1	5
	2	153468112	A	G	FMNL2	Y352C	LGLDECLDK	0	0	0	0	0	1	0	0	0	0	0	0	0	0	0	0	0	1	0	0	0	0	0	0	0	0	0	0	0	2
	2	153573784	G	A	PRPF40A	S57F	LSGSSLCSGFWVSADGFLRR	1	0	0	0	1	0	0	0	0	0	0	0	0	0	0	0	0	0	0	1	0	0	0	0	1	0	0	0	0	4
	2	157406249	G	A	GPD2	R264H	VHVSGAR	1	0	0	1	1	1	0	0	0	1	0	0	0	0	1	1	0	1	0	1	0	0	0	0	0	1	1	1	1	13
	2	157427763	C	G	GPD2	L576V	IVEVMGR	0	0	0	0	0	0	0	0	1	0	0	0	1	0	1	0	0	0	0	0	0	0	0	0	0	0	0	0	0	3
	2	158177847	C	T	ERMN	R264Q	YNTISYQK	0	0	0	0	1	0	0	0	0	0	0	0	0	0	0	0	0	0	0	0	0	0	0	0	0	0	0	0	0	1
	2	159517871	C	T	PKP4	A707V	NLSSAGEEVR	0	0	0	0	0	0	0	0	0	0	0	0	0	0	0	0	0	0	0	0	0	0	0	0	0	0	0	0	1	1
	2	160076227	A	G	TANC1	K1053R	GAALSSLDREGLSALSWACLKGHR	0	0	0	1	0	0	0	0	0	0	0	0	0	0	0	0	0	0	0	0	0	0	0	0	0	0	0	0	0	1
	2	160086654	A	G	TANC1	T1450A	IAAAPAGSR	0	0	1	0	0	0	0	0	0	0	0	0	1	0	0	0	0	1	0	0	1	0	0	0	1	1	0	0	0	6
	2	160112881	G	T	WDSUB1	R320S	STEHQLK	0	0	0	0	0	0	0	0	0	0	1	0	0	0	0	0	0	0	0	0	0	0	0	0	0	0	0	0	0	1
	2	160761171	G	C	LY75	P8R	MRTGWATR	0	0	0	0	0	0	0	0	0	0	0	0	0	0	0	0	0	0	0	0	0	1	0	0	0	0	0	0	0	1
	2	163144694	T	C	IFIH1	K349R	VAVYIAKDHLDR	0	0	0	1	0	0	0	0	0	0	0	0	0	0	1	0	0	0	0	0	0	0	0	0	1	0	0	0	0	3
	2	163208893	T	G	GCA	S61A	CLTQAGINGTYSPFSLETCR	0	0	0	0	0	0	0	0	0	0	0	0	0	0	0	0	0	0	0	0	0	0	0	1	0	0	0	0	0	1
	2	163230011	T	C	KCNH7	K1098R	TSQPEASIR	0	0	0	1	1	1	0	1	1	1	1	1	1	0	0	0	0	1	1	0	1	1	0	1	0	1	1	1	1	18
	2	166179753	A	C	SCN2A	I587L	DLGSENDFADDEHSTFEDNDSRR	0	0	1	0	0	1	0	0	0	0	0	1	0	0	1	1	0	1	0	0	0	0	0	0	0	0	0	0	0	6
	2	166179753	A	C	SCN2A	I587L	DLGSENDFADDEHSTFEDNDSRR,DLGSENDFADDEHSTFEDNDSR	0	1	0	0	1	0	1	0	1	1	0	0	0	0	0	0	1	0	0	0	0	0	0	0	1	0	1	1	1	10
	2	166179753	A	C	SCN2A	I587L	DLGSENDFADDEHSTFEDNDSR	0	0	0	0	0	0	0	1	0	0	0	0	1	0	0	0	0	0	0	0	0	1	0	0	0	0	0	0	0	3
	2	166179753	A	C	SCN2A	I587L	DLGSENDFADDEHSTFEDNDSR,DLGSENDFADDEHSTFEDNDSRR	0	0	0	0	0	0	0	0	0	0	1	0	0	0	0	0	0	0	1	0	0	0	0	1	0	1	0	0	0	4
	2	166747445	G	C	TTC21B	L1002V	CGKVEDVPRFFSMAEK	0	0	0	0	0	0	0	0	0	0	0	0	0	0	0	0	0	0	0	0	0	0	1	0	0	0	0	0	0	1
	2	166747445	G	C	TTC21B	L1002V	CGKVEDVPR	0	0	0	0	0	0	0	0	0	0	0	0	0	0	0	0	0	0	0	0	1	1	0	0	0	0	0	0	0	2
	2	166868749	G	A	SCN1A	T1250M	M@M@LEYADK	0	0	1	0	0	0	0	0	0	0	0	0	0	0	0	0	0	0	0	0	0	0	0	0	0	0	0	0	0	1
	2	167160752	G	C	SCN9A	I228M	TISVM@PGLK	1	1	0	0	0	1	0	0	1	1	1	0	0	1	1	0	0	0	0	0	0	0	0	0	0	0	1	0	0	9
	2	167262169	T	C	SCN7A	Q1657R	SRESLILLR	0	0	0	1	0	0	0	0	0	0	0	0	0	0	0	0	0	0	0	0	0	0	0	0	0	0	0	0	0	1
	2	167760002	A	G	XIRP2	R4G	GAPSTSGR	0	0	0	0	0	0	0	0	1	0	0	0	0	0	0	0	0	0	0	0	0	1	0	0	0	0	1	0	0	3
	2	168104314	G	A	XIRP2	G1916S	M@ESFHIK	0	0	1	0	0	0	0	0	0	0	0	0	0	0	0	0	0	0	0	1	0	0	0	0	0	0	0	0	0	2
	2	168931636	C	T	STK39	A399T	ATFSQEK	0	0	1	0	1	0	0	1	0	0	0	0	0	0	0	0	1	0	0	0	0	0	0	0	0	0	0	0	0	4
	2	169824983	T	C	ABCB11	M677V	DATEDDVLAR	0	1	1	1	1	1	1	0	0	1	0	1	0	1	1	0	1	1	0	0	1	0	0	1	0	0	1	1	0	16
	2	169847329	T	C	ABCB11	E297G	TVAAFGGGKR	0	0	0	0	0	0	0	0	0	0	0	0	0	0	0	0	0	0	0	0	0	0	0	0	0	1	0	0	0	1
	2	170072887	G	C	LRP2	A1901G	IGSANMDGTSVK	0	0	1	0	0	0	0	0	0	0	1	0	0	0	0	0	1	1	0	1	1	1	0	0	1	0	0	0	0	8
	2	170366296	C	T	KLHL41	S3F	M@DFQRELAEELR	0	0	0	0	0	0	0	0	0	0	0	0	0	0	0	0	0	0	0	0	0	0	0	0	0	0	1	0	0	1
	2	170493741	C	T	PPIG	S658F	ENFESEK	0	0	0	0	0	0	0	0	0	0	0	0	0	0	0	1	0	0	0	0	0	0	0	0	0	0	0	0	0	1
	2	170493834	T	C	PPIG	F689S	DQSPSSK	1	0	0	0	0	0	0	0	0	0	0	0	0	0	0	0	0	0	0	0	0	0	0	0	0	0	0	0	0	1
	2	170493863	A	G	PPIG	N699D	QSSQDDELK	0	0	1	0	0	0	1	0	1	1	1	1	1	0	1	0	1	0	1	1	0	0	0	1	0	1	1	1	1	16
	2	170806481	C	T	UBR3	V1151F	KFTAAEK	1	0	0	0	0	0	1	1	1	1	1	0	0	0	0	0	0	0	0	0	0	0	0	0	0	0	1	0	0	7
	2	171260887	A	G	MYO3B	Q803R	FPRATDQTLVDK	0	1	0	0	0	0	0	0	0	0	0	0	0	0	0	0	0	0	0	0	0	0	0	0	0	0	0	0	0	1
	2	172195875	G	A	METTL8	S92L	TSATNRFLR	0	0	0	0	0	0	0	0	0	0	0	0	0	0	1	0	0	0	0	0	0	0	0	0	0	0	0	0	0	1
	2	172411273	G	A	CYBRD1	S208N	SDSELNNEVAAR	0	1	1	0	1	1	1	1	1	1	1	1	1	1	1	0	0	1	1	1	1	1	1	1	1	1	1	1	1	25
	2	172691260	C	T	SLC25A12	R243K	IYSTLAGTK	0	0	0	0	0	1	0	0	0	0	1	0	1	0	0	0	0	0	0	0	0	1	0	0	0	0	1	1	0	6
	2	172928514	G	A	METAP1D	D92N	NENQIQGLHQACQLAR	0	0	0	0	0	0	0	0	1	0	0	0	0	0	0	0	0	0	0	0	0	0	0	0	0	0	0	0	0	1
	2	173339808	G	A	ITGA6	A380T	DSMFGITVK	0	0	1	1	0	1	0	0	0	0	0	0	0	1	1	0	0	0	0	1	0	0	0	0	0	0	0	0	0	6
	2	174946760	T	C	OLA1	Y254C	CDPGALVIPFSGALELK	0	0	0	0	0	0	0	0	0	1	0	0	0	0	0	0	0	1	0	0	0	0	0	0	0	0	0	0	0	2
	2	176829117	G	C	LNPK	T225S	ECEPPSAGAAVSARPGQEIR	0	0	0	0	0	0	1	0	0	0	0	0	0	0	0	0	0	0	0	0	0	0	0	0	0	0	1	0	0	2
	2	178417142	C	T	TTC30B	R117H	VLHLQAAIK	0	0	0	0	0	0	0	0	1	0	0	0	0	0	0	0	0	0	0	0	0	0	0	0	0	0	0	0	0	1
	2	178482780	C	T	TTC30A	R217H	HIAEIIEHGIR	0	0	1	0	0	0	0	0	0	0	0	0	0	0	0	0	0	0	0	0	0	0	0	0	0	0	0	1	0	2
	2	179188943	G	A	OSBPL6	E48K	TASSSTKPSVSR	0	0	0	0	0	0	1	0	0	0	0	0	0	0	0	0	0	0	0	0	0	0	0	0	0	0	0	0	0	1
	2	179393859	A	G	TTN	I26600T	KAVVQEETSQK	0	0	0	0	1	0	0	0	0	0	0	0	0	0	0	0	0	0	0	0	0	0	0	0	0	0	0	0	0	1
	2	179393859	A	G	TTN	I26600T	AVVQEETSQK	0	1	1	0	0	1	0	0	0	1	1	1	1	1	1	0	1	0	1	1	1	0	0	1	0	1	1	0	0	16
	2	179395560	G	A	TTN	P26321L	SPEPSHLK	0	0	0	0	0	0	0	0	0	0	0	0	1	0	0	0	0	0	0	0	0	0	0	0	0	0	0	0	0	1
	2	179398050	G	A	TTN	T25491M	DTLPEDMGYYR	0	0	0	0	0	0	0	0	0	0	0	0	0	0	0	0	0	0	0	1	0	0	0	0	0	0	0	0	0	1
	2	179399152	C	T	TTN	A25124T	SRM@TTSEALQHPWLK,SRMTTSEALQHPWLK	0	1	0	0	0	0	0	0	0	0	0	0	0	0	0	0	0	0	0	0	0	0	0	0	0	0	0	0	0	1
	2	179518003	A	G	TTN	L12918S	VPSAPPK	0	0	0	0	0	0	1	0	0	1	0	0	0	0	0	0	0	0	0	0	0	0	0	0	0	0	0	0	0	2
	2	179536943	A	G	TTN	V11661A	QEVAVKER	0	0	0	0	0	0	0	0	0	0	0	0	0	0	0	0	1	0	0	0	0	0	0	0	0	0	0	0	0	1
	2	179558366	T	C	TTN	I10522V	IHVAVSK	0	0	0	0	0	0	0	0	0	0	0	0	1	0	0	0	0	0	0	0	0	0	0	0	0	0	0	0	0	1
	2	179579093	T	C	TTN	N8803S	VEPASAGK	0	0	0	0	0	0	0	0	0	0	0	0	0	0	0	0	0	0	0	0	0	0	0	0	0	0	1	0	0	1
	2	179590329	C	T	TTN	G6868R	LNSLTVVAR	0	0	0	0	0	0	0	0	0	0	0	0	0	0	0	0	0	0	0	0	0	0	0	1	1	0	0	0	0	2
	2	179615386	G	C	TTN	T3914R	ELQLSASRR	0	0	0	0	0	0	0	0	0	0	0	0	0	0	0	0	0	0	0	0	1	0	0	1	0	0	0	0	0	2
	2	179641975	C	T	TTN	R1526Q	NVNIKEGSQLEMK	0	0	0	0	0	0	0	0	0	0	0	0	0	0	0	0	0	0	0	1	0	0	0	0	0	0	0	0	0	1
	2	179839888	G	A	CCDC141	A141V	LTSEFFENALEFVIK	0	0	0	0	0	0	0	0	0	1	0	0	0	0	0	0	0	0	0	0	0	0	0	0	0	0	0	0	0	1
	2	183584755	G	A	DNAJC10	D76N	NPNNPNAHGNFLK	0	1	1	1	1	1	1	1	1	1	1	1	1	0	1	1	1	1	1	1	1	1	1	1	1	1	1	1	1	27
	2	183622547	T	G	DNAJC10	H646Q	AYQYHSYNGWNR	0	1	1	0	0	0	1	0	0	0	0	0	0	0	1	1	1	0	1	0	0	0	0	0	0	0	1	0	0	8
	2	186656322	A	G	FSIP2	I1487V	AVLDYILAK	0	0	0	0	0	0	0	0	0	0	0	0	0	0	1	0	0	0	0	0	0	0	0	0	0	0	0	0	0	1
	2	190660537	G	A	PMS1	E59K	IEVRDNGK	0	0	0	0	0	0	0	0	0	0	0	0	0	0	0	0	0	0	0	0	0	0	0	0	0	0	1	0	0	1
	2	190924861	A	G	MSTN	I225T	QPESNLGTEIK	0	1	0	0	0	0	0	0	0	0	0	0	0	0	0	0	0	0	0	0	0	0	0	0	0	0	0	0	0	1
	2	191064753	C	T	C2orf88	T56I	EPPGTNIVILEYAHR	0	0	1	1	1	1	0	1	1	1	1	0	1	1	1	1	1	1	1	1	0	0	0	1	0	1	1	0	0	19
	2	191064753	C	T	C2orf88	T56I	EEVKEPPGTNIVILEYAHR	0	0	0	0	0	0	0	0	0	0	0	0	0	0	0	0	0	0	0	0	0	0	0	0	1	0	0	0	0	1
	2	191064753	C	T	C2orf88	T56I	EPPGTNIVILEYAHR,EEVKEPPGTNIVILEYAHR	0	0	0	0	0	0	0	0	0	0	0	0	0	0	0	0	0	0	0	0	0	0	0	0	1	0	0	0	0	1
	2	191064753	C	T	C2orf88	T56I	EEVKEPPGTNIVILEYAHR,EPPGTNIVILEYAHR	1	0	0	0	0	0	0	0	0	0	0	0	0	0	0	0	0	0	0	0	0	0	0	0	0	0	0	0	0	1
	2	191110893	C	T	HIBCH	D266N	SFILEEHM@NK,SFILEEHMNK	0	0	0	0	0	0	0	1	0	0	0	0	0	0	0	0	0	0	0	0	0	0	0	0	0	1	0	0	0	2
	2	191110893	C	T	HIBCH	D266N	SFILEEHM@NK	0	0	0	0	0	0	0	0	0	0	0	0	1	1	0	0	0	0	0	0	0	0	0	0	0	0	0	0	1	3
	2	191110893	C	T	HIBCH	D266N	SFILEEHMNK	0	0	0	0	0	0	1	0	0	0	0	0	0	0	0	0	0	0	0	0	0	0	0	0	1	0	0	0	0	2
	2	191161622	T	C	HIBCH	T46A	GCAGVITLNRPK	0	1	1	0	0	1	0	0	0	1	1	0	0	0	1	1	1	1	1	1	1	0	1	0	0	0	0	1	0	14
	2	191161622	T	C	HIBCH	T46A	KGCAGVITLNRPK,GCAGVITLNRPK	0	0	0	0	0	0	0	1	1	0	0	1	0	1	0	0	0	0	0	0	0	1	0	1	1	0	0	0	0	7
	2	191161622	T	C	HIBCH	T46A	KGCAGVITLNRPK	0	0	0	1	1	0	1	0	0	0	0	0	0	0	0	0	0	0	0	0	0	0	0	0	0	1	0	0	0	4
	2	191161622	T	C	HIBCH	T46A	GCAGVITLNRPK,KGCAGVITLNRPK	1	0	0	0	0	0	0	0	0	0	0	0	1	0	0	0	0	0	0	0	0	0	0	0	0	0	1	0	0	3
	2	192701407	G	C	CAVIN2	Q174E	EPVSGAVEGKEELPDENK,EPVSGAVEGK	0	0	0	0	0	0	0	0	1	0	0	0	0	0	0	0	0	0	0	0	0	0	0	0	0	0	0	0	0	1
	2	192701407	G	C	CAVIN2	Q174E	EPVSGAVEGKEELPDENK	0	0	0	0	0	0	1	0	0	0	0	0	0	0	0	1	0	0	1	0	0	0	0	1	0	0	0	0	0	4
	2	192701407	G	C	CAVIN2	Q174E	EPVSGAVEGK	0	0	0	0	0	1	0	0	0	0	0	0	0	0	0	0	0	0	0	0	0	0	0	0	0	0	0	0	1	2
	2	197954676	G	A	ANKRD44	S394L	LLSLGQK	0	0	0	0	0	0	0	0	0	0	0	0	0	0	1	0	1	0	0	0	0	1	1	0	0	0	0	0	0	4
	2	198338605	A	G	COQ10B	N182S	LYGPETSIPR	1	0	0	0	0	0	0	0	0	0	0	0	0	0	0	0	0	0	0	0	0	0	0	0	0	0	0	0	0	1
	2	198351804	C	G	HSPD1	G563A	DPGMGAM@GAMGGGMGGGMF,DPGMGAMGAMGGGM@GGGMF	0	0	0	0	0	0	0	0	0	0	0	0	0	0	0	0	0	1	0	0	0	0	0	0	0	0	0	0	0	1
	2	198351804	C	G	HSPD1	G563A	DPGMGAMGAM@GGGMGGGMF	0	0	0	0	1	0	0	0	0	0	0	0	0	0	0	0	0	0	0	0	0	0	0	0	0	0	0	0	0	1
	2	198351804	C	G	HSPD1	G563A	DPGMGAMGAMGGGMGGGMF	0	0	0	0	0	0	0	0	0	0	0	0	0	1	1	0	0	0	0	0	0	0	0	0	0	0	1	0	0	3
	2	198351804	C	G	HSPD1	G563A	DPGMGAMGAM@GGGMGGGM@F,DPGMGAM@GAMGGGM@GGGM@F,DPGMGAMGAMGGGMGGGMF	0	0	0	0	0	0	0	0	0	0	0	0	0	0	0	0	1	0	0	0	0	0	0	0	0	0	0	0	0	1
	2	198351804	C	G	HSPD1	G563A	DPGMGAM@GAM@GGGMGGGMF,DPGMGAMGAMGGGMGGGMF,DPGMGAMGAMGGGM@GGGMF	0	0	0	0	0	0	1	0	0	0	0	0	0	0	0	0	0	0	0	0	0	0	0	0	0	0	0	0	0	1
	2	198351804	C	G	HSPD1	G563A	DPGMGAMGAMGGGMGGGMF,DPGMGAMGAMGGGM@GGGMF	0	0	0	0	0	0	0	0	1	0	0	0	0	0	0	0	0	0	0	0	0	0	0	0	0	0	0	0	0	1
	2	198351804	C	G	HSPD1	G563A	DPGMGAMGAMGGGMGGGM@F,DPGMGAMGAMGGGMGGGMF	0	0	0	0	0	0	0	0	0	0	0	1	0	0	0	0	0	0	0	0	0	0	0	0	0	0	0	0	0	1
	2	198351804	C	G	HSPD1	G563A	DPGMGAMGAMGGGMGGGMF,DPGMGAMGAM@GGGMGGGMF	0	0	0	1	0	0	0	0	0	0	0	0	0	0	0	0	0	0	0	0	0	0	0	0	0	0	0	0	0	1
	2	198351804	C	G	HSPD1	G563A	DPGMGAMGAMGGGMGGGMF,DPGMGAM@GAMGGGMGGGMF,DPGMGAMGAM@GGGMGGGMF	0	0	0	0	0	0	0	0	0	1	0	0	0	0	0	0	0	0	0	0	0	0	0	0	0	0	0	0	0	1
	2	198351804	C	G	HSPD1	G563A	DPGMGAMGAMGGGMGGGM@F,DPGMGAMGAMGGGM@GGGMF,DPGMGAMGAMGGGMGGGMF,DPGMGAMGAM@GGGMGGGM@F	0	0	0	0	0	0	0	0	0	0	1	0	0	0	0	0	0	0	0	0	0	0	0	0	0	0	0	0	0	1
	2	198359436	T	C	HSPD1	N184S	EIGSIISDAM@K	0	0	0	0	0	0	0	0	0	0	0	0	0	0	0	0	0	0	0	0	0	1	0	0	0	0	0	0	0	1
	2	198948717	A	G	PLCL1	D159G	LGISAIK	0	0	0	0	0	0	0	0	0	0	0	0	0	0	0	0	0	1	1	0	0	0	0	1	0	0	0	0	0	3
	2	198949344	A	G	PLCL1	Q368R	YELSEEGRR	0	0	0	0	0	0	0	0	0	0	0	0	0	0	1	0	0	0	0	0	0	0	0	0	0	0	0	0	0	1
	2	200776353	T	G	C2orf69	D64E	RQCLQLSTVPGAEPQR	0	0	0	0	0	0	1	0	0	0	0	0	0	0	0	0	0	0	0	0	0	0	0	0	1	0	0	0	0	2
	2	200776353	T	G	C2orf69	D64E	QCLQLSTVPGAEPQR	0	1	0	0	0	0	0	0	1	0	0	0	0	0	0	0	1	0	1	0	0	0	0	0	0	0	1	0	0	5
	2	201354935	C	G	KCTD18	C181S	RTPLCATAPSLPSPTATR	0	0	0	1	0	0	0	0	0	0	0	0	0	0	0	0	0	0	0	0	0	0	0	0	0	0	0	0	0	1
	2	201736166	A	C	PPIL3	D150E	TYRPLNEVHIK	0	0	1	0	0	0	1	1	1	1	0	0	0	0	0	0	0	0	1	0	0	0	0	0	0	0	1	0	0	7
	2	202050677	A	G	CASP10	F59L	TLLSGNFPENR	0	0	0	0	0	0	0	0	0	0	0	0	0	0	0	0	0	0	0	0	0	0	0	0	0	0	1	0	0	1
	2	202357196	A	G	C2CD6	F1290L	LEINMKYPLSK	0	0	0	0	0	0	0	0	0	0	0	0	0	0	0	0	0	0	0	0	0	0	0	0	0	0	1	0	0	1
	2	202400872	G	A	C2CD6	P460S	ISPLGER	0	0	1	0	0	0	0	0	0	0	0	0	0	0	0	0	0	0	0	1	0	1	0	1	0	0	0	1	0	5
	2	202626242	C	T	ALS2	E159K	ILQLACGK	1	0	1	1	0	1	1	1	1	1	0	0	0	1	0	0	0	1	0	0	0	0	0	0	0	1	1	0	0	12
	2	203030077	A	G	KIAA2012	Q705R	ETHHNDR	0	0	0	0	0	0	0	1	0	0	0	0	0	0	0	0	0	0	0	0	0	0	0	0	0	0	0	0	0	1
	2	204073414	A	G	NBEAL1	T2492A	FFM@DTPAR	0	0	0	0	0	0	0	0	0	0	0	0	0	0	1	0	0	1	0	0	0	0	0	0	0	0	0	0	0	2
	2	207026131	G	A	EEF1B2	G89R	YGPADVEDTTR	0	0	0	0	0	0	0	0	0	0	0	1	0	0	0	0	1	0	0	0	0	0	0	1	0	0	0	0	0	3
	2	208632817	G	A	FZD5	P216L	VRTGQVLNCAVPCYQPSFSADER	0	0	0	0	0	0	0	0	0	0	0	0	1	0	0	0	0	0	0	0	0	0	0	0	0	0	0	0	0	1
	2	209035751	G	A	C2orf80	A164V	NVTSISAK	1	0	0	0	0	1	0	0	0	0	0	0	1	1	0	0	0	0	0	1	0	0	0	0	0	0	0	0	0	5
	2	209035751	G	A	C2orf80	A164V	VTTNKNVTSISAK	0	0	0	0	0	0	0	0	0	0	0	0	0	0	0	0	0	0	0	0	1	0	0	0	0	0	0	0	0	1
	2	209108301	T	C	IDH1	Y183C	VTYLVHNFEEGGGVAM@GM@CNQDK	0	0	0	0	0	0	0	0	0	1	0	0	0	0	0	0	0	0	0	0	0	0	0	0	0	0	0	0	0	1
	2	209108317	C	T	IDH1	V178I	VTYLVHNFEEGGGIAM@GMYNQDK	0	0	1	0	0	0	0	0	0	0	0	0	0	0	0	0	0	0	0	0	0	0	0	1	0	0	0	0	0	2
	2	209108317	C	T	IDH1	V178I	VTYLVHNFEEGGGIAMGMYNQDK	0	0	0	0	0	0	0	0	0	0	0	0	0	0	1	0	0	0	0	0	0	0	0	0	0	0	0	0	0	1
	2	209108317	C	T	IDH1	V178I	VTYLVHNFEEGGGIAMGM@YNQDK	0	0	0	0	0	0	0	0	0	0	0	0	0	0	0	0	0	0	1	0	0	0	0	0	0	0	0	0	0	1
	2	210518057	G	A	MAP2	L55M	ENGINGEM@TSADRETAEEVSAR	0	0	0	0	0	0	0	0	0	0	0	0	1	0	0	0	0	0	0	0	0	0	0	0	0	0	0	0	0	1
	2	210518057	G	A	MAP2	E55K	SANGFPYREDEK	0	0	0	0	0	0	0	0	0	0	1	0	0	1	0	0	0	0	0	0	0	0	0	0	0	0	0	1	0	3
	2	210557565	C	T	MAP2	P220L	TEPSLVVLGIDLPK	1	0	0	0	0	0	0	0	0	0	0	0	0	0	0	0	0	0	0	0	0	0	0	0	0	0	0	0	0	1
	2	210558134	G	T	MAP2	A410S	ESINQETVQQR	0	1	0	0	0	0	0	1	1	0	0	1	0	0	0	0	0	0	1	0	1	1	0	0	0	1	1	0	1	10
	2	210558162	G	A	MAP2	R419K	EAINQETVQQK	1	1	0	0	1	1	1	1	1	1	0	1	0	1	1	1	0	1	0	1	1	0	1	1	0	1	1	1	1	21
	2	210558299	G	A	MAP2	E465K	ESKPPKPADEK	0	0	0	0	0	0	1	0	0	0	0	0	0	0	0	0	0	0	0	0	0	0	0	0	0	0	0	0	0	1
	2	210558391	C	G	MAP2	F495L	QDSLPVSLEQAVTDSAM@TSK	0	0	0	0	0	0	0	0	0	0	0	0	0	0	0	0	0	0	0	0	0	0	0	1	0	0	0	0	0	1
	2	210559865	G	A	MAP2	G987R	TEEAGDEIETFR,KTEEAGDEIETFR	0	0	0	0	0	0	0	0	0	0	0	0	0	0	0	0	0	0	0	0	0	0	1	0	1	0	0	0	0	2
	2	210559865	G	A	MAP2	G987R	KTEEAGDEIETFR	1	0	1	1	0	0	0	0	1	1	1	0	0	0	1	1	0	0	0	0	0	1	0	0	0	1	0	0	1	11
	2	210559865	G	A	MAP2	G987R	KTEEAGDEIETFR,TEEAGDEIETFR	0	0	0	0	1	0	0	0	0	0	0	0	0	0	0	0	1	0	0	0	0	0	0	1	0	0	0	0	0	3
	2	210560189	A	G	MAP2	M1095V	APQEADAFM@GVESGHVK,APQEADAFMGVESGHVK	0	1	0	1	0	0	0	0	0	1	0	0	0	0	0	0	1	0	0	0	0	0	0	0	0	0	0	0	0	4
	2	210560189	A	G	MAP2	M1095V	APQEADAFMGVESGHVK,APQEADAFM@GVESGHVK	0	0	1	0	0	1	0	0	0	0	0	0	0	0	0	0	0	0	0	0	0	0	0	0	0	0	0	1	0	3
	2	210560189	A	G	MAP2	M1095V	APQEADAFMGVESGHVK	0	0	0	0	0	0	0	0	1	0	0	0	1	0	1	0	0	0	0	0	0	0	0	0	0	0	0	0	0	3
	2	210860104	C	A	UNC80	Q3188K	EEDTEAK	0	0	0	0	0	0	0	0	0	0	0	0	0	0	0	0	0	0	0	0	0	0	0	0	0	0	0	1	0	1
	2	211060050	T	G	ACADL	K333Q	TVAHLQTVQHQLAELK	0	0	0	0	0	0	0	0	0	0	0	0	0	0	0	0	0	0	1	0	0	0	0	0	0	0	0	0	0	1
	2	211085464	A	G	ACADL	I47T	LTDTGIRR	0	0	0	0	0	1	0	0	0	0	0	1	0	0	0	0	1	0	0	0	0	0	0	1	0	0	0	0	0	4
	2	211085491	G	A	ACADL	T38I	LEIPSAK	0	0	0	0	0	0	1	0	0	0	0	0	0	0	0	0	0	0	0	0	0	0	0	0	0	0	0	0	0	1
	2	211306138	T	G	LANCL1	H146P	IDPPAPNEMLYGR	0	0	0	0	0	0	0	0	0	0	0	0	0	0	1	0	0	0	0	0	0	0	0	0	0	0	0	0	0	1
	2	217012977	G	T	XRCC5	A550S	DQVTSQEIFQDNHEDGPTAK	0	0	0	0	0	0	0	0	0	0	0	0	1	0	1	0	0	0	0	0	0	0	0	0	0	0	0	1	0	3
	2	218669288	G	A	TNS1	G1680V	TLVQFRR	1	0	0	0	0	0	0	0	1	0	0	0	0	0	0	0	0	0	0	0	0	0	0	0	0	0	0	0	0	2
	2	218669288	G	A	TNS1	G1680V	TLVQFRRR	0	0	0	0	0	0	0	0	0	0	0	0	0	0	1	0	0	0	0	0	0	0	0	0	0	0	0	0	0	1
	2	218683154	A	G	TNS1	W1184R	TVGTNTPPSPGFGR	0	1	1	1	1	1	1	1	1	1	1	0	1	0	0	1	0	1	1	1	1	1	0	1	2	1	1	0	1	23
	2	218686643	T	A	TNS1	E1027V	SYVVSVARTAVAGPR	0	0	0	0	0	0	0	1	0	0	0	0	0	0	0	0	0	0	0	0	0	0	0	0	0	0	0	0	0	1
	2	218686643	T	A	TNS1	E1014V	SYVVSVARTAVAGPR	0	0	0	0	0	0	0	0	0	0	1	0	0	0	0	0	0	0	1	0	0	0	0	0	0	0	0	0	0	2
	2	219146842	G	C	TMBIM1	P8R	MSNPSAPRPYEDR	0	0	1	0	0	0	0	0	0	0	0	0	0	0	1	0	0	1	0	1	0	0	0	0	0	0	0	0	0	4
	2	219526649	G	A	BCS1L	D210N	DVQEFINNPK	0	0	0	1	0	0	0	1	0	0	0	0	0	0	0	0	0	0	0	0	0	0	0	0	0	0	0	0	0	2
	2	219528898	C	G	RNF25	E388Q	EPM@DLKPQPHSQGVEGPPQEK	0	0	0	0	0	1	0	0	1	0	0	0	0	0	0	0	0	0	0	0	0	0	0	0	0	0	0	0	0	2
	2	219528898	C	G	RNF25	E388Q	EPMDLKPQPHSQGVEGPPQEK	0	0	0	0	0	0	0	0	0	1	0	0	0	0	0	0	0	0	0	0	0	0	0	0	0	0	0	0	0	1
	2	219602415	A	G	TTLL4	T6A	MASAGAQHYSIGLR	0	0	0	0	0	0	0	0	0	0	0	0	0	0	0	0	0	1	0	0	0	0	0	0	0	0	0	0	0	1
	2	219678877	C	T	CYP27A1	P384L	DFAHMLLLK	0	0	0	0	0	0	1	0	0	0	0	0	0	0	0	0	0	0	0	0	0	0	0	0	0	0	0	0	0	1
	2	220046840	G	A	RETREG2	R167H	DLGEGEEGELAPPEDLLGHPQALSR	1	0	1	1	1	1	0	0	1	1	1	1	1	1	0	1	1	1	1	1	0	0	0	0	1	1	0	0	0	18
	2	220075116	C	T	ABCB6	V734I	VCANRTTIIVAHR	0	0	0	0	0	1	0	0	0	0	0	0	0	0	0	0	0	0	0	0	0	0	0	0	0	0	0	0	0	1
	2	220313633	G	A	SPEG	G585S	TEPGESPQQEVRRR	0	0	0	0	0	0	0	0	0	0	0	0	0	0	0	0	0	1	0	0	0	0	0	0	0	0	0	0	0	1
	2	220396785	A	G	ASIC4	P264A	AAGLRYPEADM@VDILNR	0	0	0	0	0	0	0	0	0	0	0	0	0	0	1	0	0	0	0	0	0	0	0	0	0	0	0	0	0	1
	2	220400014	G	A	ASIC4	N399K	LTYLPQPWGK	0	0	0	0	0	0	0	0	0	0	1	0	0	0	0	0	0	0	0	0	0	0	0	0	0	0	0	0	0	1
	2	220404335	C	T	CHPF	E700K	LAAASEQEEK	0	0	0	0	0	0	0	0	0	0	0	0	0	0	0	0	1	0	0	1	0	0	0	0	0	0	0	0	0	2
	2	223505628	G	A	FARSB	R98W	WVMPDGK	0	0	0	0	0	0	0	0	0	0	0	0	0	0	0	0	0	0	0	0	1	1	0	1	0	0	0	0	0	3
	2	224463129	T	C	SCG2	Q291R	SGQLGIR	0	0	0	0	0	0	0	0	0	0	0	0	0	0	0	0	0	0	0	0	0	0	0	0	1	0	1	0	0	2
	2	224463820	A	G	SCG2	Y61H	ALEHIENLR	0	0	0	0	0	0	0	0	0	0	0	0	0	0	1	0	0	0	0	0	0	0	0	0	0	0	0	0	0	1
	2	224828547	G	C	MRPL44	L241F	IINPM@GLFVEELKK	0	0	0	0	1	0	0	0	0	0	0	0	0	0	0	0	0	0	0	0	0	0	0	0	0	0	0	0	0	1
	2	226491770	A	C	NYAP2	T586P	AQEWDGTPGPPVVTSR	1	1	1	0	1	1	0	1	1	0	1	1	0	1	0	1	1	1	1	0	0	0	0	1	0	1	1	1	1	19
	2	228121101	G	T	COL4A3	A326S	MVFLSSLEVRESR	0	0	0	0	0	0	0	0	0	0	1	0	0	0	0	0	0	0	0	0	0	0	0	0	0	0	0	0	0	1
	2	228194481	G	T	MFF	S7I	MSKGTSIDTSLGR,M@SKGTSIDTSLGR	0	0	0	0	0	0	0	0	0	0	0	0	0	0	0	0	0	0	0	0	1	0	0	0	0	0	0	0	0	1
	2	228194481	G	T	MFF	S7I	MSKGTSIDTSLGR	0	0	0	0	0	0	0	0	0	0	0	0	0	0	0	0	0	0	0	1	0	0	0	0	0	0	0	0	0	1
	2	228881941	G	T	SPHKAP	A1210D	ESDSSRR	0	0	2	0	0	0	0	0	0	0	0	0	0	0	0	0	0	0	0	0	0	0	0	0	0	0	0	0	0	2
	2	228883721	T	C	SPHKAP	K617E	EAIAEGLLK	0	0	0	0	0	0	0	0	0	0	1	0	0	0	0	0	1	1	0	0	0	0	0	0	0	0	1	0	0	4
	2	231037619	G	A	SP110	E549D	DKEGTQR	0	0	0	0	0	0	0	0	1	0	0	0	0	0	0	0	0	0	0	0	0	0	0	0	0	0	0	0	0	1
	2	231042873	C	T	SP110	G483R	ISVQAQKRDFR	0	0	0	1	0	0	0	0	0	0	0	0	0	0	0	0	0	0	0	0	0	0	0	0	0	0	0	0	0	1
	2	231175549	T	C	SP140	C729R	QM@RPEEQLK	1	0	0	1	0	0	0	1	1	0	0	0	0	1	0	1	0	0	1	0	0	0	0	0	0	0	1	0	0	8
	2	232326517	T	G	NCL	K116T	GATPGTALVATPGK	0	0	0	0	0	0	0	0	0	0	0	0	0	0	0	0	0	0	0	0	0	1	0	0	0	0	0	0	0	1
	2	232326517	T	G	NCL	K116T	GATPGTALVATPGKK,GATPGTALVATPGK	0	0	0	0	0	0	0	0	0	0	0	1	0	0	0	1	0	0	0	0	0	0	0	0	0	0	0	0	0	2
	2	232457880	T	C	TEX44	V73A	SAAVPEHGQK	1	1	1	1	1	0	0	0	1	0	1	1	1	0	1	1	0	1	1	1	1	1	1	1	1	1	1	1	1	23
	2	233127938	C	G	DIS3L2	R483G	ILDEWFGGTIIR	0	0	0	0	0	0	0	0	0	1	0	0	0	0	0	0	0	0	0	0	0	0	0	0	0	0	0	0	0	1
	2	233396160	C	T	CHRND	P113S	LPATSM@AISLIGK	0	0	0	0	0	0	0	0	0	0	0	0	0	0	0	0	0	0	0	1	0	0	0	0	0	0	0	0	0	1
	2	233498506	C	T	EFHD1	A31V	EEAEESGPQLAPLGVPAPEPKPEPEPPAR	1	0	0	0	1	0	0	0	0	0	0	0	0	0	0	0	0	1	0	0	0	0	0	0	0	0	0	0	0	3
	2	233498506	C	T	EFHD1	A31V	REEAEESGPQLAPLGVPAPEPKPEPEPPAR,EEAEESGPQLAPLGVPAPEPKPEPEPPAR	0	0	0	0	0	0	0	0	1	0	0	0	0	0	0	0	0	0	0	0	0	0	0	0	0	0	0	0	0	1
	2	233537125	A	G	EFHD1	K186R	LSEIDVALEGVR	0	0	1	0	1	1	1	0	1	0	0	0	0	0	0	1	0	1	0	0	0	0	0	1	0	1	1	0	0	10
	2	234183368	A	G	ATG16L1	T317A	SVSSFPVPQDNVDAHPGSGK	1	0	0	0	1	1	0	0	0	0	0	0	0	0	0	1	0	0	1	0	0	0	0	0	0	0	0	0	0	5
	2	234183368	A	G	ATG16L1	T300A	SVSSFPVPQDNVDAHPGSGK	0	0	0	0	0	0	0	0	0	0	0	0	1	0	0	0	0	0	0	1	0	0	0	0	1	0	0	0	0	3
	2	234183368	A	G	ATG16L1	T281A	SVSSFPVPQDNVDAHPGSGK	0	0	0	1	0	0	0	0	1	0	1	0	0	0	0	0	1	0	0	0	0	0	0	1	0	0	1	0	0	6
	2	234688427	A	G	MROH2A	I69V	TLASVIVM@EK	0	0	1	0	0	0	0	0	0	0	0	0	0	0	1	0	0	1	0	0	0	0	0	0	0	0	0	0	0	3
	2	234708868	G	C	MROH2A	K489N	ENFYQRDLEER	0	0	0	0	0	0	0	0	0	0	0	0	0	0	0	0	0	0	0	0	0	0	0	1	0	0	0	0	0	1
	2	234750380	C	T	HJURP	R349H	NVLDVSCHK	0	0	0	0	0	0	0	0	0	0	0	0	0	0	0	0	0	0	0	1	0	0	0	0	0	0	0	0	0	1
	2	236957822	G	A	AGAP1	V671I	SLDLDDWPIELIK	0	0	0	0	1	0	0	1	0	0	1	0	0	0	0	0	0	0	0	0	0	0	0	0	0	0	0	0	0	3
	2	238243292	G	A	COL6A3	T2462I	AIYHGSFSTK	0	0	0	0	0	0	0	0	0	0	0	0	0	0	0	0	0	0	0	0	0	0	0	0	0	0	0	1	0	1
	2	238277707	T	C	COL6A3	N860D	LDIGPSK	0	0	0	0	0	1	1	0	0	0	0	0	0	0	0	0	0	0	0	0	0	1	0	1	0	0	0	0	0	4
	2	238427194	T	C	MLPH	L153P	LQGGAGPEPISEER	0	0	0	0	0	0	0	0	0	0	0	0	0	0	0	0	0	0	0	0	0	0	0	0	0	0	0	1	0	1
	2	238672703	C	G	LRRFIP1	H727D	ALDSNSLENDDLSAPGREPGDFNPESR	0	0	0	1	0	0	1	1	0	0	1	0	0	0	0	0	1	0	0	0	0	0	0	1	0	0	0	0	0	6
	2	238990388	G	A	SCLY	A175T	VSGQTEVDDILAAVRPTTR	1	0	1	0	0	0	0	0	0	0	1	0	0	0	0	1	0	1	0	0	0	0	0	0	0	0	0	0	0	5
	2	239039312	C	T	ESPNL	R653W	QIQEWGVSVWTLR	0	0	0	0	1	0	0	0	0	0	0	0	0	0	0	0	0	0	0	0	0	0	0	0	0	0	0	0	0	1
	2	240951071	C	T	NDUFA10	E238K	ITSAYLQDIK	0	0	0	0	0	0	0	1	0	0	0	0	0	0	0	0	0	0	0	0	0	0	0	0	0	0	0	0	1	2
	2	241401673	G	A	GPC1	G131R	TLQATFPGAFR	0	0	0	1	0	0	0	0	0	0	0	0	0	0	0	0	0	0	0	1	0	0	0	1	0	0	0	1	0	4
	2	241465785	G	A	ANKMY1	P255L	SGFAPCGLK	0	0	1	0	0	0	1	0	0	0	0	0	0	0	0	0	0	0	0	0	0	0	0	0	0	0	1	0	0	3
	2	241558397	G	A	GPR35	R13H	AVPTPHHGSEELLK	0	0	1	0	0	0	0	0	0	0	0	0	0	0	0	0	0	0	0	0	0	0	0	0	0	0	0	0	0	1
	2	241661934	G	A	KIF1A	P1535L	SWRPLSGLSR	0	0	0	0	0	0	0	0	0	0	0	0	0	0	0	0	0	0	0	0	0	0	0	0	0	0	1	0	0	1
	2	241683449	A	G	KIF1A	I1073T	SFTEYIK	0	0	0	0	0	0	0	0	0	0	0	0	1	0	0	0	0	0	0	0	0	0	0	0	0	0	0	0	0	1
	2	241685270	G	A	KIF1A	P995S	AALDGSLDAALDHLR	0	0	0	1	0	0	0	0	0	0	0	0	0	0	0	0	0	0	0	0	0	0	0	1	0	0	0	0	0	2
	2	241870463	G	A	CROCC2	G289R	LSASSTASTLR	0	0	0	0	0	0	0	0	0	0	0	0	0	0	0	0	0	0	0	0	0	0	0	0	0	0	0	1	0	1
	2	241895328	G	C	CROCC2	R961T	SLLSEELSTARR	0	0	0	0	0	0	0	1	0	0	0	0	0	0	0	0	0	0	0	0	0	0	0	0	0	0	0	0	0	1
	2	241903115	G	A	CROCC2	R1077H	ALSDEAHEKDVLLLFNSELR	0	0	0	1	0	0	0	0	0	0	0	0	0	0	0	0	0	0	0	0	0	0	0	0	0	0	0	0	0	1
	2	241903115	G	A	CROCC2	R1077H	ALSDEAHEK	1	0	0	0	0	0	0	0	0	0	0	0	0	0	0	0	0	0	0	0	0	0	0	0	0	0	0	0	0	1
	2	241904025	C	T	CROCC2	R1150W	QELWELHR	0	0	0	0	0	0	0	0	0	0	0	0	0	0	0	1	0	0	0	0	0	0	0	0	0	0	0	0	0	1
	2	241905807	G	A	CROCC2	R1376Q	LQEAQRERDDSR	0	0	0	0	0	0	0	0	0	0	0	0	0	0	0	1	1	1	0	0	0	0	0	0	0	0	0	0	0	3
	2	242065688	C	T	PASK	G846E	EAAGLQR	1	0	0	0	0	0	0	1	0	1	0	0	0	0	0	0	1	1	0	0	0	0	0	0	0	0	0	0	1	6
	2	242066789	A	G	PASK	L479S	DQQITASGR	0	0	0	0	0	0	0	0	0	1	1	0	0	0	0	0	0	0	0	0	0	0	0	0	0	0	0	0	0	2
	2	242204015	T	C	HDLBP	T28A	VAALNSEEESDPPTYK	0	0	0	0	0	0	0	0	0	0	0	0	0	0	0	0	0	0	0	1	0	0	0	0	0	0	0	0	0	1
	2	242289584	G	A	SEPTIN2	V194M	M@QAQM@QMQMQGGDGDGGALGHHM	0	0	0	0	0	0	0	0	0	0	0	0	0	0	0	0	0	0	1	0	0	0	0	0	0	0	0	0	0	1
	2	242289584	G	A	SEPTIN2	V194M	MQAQMQMQMQGGDGDGGALGHHM	0	0	0	0	0	0	0	0	0	0	0	0	0	0	1	0	0	0	0	0	0	0	0	0	0	0	0	0	0	1
	2	242498984	C	G	BOK	A29G	ELVGQAK	0	0	0	0	0	0	0	0	0	0	0	1	0	0	0	0	0	0	0	0	0	0	0	0	0	0	0	0	0	1
	2	242606080	G	A	ATG4B	V187I	TSIPCAGATAFPADSDR	0	0	0	0	0	0	0	0	0	0	0	0	0	0	0	0	0	0	1	0	0	0	0	0	0	0	0	0	0	1
	2	242610172	A	G	ATG4B	N330S	TEDDFSDWCQQVK	0	0	0	0	0	0	0	0	0	1	0	0	0	0	0	0	0	1	0	0	0	0	0	0	0	0	0	0	0	2
	2	242674803	G	A	D2HGDH	R55Q	ERYPVQR	0	0	0	0	0	1	0	0	0	0	0	0	0	0	0	0	0	0	0	0	0	0	0	0	0	0	0	0	0	1
	2	242755877	G	A	NEU4	V78M	GTLAGGSMR	1	0	0	0	0	0	0	0	0	0	0	0	0	0	0	0	0	0	0	0	0	1	0	1	0	0	0	0	1	4
	2	242757937	C	G	NEU4	R352G	GGQVPGGPFSRLQPGGDGPR	0	0	0	1	0	0	0	0	0	0	0	0	0	0	0	0	0	0	0	0	0	0	0	0	0	0	0	0	0	1
	3	391100	A	G	CHL1	T303A	EAKENYGK	0	0	0	0	0	0	0	0	1	0	0	0	0	0	0	0	0	0	0	0	0	0	0	1	0	1	0	0	0	3
	3	439968	G	C	CHL1	E1051D	THPIDVFEPGAEHIVR	1	1	1	1	1	1	0	1	1	1	1	0	1	1	1	1	1	1	1	1	1	1	1	1	1	1	1	1	1	27
	3	3221322	T	G	CRBN	R17T	EISTTLR	0	1	0	0	0	0	0	0	0	0	1	0	0	0	0	0	0	1	1	1	0	0	0	0	0	1	1	0	1	8
	3	4714920	A	G	ITPR1	M754V	CVSDENLPYDLR	0	0	0	0	0	0	0	0	0	0	0	0	0	0	0	0	0	0	0	1	0	0	0	0	0	0	0	0	0	1
	3	5216072	A	G	ARL8B	I162V	EICCYSVSCK	0	0	0	0	0	0	1	0	0	0	0	0	0	0	0	0	0	0	0	0	0	0	1	0	0	0	0	0	0	2
	3	7494417	A	T	GRM7	Y433F	DLCADFR	1	1	0	0	1	1	0	1	1	0	1	0	1	0	0	1	0	1	1	1	1	1	1	1	1	1	1	1	1	21
	3	8675467	G	A	SSUH2	T53M	VPAMMEEVAR	0	0	0	0	0	0	0	0	0	0	0	0	0	0	0	0	0	0	0	1	0	0	0	0	0	0	0	0	0	1
	3	9876919	G	A	TTLL3	A689T	TEACPM@KR	0	0	0	0	0	0	0	0	0	0	0	0	0	0	0	0	0	0	0	0	0	0	0	1	0	0	0	0	0	1
	3	9876919	G	A	TTLL3	A689T	TEACPMKR	0	0	0	0	0	0	0	0	0	0	0	0	0	0	0	0	0	0	0	0	0	0	0	0	0	0	0	1	0	1
	3	9912149	G	T	CIDEC	P73T	NTEARSQEVR	0	0	0	0	0	0	0	0	0	0	0	0	0	0	0	0	0	0	0	0	0	1	0	0	0	0	0	0	0	1
	3	9912149	G	T	CIDEC	P73T	TRNTEARSQEVR	0	0	0	0	0	0	0	0	0	1	0	0	0	0	0	0	0	0	0	0	0	0	0	0	0	0	0	0	0	1
	3	9986249	A	G	CRELD1	I417V	SDRVLEGFVK	0	0	0	0	0	0	0	1	1	1	1	0	0	1	0	0	0	0	1	0	0	0	0	0	0	0	1	1	0	8
	3	9986249	A	G	CRELD1	I417V	VLEGFVK	0	0	0	0	0	0	0	0	0	0	0	0	0	0	0	0	0	0	0	1	0	0	0	0	0	0	0	0	0	1
	3	10070369	T	C	FANCD2	K10Q	AATASRKFQCTR	0	0	0	0	0	0	0	0	0	0	1	0	0	0	0	0	0	0	0	0	0	0	0	0	0	0	0	0	0	1
	3	10401576	C	T	ATP2B2	V586M	GASEIMLK	0	0	0	0	0	0	0	0	0	0	0	0	0	0	0	0	0	1	0	0	0	0	0	0	0	0	0	0	0	1
	3	10401576	C	T	ATP2B2	V586M	GASEIM@LK,GASEIMLK	0	0	0	0	0	0	0	1	0	0	0	0	0	1	0	0	0	0	0	0	0	0	0	0	0	0	0	0	0	2
	3	10401576	C	T	ATP2B2	V586M	GASEIM@LK	0	0	0	0	0	1	0	0	0	0	0	0	0	0	0	0	0	0	0	1	0	0	0	0	0	0	0	0	0	2
	3	10401576	C	T	ATP2B2	V586M	GASEIMLK,GASEIM@LK	0	0	0	0	0	0	0	0	0	1	0	0	0	0	0	0	0	0	0	0	0	1	0	0	0	0	0	0	0	2
	3	10401618	C	T	ATP2B2	D572N	LPNESFR	0	0	0	0	0	0	1	0	0	0	0	0	0	0	0	0	0	0	0	0	0	0	0	0	0	0	0	0	0	1
	3	10413597	C	T	ATP2B2	V474I	MTVVQAYVGDIHYK	0	0	0	0	0	0	0	0	0	0	0	1	0	0	0	0	0	0	0	0	0	0	0	0	0	0	0	0	0	1
	3	12544829	G	A	TSEN2	R126H	RQGQDESTVHRILK	0	0	0	0	1	0	0	1	1	0	0	0	0	0	0	0	0	0	0	0	0	0	0	0	0	0	1	0	0	4
	3	12848822	T	C	CAND2	V77A	CLGPLVAK	0	0	1	0	0	0	0	0	0	1	0	0	0	0	0	0	0	0	0	0	0	0	0	0	0	0	0	0	0	2
	3	12861608	G	A	CAND2	V990I	STIITAVK	0	0	1	0	1	0	0	0	0	0	0	0	0	0	1	0	0	0	0	0	0	0	0	0	0	0	0	0	1	4
	3	12861608	G	A	CAND2	V897I	STIITAVK	1	0	0	0	0	1	0	0	0	0	1	0	0	1	0	0	1	1	0	1	1	0	0	0	0	1	0	0	0	9
	3	12880956	T	C	RPL32	N57S	GQILMPSIGYGSNKK	0	0	0	0	0	0	0	0	0	0	0	0	0	0	0	1	0	0	0	0	0	0	0	0	0	0	0	0	0	1
	3	12881028	C	T	RPL32	R33H	HNWRKPR	0	1	0	0	0	0	0	0	0	0	0	0	0	0	0	0	0	0	0	0	0	0	0	0	0	0	0	0	0	1
	3	12962074	G	A	IQSEC1	P626S	YCICNSGVVR	0	0	0	0	0	0	0	0	0	0	0	0	0	1	0	0	0	1	0	1	0	0	0	0	0	0	0	0	0	3
	3	13379371	C	T	NUP210	R1173H	IHAPIMR	0	0	0	0	0	0	0	0	0	0	1	0	0	0	0	0	0	0	0	0	0	0	0	0	0	0	0	0	0	1
	3	13395579	C	A	NUP210	R786L	NPLLDLAAYDQEGR	1	0	1	0	0	0	0	0	0	0	0	1	1	0	1	1	1	1	1	0	0	0	0	0	0	0	0	0	0	9
	3	13649600	G	A	FBLN2	G449R	DLIETCCAAR	1	0	0	0	0	0	0	0	0	0	0	0	0	0	0	0	0	0	0	0	0	0	0	0	0	0	0	0	0	1
	3	14187449	G	T	XPC	Q937K	AAASHLFPFEK	1	1	1	1	0	0	0	0	0	0	0	0	0	0	0	0	0	1	0	1	0	0	0	1	0	1	0	0	0	8
	3	14199940	C	A	XPC	K481N	AGSNSASRTHRGSHR	0	0	0	0	0	0	0	0	0	0	0	0	0	0	0	0	0	0	0	0	0	0	0	0	0	1	0	0	0	1
	3	14220032	C	G	XPC	G13R	AAGGEPRRR	0	0	0	0	0	0	0	0	0	0	0	0	0	0	0	0	0	0	1	0	0	0	0	0	0	0	0	0	0	1
	3	14862235	G	A	FGD5	V553M	SFSMEGR	0	0	0	0	0	0	0	0	1	0	0	0	0	0	0	0	0	0	0	0	0	0	0	0	0	0	0	0	0	1
	3	15115872	A	G	RBSN	L591P	TPSPSSTQPTR	0	0	0	0	0	0	0	0	0	0	0	0	0	0	0	1	0	0	0	0	0	0	0	0	0	0	0	0	0	1
	3	15137528	C	G	RBSN	E34Q	DLQSFYQLHSHYQEEHSGEDRDVK	0	0	0	0	0	0	0	0	0	0	0	0	0	0	0	0	0	0	0	1	0	0	0	0	0	0	0	0	0	1
	3	15297787	T	C	SH3BP5	N392D	AEGAEDK	0	0	0	0	0	0	0	0	0	0	0	0	0	0	0	0	0	0	0	0	0	1	0	0	0	0	0	0	0	1
	3	16327855	T	G	OXNAD1	S82A	EIVAAAK	1	0	0	0	1	1	0	0	0	0	0	0	0	0	1	0	1	0	1	1	1	1	1	1	1	0	1	0	0	13
	3	16364954	C	T	RFTN1	V421I	TTSEGSISTK	0	1	1	0	0	1	0	1	1	1	1	0	1	0	0	1	0	0	0	1	1	0	0	1	0	1	1	1	0	15
	3	16419309	C	T	RFTN1	E248K	QPSSPSGEGDGGK	0	0	0	0	0	0	0	0	0	0	0	0	0	0	0	0	0	1	0	0	0	0	0	0	0	0	0	0	0	1
	3	17208267	T	C	TBC1D5	I696V	GQGQSVQMSGAVK	1	0	0	1	0	0	1	0	1	0	0	0	0	0	0	0	0	0	0	1	0	0	0	0	0	1	1	1	0	8
	3	17208267	T	C	TBC1D5	I696V	GQGQSVQM@SGAVK,GQGQSVQMSGAVK	0	0	0	0	0	0	0	0	0	0	0	0	0	0	0	0	0	1	0	0	0	0	0	1	0	0	0	0	0	2
	3	17208267	T	C	TBC1D5	I696V	GQGQSVQMSGAVK,GQGQSVQM@SGAVK	0	0	0	0	0	0	0	1	0	0	0	0	0	0	0	0	0	0	0	0	0	0	0	0	0	0	0	0	1	2
	3	17208267	T	C	TBC1D5	I696V	GQGQSVQM@SGAVK	0	0	0	0	0	0	0	0	0	0	1	0	0	0	0	0	0	0	0	0	0	0	0	0	1	0	0	0	0	2
	3	17208341	G	T	TBC1D5	I671N	EDQNLVSLAGLK	0	0	0	0	0	0	0	1	0	0	0	0	0	0	0	0	0	0	0	0	0	0	0	0	0	0	0	0	0	1
	3	24009341	A	G	NR1D2	K382R	FASLFDAR	0	0	0	0	0	1	0	0	0	0	0	0	0	0	0	0	0	0	0	0	0	0	0	0	0	0	0	0	0	1
	3	24009341	A	G	NR1D2	K382R	AGTFEVLM@VRFASLFDARER	0	0	0	0	0	0	0	0	0	0	0	0	0	0	0	0	0	0	0	0	0	0	0	0	1	0	0	0	0	1
	3	25666268	A	T	TOP2B	L746I	VIFTCFK	1	1	0	1	0	1	0	1	1	1	1	0	1	1	1	1	1	0	0	1	0	0	0	1	0	0	1	0	0	16
	3	32586521	C	T	DYNC1LI1	V139I	FSLDAISLK	0	0	0	0	0	0	0	0	0	0	0	0	0	0	1	0	0	0	0	0	0	0	0	0	0	0	1	0	0	2
	3	32860125	G	T	TRIM71	A185S	SAPGGPSASPSALLLR	0	0	0	0	1	0	0	0	0	0	0	0	0	0	0	0	0	0	0	0	0	0	0	0	0	0	0	0	0	1
	3	33458266	T	C	UBP1	N109S	MGDMPEISGK	0	0	0	0	0	0	0	0	0	0	0	0	0	0	0	0	0	0	0	0	0	0	0	0	0	0	1	0	0	1
	3	33879770	G	A	PDCD6IP	V383I	KADLINR	0	0	0	0	0	1	0	1	1	0	0	0	0	0	0	1	1	0	0	0	0	0	0	0	0	1	1	0	0	7
	3	33883492	G	A	PDCD6IP	G434S	SVIEQGSIQTVDQLIK	0	0	0	0	0	0	0	0	0	0	0	0	0	0	0	1	0	0	0	0	0	0	0	0	0	0	0	0	0	1
	3	33893987	A	G	PDCD6IP	N555S	TM@QGSEVVSVLK	1	0	0	0	0	0	0	0	1	0	1	0	0	0	0	0	0	1	0	0	0	0	0	0	1	0	0	1	0	6
	3	33893987	A	G	PDCD6IP	N555S	TM@QGSEVVSVLK,TMQGSEVVSVLK	0	1	0	0	0	0	1	1	0	0	0	1	0	1	0	0	0	0	1	1	0	0	0	0	0	0	1	0	0	8
	3	33893987	A	G	PDCD6IP	N555S	TMQGSEVVSVLK	0	0	0	0	0	1	0	0	0	0	0	0	1	0	1	0	0	0	0	0	0	0	0	0	0	0	0	0	0	3
	3	33893987	A	G	PDCD6IP	N555S	TMQGSEVVSVLK,TM@QGSEVVSVLK	0	0	0	0	1	0	0	0	0	0	0	0	0	0	0	1	0	0	0	0	0	1	0	1	0	0	0	0	0	4
	3	33905566	C	T	PDCD6IP	S735L	EPSAPSIPTPAYQSLPAGGHAPTPPTPAPR	1	1	1	1	1	1	0	0	1	1	1	0	1	0	0	0	0	1	1	1	0	0	0	0	0	0	0	0	0	13
	3	36756867	C	A	DCLK3	E633D	QVSPSSDGHFR	0	1	0	0	0	1	0	1	1	1	0	0	0	0	1	1	1	1	0	0	0	0	0	0	0	0	0	0	0	9
	3	37092019	G	A	MLH1	L716I	IATEVNWDEEK	0	0	0	0	0	0	0	0	0	0	0	0	0	1	0	0	0	0	0	0	0	0	0	0	0	0	0	0	0	1
	3	37100367	C	T	LRRFIP2	R274Q	LQLEEEQQK	0	0	1	0	0	0	0	0	0	0	1	0	1	1	0	0	1	0	0	0	0	0	0	0	0	0	1	0	0	6
	3	38167095	A	G	ACAA1	V294A	QAITLLNELK	0	0	0	1	0	0	0	0	0	0	0	0	0	0	0	0	0	1	0	0	0	0	0	0	0	0	1	0	0	3
	3	38168125	A	C	ACAA1	H198Q	GCFQAEIVPVTTTVQDDK	0	0	0	0	0	0	0	0	0	0	0	0	0	0	0	0	0	0	0	0	0	0	0	0	1	0	0	0	0	1
	3	38591853	A	G	SCN5A	G1950R	RLPPFSR	0	0	0	0	0	0	0	0	0	0	0	0	1	0	0	0	0	0	0	0	0	0	0	0	0	0	0	0	0	1
	3	38616876	C	T	SCN5A	L1139Q	EGLVAVAQDQLPHR	1	0	0	0	0	0	0	0	0	0	0	0	0	0	0	0	0	0	0	0	0	0	0	0	0	0	0	0	0	1
	3	38888354	C	A	SCN11A	G1736V	VAAIIQK	1	1	1	1	1	1	1	1	1	1	1	1	1	1	1	1	1	1	1	1	1	1	1	1	1	1	1	1	0	28
	3	39108050	T	G	WDR48	S24A	TLISAASDTTVK	1	0	0	0	0	0	0	0	0	0	0	0	0	0	0	0	0	1	0	0	0	0	0	0	0	0	0	0	0	2
	3	39108050	T	G	WDR48	S94A	TLISAASDTTVK	0	0	0	0	0	0	0	0	1	0	0	0	0	0	0	0	0	0	0	0	0	0	0	0	0	0	0	0	0	1
	3	39161453	C	T	TTC21A	T240I	NLIKALEIR	0	0	0	0	0	0	0	0	0	0	0	1	0	0	0	0	0	0	0	0	0	0	0	0	0	0	0	0	0	1
	3	39323163	A	C	CX3CR1	F8L	EPLEALK	0	0	0	0	0	0	0	0	0	0	0	0	0	0	0	0	0	0	0	0	0	0	0	0	0	1	0	0	0	1
	3	40223808	C	T	MYRIP	P137L	QPRDQGQHLR	0	1	0	0	0	0	0	0	0	0	0	0	0	0	0	0	0	0	0	0	0	0	0	0	0	0	0	0	0	1
	3	40231383	C	T	MYRIP	P178L	DGAPPLTR	0	0	0	0	0	0	0	0	0	0	0	0	0	0	0	1	0	0	0	0	0	0	0	0	0	0	0	0	0	1
	3	41267276	A	G	CTNNB1	N280S	MVALLSK	0	0	1	0	0	0	0	0	0	0	0	0	0	0	0	0	0	0	0	0	0	0	0	0	0	0	0	0	0	1
	3	42906116	T	C	ACKR2	V41A	DAAVSFGK	0	0	0	0	0	0	0	0	0	0	0	0	1	0	0	0	0	0	0	0	0	0	0	0	0	0	0	0	0	1
	3	44285446	A	G	TOPAZ1	Q483R	LSCRRTIPMTGK	0	0	0	0	0	0	0	0	0	0	0	0	0	0	0	1	0	0	0	0	0	0	0	0	0	0	0	0	0	1
	3	44852353	A	G	KIF15	T663A	IITTPAK	1	0	0	0	0	0	0	0	0	0	0	0	0	0	0	0	0	0	0	0	0	0	0	0	0	0	0	0	0	1
	3	44884647	C	A	KIF15	L1206M	MESQQLIEK	0	0	0	0	0	0	0	0	0	0	1	0	0	0	0	0	0	0	0	0	0	0	0	0	0	0	0	0	0	1
	3	45077123	G	A	CLEC3B	G64S	GGTLSTPQTGSENDALYEYLR	0	0	0	0	0	0	0	0	0	0	0	0	1	1	1	1	0	0	0	1	0	0	0	0	0	1	0	0	1	7
	3	45132872	C	T	CDCP1	G596S	SSVVCQTGR	0	0	0	0	0	0	0	0	0	0	0	0	0	0	0	0	1	0	0	0	0	0	0	0	0	0	0	0	0	1
	3	45134822	T	C	CDCP1	Q525R	TFAPSFR	0	1	0	0	0	0	0	0	0	1	0	0	0	0	0	0	0	0	0	0	0	0	0	0	0	0	0	0	0	2
	3	45588912	G	A	LARS2	E868K	DQDKVHK	0	1	0	0	1	1	0	0	0	0	0	0	1	0	0	0	0	0	0	0	0	0	0	0	0	0	1	0	0	5
	3	46008790	G	A	FYCO1	A679V	HLGDQM@EVSLLAVR	0	0	0	0	0	0	0	0	0	0	0	0	0	0	0	0	0	0	1	0	0	0	0	0	0	0	0	0	0	1
	3	46009487	G	A	FYCO1	R447C	ASLECLVK	0	0	0	0	0	0	0	0	0	0	0	0	0	0	0	1	0	0	0	0	0	0	0	0	0	0	0	0	1	2
	3	46480958	C	G	LTF	E566D	DVTVLQNTDGNNNDAWAK	0	1	0	1	1	0	0	0	1	1	0	0	0	0	0	0	0	1	1	0	0	0	0	1	2	0	0	0	0	10
	3	46592987	A	G	LRRC2	V32A	EAERLEKSALEK	0	0	0	0	0	0	0	0	0	0	0	1	0	0	0	0	0	0	0	0	0	0	0	0	0	0	0	0	0	1
	3	46593062	A	G	LRRC2	V7A	VVAFDISVIR	0	1	0	0	0	0	0	0	0	1	0	0	0	0	1	0	0	0	0	0	0	0	0	0	0	0	0	0	0	3
	3	47448214	G	A	PTPN23	E135K	QAKEQQK	0	0	0	0	0	0	0	0	0	0	0	0	0	0	1	0	0	0	0	1	0	0	0	0	0	0	0	0	0	2
	3	47452772	C	T	PTPN23	R1036W	LIEWDPYEHPER	0	0	0	0	0	0	0	0	0	0	0	0	0	0	0	0	0	0	0	1	0	0	0	0	0	0	0	0	0	1
	3	47545919	G	A	ELP6	A75V	LGVSLTM@VRER	0	0	0	0	0	0	0	0	0	0	0	0	0	0	0	0	0	0	0	0	0	0	0	0	0	0	0	0	1	1
	3	47912491	C	T	MAP4	A891T	TTPM@PSRPSTTPFIDK	0	0	0	0	0	0	0	0	0	0	0	0	0	0	0	0	0	0	0	0	0	0	1	0	0	0	0	0	0	1
	3	47956424	C	T	MAP4	V628I	GISEDSHLESLQDVGQSAAPTFMISPETITGTGK	1	0	0	0	0	0	0	0	0	0	0	0	0	0	0	0	0	0	0	0	0	0	0	0	0	0	0	0	0	1
	3	47957996	C	G	MAP4	E441Q	VALSSQTEVALAR	1	1	1	0	0	0	0	0	1	0	0	0	0	0	1	0	0	0	0	0	1	0	0	0	0	1	0	0	1	8
	3	48265003	T	C	CAMP	M1T	TKTQRDGHSLGR	1	0	0	0	0	0	0	0	0	0	0	0	0	0	0	0	0	0	0	0	0	0	0	0	0	0	0	0	0	1
	3	48309828	C	G	ZNF589	T216R	RAETPGFGAVR	0	0	0	1	0	0	0	0	0	0	0	0	1	0	1	1	0	0	0	0	0	0	0	0	0	0	0	0	0	4
	3	48643235	C	A	UQCRC1	A89S	NNGSGYFLEHLAFK	0	0	0	1	0	1	0	0	0	0	0	0	0	0	1	0	0	0	0	0	0	0	0	0	1	1	1	1	0	7
	3	48664473	C	T	SLC26A6	D637N	M@MQVSSGNK	0	0	0	0	0	0	0	0	0	1	0	0	0	0	0	0	0	0	0	0	0	0	0	0	0	0	0	0	0	1
	3	49153935	G	T	USP19	T411N	EICRDNSR	0	1	0	1	0	1	1	1	1	1	0	1	1	1	1	0	1	0	0	1	0	0	0	0	1	1	1	1	1	18
	3	49373027	T	C	USP4	Y35C	GAQWCLIDSR	0	0	0	0	0	0	0	0	1	0	0	0	0	0	0	0	0	0	0	0	0	0	0	0	0	0	0	0	0	1
	3	49373027	T	C	USP4	Y35C	TTLQRGAQWCLIDSR	0	0	0	0	0	0	0	0	0	0	0	0	0	0	0	1	0	0	0	0	0	0	0	0	0	0	0	0	0	1
	3	49462410	T	C	NICN1	H191R	VSSEVQQMWALTEMIRASRTSAR	0	0	0	0	0	0	0	0	1	1	0	0	0	1	0	0	0	0	0	0	0	0	0	0	0	0	1	0	0	4
	3	49662566	C	T	BSN	T128M	M@LQVDSR	0	0	0	0	0	0	0	1	1	0	0	0	1	0	1	0	0	0	0	0	0	1	0	1	1	0	0	0	1	8
	3	49679930	C	T	BSN	P288L	ATSVLGPAQAAAPPEVGR	0	0	0	0	1	0	0	0	0	0	0	1	0	1	0	1	0	0	0	0	1	0	0	0	0	1	0	0	0	6
	3	49689210	G	A	BSN	A741T	VGSSM@RPLLQAQGLTPSER,VGSSMRPLLQAQGLTPSER	0	0	0	0	0	0	0	0	0	0	1	1	0	0	0	0	0	1	0	1	0	0	1	0	0	0	0	0	0	5
	3	49689210	G	A	BSN	A741T	VGSSMRPLLQAQGLTPSER,VGSSM@RPLLQAQGLTPSER	0	0	1	0	0	1	0	1	1	0	0	0	1	1	0	0	1	0	1	0	0	0	0	1	0	0	1	0	0	10
	3	49689210	G	A	BSN	A741T	VGSSMRPLLQAQGLTPSER	0	1	0	1	1	0	0	0	0	1	0	0	0	0	1	1	0	0	0	0	0	1	0	0	0	0	0	0	0	7
	3	49689210	G	A	BSN	A741T	VGSSM@RPLLQAQGLTPSER	0	0	0	0	0	0	0	0	0	0	0	0	0	0	0	0	0	0	0	0	0	0	0	0	1	1	0	1	1	4
	3	49689642	C	T	BSN	P885S	GGPRPRPESSQEPAALPK	0	0	0	0	0	1	0	0	0	1	0	0	0	0	1	0	0	0	0	0	0	0	0	0	0	0	1	0	0	4
	3	49690627	G	A	BSN	G1213D	GPHDGPSQPTGPR	0	1	1	0	1	0	0	1	0	1	0	0	1	0	0	0	1	0	0	0	0	0	1	0	0	0	1	1	0	10
	3	49691434	C	T	BSN	P1482L	AYSYFASSSPPLSLSSPSESPTFSPGK	1	0	0	0	0	0	0	0	0	0	0	0	0	0	0	0	0	0	0	0	0	0	0	0	0	0	0	0	0	1
	3	49698115	G	A	BSN	R2946Q	ELDQDLR	0	1	1	0	0	0	0	0	1	0	0	0	0	0	1	0	0	1	0	0	0	1	0	0	0	0	0	0	0	6
	3	49700582	G	A	BSN	R3664Q	HTGEEPGQR	0	0	0	0	0	0	0	0	0	0	0	0	0	0	0	0	0	0	0	0	0	0	0	0	1	1	0	1	0	3
	3	49701298	G	A	BSN	A3863T	APQAQPTPGPGPAGVK	1	1	1	1	1	1	1	1	1	1	1	1	1	1	1	1	1	1	1	1	1	1	1	1	1	1	1	1	1	29
	3	49701910	C	T	BSN	P3888L	AGARPGGTPGAPAGQLGADGESVFSK	0	0	0	0	0	0	0	0	0	0	0	0	0	0	0	1	0	0	0	0	1	0	0	0	1	0	0	1	0	4
	3	50097113	A	G	RBM6	N199S	ILQSLDPPFSIDGK	0	0	1	0	0	0	0	0	0	0	0	0	0	0	0	0	0	0	0	0	0	0	0	0	0	0	0	0	0	1
	3	50225153	C	A	SEMA3F	R624S	AEDSFLR	0	0	0	0	0	0	0	0	0	0	0	0	0	0	1	1	0	1	1	0	0	0	0	0	0	0	0	0	0	4
	3	51672170	A	G	RAD54L2	T565A	RGHAVLK	0	0	0	0	0	0	0	1	0	0	0	0	0	0	0	0	0	0	0	0	0	0	0	0	0	0	0	0	0	1
	3	51746781	C	T	GRM2	A248V	VAFEGVVR	0	0	0	0	0	0	0	0	0	0	0	0	0	0	0	1	0	0	0	0	0	0	0	1	0	0	0	0	0	2
	3	51812952	C	T	IQCF6	R4Q	M@VRQTLLQAALR	0	0	0	0	0	0	0	0	0	0	0	0	0	0	0	0	0	0	0	0	0	0	0	0	0	1	0	0	0	1
	3	51929096	C	T	IQCF1	R143H	HYCQVLNAVR	0	0	0	0	0	0	0	0	0	0	0	0	1	0	0	0	0	0	0	0	0	0	0	0	0	0	0	0	0	1
	3	52027986	T	G	RPL29	K87Q	IPQGVSR	0	0	0	0	0	0	0	0	0	0	0	0	0	0	0	0	0	0	0	0	0	0	0	0	0	1	0	0	0	1
	3	52366368	A	G	DNAH1	K415R	IRQWALSTPR	0	0	0	0	0	0	0	1	1	0	0	0	0	0	0	0	0	0	0	0	0	0	0	0	0	0	0	0	0	2
	3	52378540	G	C	DNAH1	V441L	ELSLDYERSM@NK	0	0	0	0	0	0	0	0	0	0	0	0	0	1	0	0	0	0	0	0	0	0	0	0	0	0	0	0	0	1
	3	52426643	G	A	DNAH1	V3406I	LSSSEGNPIDDM@ELIKVLEASK	0	0	0	1	0	0	0	0	0	0	0	0	0	0	0	0	0	0	0	0	0	0	0	0	0	0	0	0	0	1
	3	52523405	C	T	NISCH	A1056V	ASNDQRPQEVPAEALAPAPVEVPAPAPAAASASGPAK	1	0	1	0	0	0	0	1	1	0	0	1	0	1	0	1	0	1	0	0	0	0	0	0	0	0	0	0	0	8
	3	52523405	C	T	NISCH	A1056V	RASNDQRPQEVPAEALAPAPVEVPAPAPAAASASGPAK	0	0	0	1	0	1	0	0	0	0	0	0	0	0	0	0	1	0	1	0	0	0	0	0	0	0	0	0	0	4
	3	52523405	C	T	NISCH	A1056V	ASNDQRPQEVPAEALAPAPVEVPAPAPAAASASGPAK,RASNDQRPQEVPAEALAPAPVEVPAPAPAAASASGPAK	0	0	0	0	0	0	0	0	0	0	0	0	0	0	0	0	0	0	0	1	0	0	0	0	0	0	0	0	0	1
	3	52523405	C	T	NISCH	A1056V	RASNDQRPQEVPAEALAPAPVEVPAPAPAAASASGPAK,ASNDQRPQEVPAEALAPAPVEVPAPAPAAASASGPAK	0	0	0	0	0	0	0	0	0	0	0	0	1	0	0	0	0	0	0	0	0	0	0	0	0	0	0	0	0	1
	3	52554304	G	C	STAB1	A1833P	TRPGELMVGEDDAR	0	0	0	1	0	0	1	1	0	0	0	0	0	0	0	0	0	0	0	0	0	0	0	0	0	1	0	0	1	5
	3	52556890	A	G	STAB1	I2282V	VGVVSLGAR	0	0	0	0	0	0	0	0	0	0	1	0	0	0	0	0	0	0	0	0	0	0	0	0	0	0	0	0	1	2
	3	52771715	T	C	NEK4	K728E	ELPSAIM@PGSEEIRR	0	0	0	0	0	0	0	0	0	0	0	0	0	0	0	0	0	0	0	1	0	0	0	0	0	0	0	0	0	1
	3	53263383	A	G	TKT	F393L	TVPFCSTFAAFLTR	0	0	0	0	0	0	0	0	0	0	0	0	0	0	0	0	0	0	0	1	0	0	0	0	0	0	0	0	0	1
	3	53267183	C	T	TKT	R246Q	GQGITGVEDK	0	0	0	0	0	0	0	0	0	0	0	0	0	0	0	0	0	0	1	0	1	0	0	0	0	0	0	0	0	2
	3	53269028	G	T	TKT	D200E	LGQSDPAPLQHQMEIYQK	1	1	1	1	1	1	0	1	1	1	1	1	1	0	1	0	0	1	0	1	0	1	0	1	1	1	1	1	1	22
	3	53269028	G	T	TKT	D200E	LGQSDPAPLQHQMEIYQK,LGQSDPAPLQHQM@EIYQK	0	0	0	0	0	0	0	0	0	0	0	0	0	0	0	0	0	0	1	0	1	0	0	0	0	0	0	0	0	2
	3	53269028	G	T	TKT	D200E	LGQSDPAPLQHQM@EIYQK,LGQSDPAPLQHQMEIYQK	0	0	0	0	0	0	1	0	0	0	0	0	0	0	0	0	0	0	0	0	0	0	0	0	0	0	0	0	0	1
	3	53269087	T	C	TKT	I181V	LDNLVAVLDINR	0	0	0	0	0	0	0	0	1	0	0	0	0	0	0	0	1	0	0	0	0	0	0	0	0	0	0	0	0	2
	3	53834369	G	A	CACNA1D	E1673K	KEEDDVFK	0	0	0	0	0	0	0	0	0	1	0	0	0	0	0	0	0	0	0	0	0	0	0	0	0	0	0	0	0	1
	3	55984592	A	C	ERC2	L753R	IAELESR	0	0	0	0	0	0	0	0	0	0	0	0	0	0	0	0	0	0	0	0	0	0	0	0	0	0	0	0	1	1
	3	55984592	A	C	ERC2	L753R	IAELESRR	0	0	0	0	0	1	0	0	0	0	0	0	0	0	0	0	0	0	0	0	0	0	0	0	0	0	0	0	0	1
	3	56330401	G	T	ERC2	H240Q	DLNQLLQQESGNR	0	0	0	0	0	0	0	0	1	0	0	0	0	1	0	0	1	0	1	0	0	0	0	1	0	0	0	0	0	5
	3	56627543	A	G	CCDC66	M1V	VHFDSLK	0	0	0	1	0	0	1	0	1	0	1	1	1	1	0	1	0	0	0	0	1	1	0	1	0	1	1	0	0	13
	3	56702553	C	T	TASOR	V257I	SIYDPMGIK	0	0	0	0	0	0	0	0	0	0	0	0	0	0	0	0	1	0	0	0	0	0	0	0	0	0	1	0	1	3
	3	57542456	T	C	PDE12	V117A	SRPNASGGAACSGPGPEPAAFCEPVVK	0	0	0	0	0	1	0	0	0	0	0	0	0	0	0	0	0	1	0	0	0	0	0	0	0	0	0	0	0	2
	3	58080583	A	G	FLNB	M270V	GIEPTGNVVK	0	0	0	0	0	0	0	0	0	0	0	0	0	0	0	0	0	0	0	0	0	0	0	0	1	0	0	0	0	1
	3	58118555	G	A	FLNB	V1471M	GLVEPVNM@VDNGDGTHTVTYTPSQEGPYM@VSVK	1	0	0	0	0	0	0	0	0	0	0	0	0	0	0	0	0	0	1	0	0	0	0	0	0	0	0	0	0	2
	3	58118555	G	A	FLNB	V1502M	TGLVEPVNM@VDNGDGTHTVTYTPSQEGPYM@VSVK	0	0	0	0	0	0	0	0	0	0	0	0	0	0	0	0	0	0	0	0	0	0	0	1	0	0	0	0	0	1
	3	58395863	A	G	PXK	K481R	SALENSEEHSAR	0	0	0	0	0	0	1	0	0	0	0	0	0	0	0	0	0	0	0	0	0	0	0	0	0	0	0	0	0	1
	3	58395863	A	G	PXK	K464R	SALENSEEHSAR	0	0	0	0	0	0	0	0	0	0	0	0	0	0	0	0	0	0	0	0	0	0	0	0	1	0	1	0	0	2
	3	58552329	C	G	FAM107A	E141Q	IATLTSEQR	0	1	1	1	1	0	0	0	0	0	0	1	0	0	0	0	0	0	0	1	1	0	0	1	0	1	0	0	0	9
	3	58552997	C	A	FAM107A	A89S	KKEELESK	0	0	0	0	0	0	0	0	0	0	0	0	0	1	0	0	0	0	0	0	0	0	0	0	0	0	0	0	0	1
	3	58552997	C	A	FAM107A	A89S	EELESKR	0	0	0	0	0	0	0	0	0	0	0	0	0	0	0	0	0	1	0	0	0	0	0	0	0	0	0	0	0	1
	3	62307648	T	A	C3orf14	L33M	MGDQHTEK	0	0	0	0	0	0	0	0	0	0	0	0	0	0	0	0	0	1	0	0	0	0	0	0	0	0	0	0	0	1
	3	62503834	T	C	CADPS	T778A	VLLENQIAHFRYCFPFGRPEGALK	0	0	0	0	0	0	0	0	0	0	0	0	0	0	0	0	0	0	0	0	0	0	0	1	0	0	0	0	0	1
	3	63645410	A	G	SNTN	K52R	RCSDLEK	0	0	0	0	0	0	0	0	0	0	0	0	0	0	0	0	0	0	0	0	0	0	0	0	0	0	0	1	0	1
	3	65342433	A	C	MAGI1	L1337V	SADNTVER	0	0	0	0	0	0	0	0	0	0	0	0	1	0	0	0	0	0	0	0	0	0	0	0	0	0	0	0	0	1
	3	66287056	G	A	SLC25A26	S41N	LQSPQGFNK	1	1	1	0	0	1	0	1	0	1	1	0	1	1	1	0	1	0	1	0	1	1	1	1	0	1	1	1	1	20
	3	66434643	T	C	LRIG1	S615A	HWSGCASATRPGR	0	0	0	0	0	0	0	0	0	0	0	0	0	0	0	0	1	0	0	0	0	0	0	0	0	0	0	0	0	1
	3	81754732	A	G	GBE1	I59T	NTGENEGGIDK	0	0	0	0	0	0	0	0	0	0	0	0	0	0	0	0	0	0	0	0	0	0	0	0	0	1	0	0	0	1
	3	97664725	C	T	RIOX2	A385T	DHIVLTVLPDQDQSDETQEK	0	0	0	0	0	0	0	1	0	0	0	0	0	0	0	0	0	0	1	0	0	0	0	0	0	0	0	0	0	2
	3	98307696	T	G	CPOX	N272H	YFEVEEADGHK	0	1	1	0	0	1	0	0	0	0	0	1	0	0	0	0	0	0	0	0	0	0	1	1	0	0	1	0	0	7
	3	99568791	T	G	FILIP1L	K337Q	AEEEQGNDLLSR	0	0	1	0	0	1	0	0	0	0	0	0	0	0	1	0	0	0	0	1	0	0	0	1	0	0	0	0	0	5
	3	101283792	C	G	TRMT10C	P56R	NESTRPSEELELDK	1	1	0	1	1	0	0	1	1	0	1	0	0	0	0	0	1	1	0	0	0	0	0	0	0	0	0	0	0	9
	3	101293097	A	G	PCNP	K13R	AGDEKPER	0	0	0	0	0	1	0	0	0	0	0	0	0	0	0	0	0	0	0	0	0	0	0	0	0	0	0	0	0	1
	3	101568755	C	A	NFKBIZ	Q95K	KPVEPHMGVGR	0	0	0	1	0	0	0	0	0	0	0	0	0	0	0	1	0	0	0	0	0	0	0	0	0	0	0	0	0	2
	3	101571753	A	G	NFKBIZ	S62G	NTVSYGGK	0	0	0	0	0	0	0	0	0	0	0	0	0	0	0	0	0	0	0	0	1	0	0	0	0	0	0	0	0	1
	3	105260520	C	T	ALCAM	T301M	SSNTYTLM@DVR,SSNTYTLMDVR	1	0	1	0	0	0	0	0	0	0	0	0	0	0	0	0	0	0	0	0	0	0	1	0	0	0	0	0	0	3
	3	105260520	C	T	ALCAM	T301M	SSNTYTLMDVR	0	1	0	1	1	0	1	0	0	0	1	0	0	0	1	0	0	0	1	0	0	0	0	0	1	0	1	1	1	11
	3	105260520	C	T	ALCAM	T301M	SSNTYTLM@DVR	0	0	0	0	0	0	0	0	0	0	0	0	0	0	0	0	0	0	0	1	0	0	0	0	0	0	0	0	0	1
	3	105260520	C	T	ALCAM	T301M	SSNTYTLMDVR,SSNTYTLM@DVR	0	0	0	0	0	0	0	1	1	1	0	0	1	0	0	0	0	0	0	0	0	1	0	0	0	1	0	0	0	6
	3	107097072	T	C	CCDC54	I213T	TTSPQM@K	0	0	0	0	0	0	0	0	1	0	0	0	1	0	0	0	0	0	0	0	0	0	0	0	0	0	0	0	0	2
	3	108147728	T	C	MYH15	T1125A	ELQAQIK	0	0	0	0	0	0	0	0	0	0	0	0	0	0	0	0	0	0	0	1	0	1	0	0	0	0	0	0	0	2
	3	111313030	C	T	ZBED2	E7K	M@MRREDK	0	0	0	0	0	0	0	0	0	0	0	0	0	0	0	0	0	0	1	0	0	0	0	0	0	0	0	0	0	1
	3	111603151	G	T	PHLDB2	G76V	SPSPLVTSVR	0	0	0	0	0	0	0	0	0	0	1	0	0	0	0	0	0	0	0	0	0	0	0	0	0	0	0	0	0	1
	3	111710287	G	C	ABHD10	V214L	YSEEGLYNVQYSFIK	0	0	0	0	0	0	0	0	0	0	0	0	0	0	0	1	0	0	0	0	0	0	0	0	0	0	0	0	0	1
	3	111710398	A	G	ABHD10	I251V	DDVVPWHTSMQVADR	0	0	0	0	0	1	0	0	0	0	0	0	0	0	0	0	0	0	0	0	0	0	0	0	0	0	0	0	0	1
	3	111710398	A	G	ABHD10	I251V	DDVVPWHTSM@QVADR	0	0	0	0	0	0	0	0	0	0	0	0	0	0	0	0	0	0	1	0	0	0	0	0	0	0	0	0	0	1
	3	112063850	C	A	CD200	P39T	EQLYTTASLK	1	1	1	1	1	1	1	1	1	1	1	1	1	1	1	1	1	1	1	1	1	1	1	1	1	1	1	1	1	29
	3	112718352	G	T	GTPBP8	Q209H	QVLHIQK	1	1	1	1	0	1	0	1	1	1	1	1	1	0	0	0	0	1	1	1	0	0	0	0	1	1	0	1	0	17
	3	113052314	G	C	CFAP44	P1185R	TAPDYKIR	1	0	0	0	1	0	0	0	0	1	0	0	0	0	0	0	0	0	0	1	0	0	0	0	0	0	0	0	0	4
	3	113179485	T	C	SPICE1	R472G	QEIQASESGATGGR	0	0	0	0	0	0	0	0	0	0	0	0	0	0	0	0	0	0	0	1	0	0	0	0	0	0	0	0	0	1
	3	113285388	T	G	SIDT1	L115R	EVLSWQVPLLFQGR	0	0	0	1	0	0	0	0	0	0	0	0	0	0	0	0	0	0	0	0	0	0	0	0	0	0	0	0	0	1
	3	113377207	T	C	USF3	T1108A	SFSVASM@LPETAR	0	0	0	0	0	0	0	0	0	0	0	0	0	0	0	0	0	0	0	0	1	0	1	0	0	0	0	0	1	3
	3	113804708	A	G	QTRT2	K414R	EALKSDR	0	0	0	0	0	0	0	1	1	0	0	0	0	0	0	0	0	0	0	0	0	0	0	0	0	0	0	0	0	2
	3	118866376	C	T	TEX55	S447L	LPSILSK	1	1	1	1	1	1	0	1	1	1	1	0	1	1	1	0	0	1	1	1	1	1	1	1	2	1	1	1	1	26
	3	119219573	A	G	TIMMDC1	N76D	DLADICK	0	0	1	0	0	0	0	0	1	0	0	0	1	0	0	0	0	0	1	0	0	0	0	1	1	1	0	1	0	8
	3	121351338	C	T	HCLS1	E324K	TLEGLQVEEEPVYK	0	0	1	0	1	1	0	0	1	1	1	0	0	1	0	0	1	1	1	1	1	0	0	1	1	1	1	1	0	17
	3	121353110	T	A	HCLS1	I246L	RSPEAPQPVLAM@EEPAVPAPLPK	1	1	0	0	0	0	0	0	0	0	0	0	0	0	0	0	1	0	1	1	0	0	1	1	1	0	0	0	0	8
	3	121353110	T	A	HCLS1	I246L	RSPEAPQPVLAM@EEPAVPAPLPK,RSPEAPQPVLAMEEPAVPAPLPK	0	0	0	0	0	0	0	0	0	0	0	1	0	0	0	0	0	0	0	0	0	0	0	0	0	0	0	0	0	1
	3	121353110	T	A	HCLS1	I246L	RSPEAPQPVLAMEEPAVPAPLPK,RSPEAPQPVLAM@EEPAVPAPLPK	0	0	0	0	0	0	1	0	1	0	1	0	1	1	1	1	0	0	0	0	0	0	0	0	0	0	0	0	0	7
	3	121353110	T	A	HCLS1	I246L	RSPEAPQPVLAMEEPAVPAPLPK	0	0	0	1	0	0	0	0	0	1	0	0	0	0	0	0	0	1	0	0	0	0	0	0	0	1	0	0	0	4
	3	121353254	T	C	HCLS1	T198A	TTPIEAASSGAR	0	2	1	1	1	1	0	1	1	1	1	1	1	1	1	0	0	0	1	1	1	1	1	1	1	1	0	1	0	23
	3	121353254	T	C	HCLS1	T198A	TTPIEAASSGAR,KTTPIEAASSGAR	0	0	0	0	0	0	0	0	0	0	0	0	0	0	0	0	0	1	0	0	0	0	0	0	0	0	1	0	1	3
	3	121410436	C	T	GOLGB1	R2587Q	LKESEEANEDLQR	0	0	0	0	0	0	0	0	0	0	0	0	0	0	0	1	1	0	0	0	0	0	0	0	0	0	0	0	0	2
	3	121413239	T	G	GOLGB1	E2039A	DCIRYQEKISALAR	0	0	0	0	1	0	0	0	0	0	0	0	0	0	0	1	1	0	0	0	0	0	0	0	0	0	0	0	0	3
	3	121414061	C	T	GOLGB1	G1765D	HQIEDNVSK	0	0	0	0	0	0	0	0	0	0	0	0	0	0	0	1	0	0	0	0	0	0	0	1	0	0	0	0	0	2
	3	122060404	C	T	CSTA	T96M	NKDDELM@GF	0	0	0	0	0	0	0	0	0	0	0	0	0	0	0	0	0	0	0	0	1	0	0	0	0	0	0	0	0	1
	3	122296638	G	A	PARP15	V42M	EAGSMLPAGNRGAR	0	0	0	0	0	0	0	0	0	0	0	0	0	0	0	0	1	0	0	0	0	0	0	0	0	0	0	0	0	1
	3	122419083	C	A	PARP14	A561E	CLFIEQK	0	0	0	0	0	0	0	0	0	0	0	0	0	0	0	0	0	0	0	0	0	0	0	1	0	0	0	0	0	1
	3	123419062	T	C	MYLK	T1016A	GHAGTADNEKR	0	0	0	1	0	0	0	0	0	0	0	0	0	0	1	1	0	0	0	0	0	0	0	0	0	0	0	0	0	3
	3	123457893	G	A	MYLK	P147S	FSASAVETRPSIWGECPPK	1	0	1	0	0	0	0	0	1	0	0	0	0	0	0	0	0	1	0	0	0	0	0	1	0	0	1	0	0	6
	3	124117549	C	T	KALRN	S724L	DLAVSNNK	0	0	0	0	0	0	0	0	0	0	0	0	0	0	0	0	0	0	0	0	0	0	0	0	0	0	1	0	0	1
	3	124117549	C	T	KALRN	S711L	DLAVSNNK	0	0	0	0	0	0	0	0	0	0	0	0	0	0	0	1	0	0	0	0	0	0	0	0	0	0	0	0	0	1
	3	124449406	A	G	UMPS	S30G	GGLSSPIYIDLR	0	0	0	0	0	0	0	0	0	0	0	0	0	0	0	1	0	0	0	0	0	0	0	1	0	0	0	0	0	2
	3	124462824	A	G	UMPS	I446V	RGSDVIIVGR	0	0	0	0	0	0	0	0	0	0	0	0	0	0	0	0	0	0	0	0	0	0	0	0	0	0	1	0	0	1
	3	125726062	T	C	SLC41A3	S421A	NSGPTRVLLAAR	1	0	0	0	0	1	0	0	0	0	1	0	0	0	0	0	1	0	0	1	0	0	0	0	0	0	0	0	0	5
	3	125826003	T	C	ALDH1L1	I822V	EESFGPVMIVSR	0	0	0	0	0	0	0	0	0	0	0	0	0	0	1	0	0	0	0	0	1	0	0	0	0	0	0	0	0	2
	3	125826003	T	C	ALDH1L1	I822V	EESFGPVMIVSR,EESFGPVM@IVSR	1	0	1	0	0	0	0	0	1	0	0	0	1	0	0	1	0	0	0	0	0	0	0	1	0	1	0	0	0	7
	3	125826003	T	C	ALDH1L1	I822V	EESFGPVM@IVSR	0	0	0	0	0	0	0	0	0	0	0	0	0	0	0	0	0	0	0	1	0	1	1	0	0	0	0	0	0	3
	3	125826003	T	C	ALDH1L1	I822V	EESFGPVM@IVSR,EESFGPVMIVSR	0	0	0	0	0	1	0	1	0	0	1	0	0	0	0	0	0	0	1	0	0	0	0	0	1	0	1	0	0	6
	3	125872384	A	G	ALDH1L1	L264P	LTFFNSTLNTSGPVPEGDALPIPGAHRPGVVTK	0	0	0	0	0	0	0	0	0	0	0	0	0	0	0	1	0	0	0	0	0	0	0	0	0	0	0	0	0	1
	3	126451937	G	T	CHCHD6	A95S	RYEQEHSAIQDK	0	1	1	1	0	1	1	1	1	1	1	0	1	0	1	1	1	1	0	1	0	1	0	1	0	1	1	1	1	21
	3	126451937	G	T	CHCHD6	A95S	YEQEHSAIQDK,RYEQEHSAIQDK	0	0	0	0	0	0	0	0	0	0	0	0	0	0	0	0	0	0	0	0	1	0	0	0	0	0	0	0	0	1
	3	126733406	G	A	PLXNA1	R897H	FEDVHLGVR	0	0	0	0	0	0	0	0	0	0	0	0	0	0	1	0	0	0	0	0	0	0	0	0	0	0	0	0	0	1
	3	126748749	A	G	PLXNA1	S1635G	TASSPDGLR	0	0	0	0	0	0	0	0	0	0	0	0	0	0	0	0	0	0	0	0	0	1	0	0	0	0	0	0	0	1
	3	128976451	C	G	COPG1	L240V	QVEEEDGSR	0	0	0	0	0	0	1	0	0	1	0	0	0	0	0	0	1	0	1	0	0	0	0	0	0	1	0	1	1	7
	3	130293046	G	C	COL6A6	G1075A	QIFANTHIGAALR	0	0	0	0	0	0	0	1	0	0	1	0	0	0	0	0	0	0	0	0	0	0	0	0	0	0	0	0	0	2
	3	132193853	C	A	DNAJC13	S795Y	EELKDTLEYEMR	0	0	0	1	0	0	0	0	0	0	0	0	0	0	0	0	0	0	0	0	0	0	0	0	0	0	0	0	0	1
	3	132196983	G	A	DNAJC13	R908K	YIIGMLEK	0	0	0	0	0	0	0	0	0	0	0	1	0	0	0	0	0	0	0	0	0	0	0	0	0	0	0	0	0	1
	3	133467337	G	T	TF	R42L	CQSFLDHMK	0	0	1	0	0	0	0	0	0	0	0	0	0	0	0	0	0	0	0	0	0	0	0	0	0	0	0	0	0	1
	3	133494354	C	T	TF	P545S	SVEEYANCHLAR	1	1	1	1	1	1	0	1	1	1	1	0	1	1	1	1	1	1	1	1	1	1	0	1	1	1	1	1	1	26
	3	133496032	G	A	TF	G627E	YLEEEYVK	0	1	0	1	0	0	0	0	0	0	0	0	0	0	0	0	0	0	0	0	0	0	0	0	1	0	0	1	0	4
	3	133524717	G	C	SRPRB	V9L	LADGGGAGGTFQPYLDTLR	1	1	0	0	0	0	0	0	0	0	1	0	0	0	0	1	0	0	0	0	0	0	0	0	0	0	0	0	0	4
	3	133670066	G	A	SLCO2A1	P283S	AMSIGAK	0	0	0	0	0	0	0	0	0	0	0	0	1	0	0	0	0	0	0	0	0	0	0	0	0	0	0	0	0	1
	3	133670066	G	A	SLCO2A1	P283S	AM@SIGAK	0	0	0	0	0	0	0	0	0	0	0	0	0	0	0	0	0	0	0	0	0	0	0	0	0	1	0	1	0	2
	3	133748570	G	A	SLCO2A1	S26L	LVFGNIK	0	0	0	0	0	0	0	0	0	0	0	0	0	0	0	0	0	0	0	0	0	0	0	0	1	0	0	0	0	1
	3	134085126	T	G	AMOTL2	R453S	DLSERLESANR	1	0	0	0	0	0	0	0	0	0	1	0	0	1	0	0	0	0	1	1	0	0	0	0	0	0	0	0	0	5
	3	134090193	G	A	AMOTL2	T28M	LIQEQLRYGNLTEMR	0	1	0	0	0	0	0	0	0	0	0	0	0	0	0	0	0	0	0	0	0	0	0	0	0	0	0	0	0	1
	3	134090193	G	A	AMOTL2	T86M	LIQEQLRYGNLTEM@R	0	0	0	0	0	0	0	0	0	0	0	0	0	0	0	0	0	0	1	1	0	0	0	0	0	0	0	0	0	2
	3	134090193	G	A	AMOTL2	T86M	LIQEQLRYGNLTEMR,LIQEQLRYGNLTEM@R	0	0	0	0	0	0	0	0	0	0	0	0	0	0	0	0	0	0	0	0	1	0	0	0	0	0	0	0	0	1
	3	134226028	C	G	CEP63	S41C	KCEWEGR	0	0	0	0	0	0	0	0	0	0	0	0	0	0	0	0	0	0	0	0	0	0	1	0	0	0	0	0	0	1
	3	134256004	G	A	CEP63	R29H	IEEFHQK	0	1	0	0	0	0	0	1	0	0	0	0	0	0	0	0	0	0	1	1	1	0	0	0	0	0	1	0	0	6
	3	134256004	G	A	CEP63	R122H	IEEFHQK	0	0	0	0	0	0	0	0	0	0	0	0	0	1	0	0	0	0	0	0	0	1	0	0	1	1	0	0	0	4
	3	135721781	C	G	PPP2R3A	P481A	SFVNLAK	1	0	0	0	0	0	0	0	0	0	0	0	0	0	0	0	0	0	0	0	0	0	0	0	0	0	0	0	0	1
	3	136574501	A	G	SLC35G2	K400R	RQDYQEILDSPIK	0	1	0	0	1	0	0	1	0	1	0	0	0	0	0	0	0	0	0	0	0	0	0	1	0	1	1	1	0	8
	3	137796424	G	A	DZIP1L	R447C	CNPTLLK	1	1	1	0	0	0	1	0	0	1	1	1	0	0	0	0	1	0	0	0	0	0	0	1	0	0	0	0	0	9
	3	138024853	G	A	NME9	A149V	VGEEAFEK	0	0	0	0	0	0	0	0	1	0	0	0	0	0	0	0	0	0	0	0	0	0	0	0	0	0	0	0	0	1
	3	138218994	T	C	CEP70	N519S	LINEDVSEQVMQVLGPEDLQSIIYK	0	0	0	0	0	0	0	0	0	0	0	0	0	0	0	0	0	1	0	0	0	0	0	0	0	0	0	0	0	1
	3	139257727	T	C	RBP1	M112V	EIVQDGDHVIIR	0	0	0	0	0	0	0	0	0	0	0	0	0	0	0	0	0	0	0	0	0	0	1	0	0	0	0	0	0	1
	3	140123483	A	G	CLSTN2	E171G	AVVTGGK	0	0	1	0	0	1	0	0	0	0	0	0	0	0	0	0	0	1	0	0	1	0	0	0	0	0	0	0	0	4
	3	140178485	G	A	CLSTN2	V366I	IPDGIVPK	1	0	1	1	0	1	0	0	1	0	0	0	0	0	0	0	0	1	0	1	0	0	0	1	1	0	0	1	0	10
	3	141006211	G	A	PXYLP1	G141R	LEAFISHM@SKGSR	1	0	0	0	0	0	0	0	0	0	0	0	0	0	0	0	0	0	0	0	0	0	0	0	0	0	0	0	0	1
	3	142102240	C	T	XRN1	D840N	AFNSRFSNIK	0	0	0	0	0	0	0	0	0	0	0	0	0	0	0	1	0	0	0	0	0	0	0	0	0	0	0	0	0	1
	3	142402975	T	C	PLS1	V236A	AGLFADIEISR	0	0	0	0	0	0	0	1	0	0	0	0	0	0	0	0	0	0	0	0	0	0	0	0	0	0	0	0	0	1
	3	145917761	T	C	PLSCR4	I155V	NNSDQMVYVVTEDTDDFTR	1	1	0	1	0	0	0	0	0	0	1	0	1	0	0	0	0	0	0	0	0	0	0	0	0	0	0	0	0	5
	3	145917761	T	C	PLSCR4	I155V	NNSDQM@VYVVTEDTDDFTR,NNSDQMVYVVTEDTDDFTR	0	0	1	0	0	0	0	0	0	0	0	0	0	0	0	0	0	1	0	1	0	0	0	0	0	0	0	0	0	3
	3	145917761	T	C	PLSCR4	I155V	NNSDQM@VYVVTEDTDDFTR	0	0	0	0	0	1	1	1	1	0	0	0	0	0	0	1	1	0	0	0	0	0	1	1	0	0	0	0	0	8
	3	146234909	G	A	PLSCR1	H181Y	ISKYWTGILR	0	0	0	0	0	0	0	0	0	0	1	0	0	0	0	0	0	0	0	0	0	0	0	0	0	0	0	0	0	1
	3	146234909	G	A	PLSCR1	H181Y	YWTGILR	1	0	1	0	0	0	0	0	0	0	0	0	0	0	0	0	0	0	0	0	0	1	0	1	0	1	0	0	1	6
	3	148597612	C	T	CPA3	T171M	AIFM@DCGIHAR	0	0	0	0	0	0	0	0	0	0	0	0	0	1	0	0	0	0	0	0	0	0	0	0	0	0	0	0	0	1
	3	149485580	A	G	ANKUB1	V144A	DCALYLLSK	0	0	0	0	0	0	0	0	1	0	0	0	0	0	0	0	0	0	0	0	0	0	0	0	0	0	0	0	0	1
	3	150280445	C	G	EIF2A	T72S	NTVLATWQPYSTSK	0	1	1	1	0	0	0	0	1	1	1	0	1	0	1	1	0	0	1	0	0	0	0	1	1	1	1	0	0	14
	3	153840389	T	C	ARHGEF26	F203S	GLSPGPQK	0	0	0	0	0	0	0	0	0	0	0	0	0	0	0	0	0	0	0	0	0	0	1	0	0	0	0	0	0	1
	3	153958173	A	G	ARHGEF26	N702S	SEESYSVNDYSLR	0	0	0	0	0	0	0	0	0	0	0	0	0	0	0	0	0	0	0	0	0	0	0	0	0	0	0	0	1	1
	3	156266724	C	T	SSR3	R110K	KLSEADNK	0	0	0	0	0	1	1	1	0	0	0	0	0	0	0	0	1	1	0	0	0	1	0	0	0	0	0	0	0	6
	3	156266724	C	T	SSR3	R58K	KLSEADNK	0	0	0	0	0	0	0	0	0	0	0	0	0	0	0	0	0	0	0	0	1	0	1	0	0	0	0	0	0	2
	3	156413682	A	C	TIPARP	N372T	LIEEATSR	0	0	0	0	0	0	0	0	0	0	0	0	0	0	0	0	0	0	0	1	0	0	0	0	0	0	0	0	0	1
	3	156413682	A	C	TIPARP	N372T	LIEEATSRGLK	0	0	0	0	0	0	0	0	0	0	0	0	0	0	0	0	1	0	0	0	0	0	0	0	0	0	0	0	0	1
	3	156697028	C	T	LEKR1	A264V	VVTEMDNYK	0	0	0	0	0	0	0	0	1	0	0	0	0	0	0	0	0	0	1	0	0	0	0	0	0	0	0	0	0	2
	3	158366900	G	A	GFM1	V215I	GIIDLIEER	1	0	1	1	1	1	0	1	1	0	1	1	1	1	1	1	1	1	1	0	0	0	0	1	1	1	1	0	0	20
	3	160131347	A	G	SMC4	N331S	SSILSNEMK	0	1	0	0	0	0	0	0	0	0	1	0	0	0	0	0	0	0	0	0	0	0	0	0	0	0	0	0	0	2
	3	160131347	A	G	SMC4	N331S	SSILSNEM@K	0	0	0	0	0	0	0	0	0	0	0	1	0	0	0	0	0	0	0	0	0	0	0	0	0	0	0	0	0	1
	3	160131347	A	G	SMC4	N331S	SSILSNEM@K,SSILSNEMK	0	0	0	0	0	0	0	0	0	0	0	0	0	0	0	0	0	0	0	0	1	0	0	0	0	0	0	0	0	1
	3	167508198	G	A	SERPINI1	V97I	EFSNMITAK	0	0	0	0	0	1	0	0	0	0	0	0	0	0	0	0	0	0	0	0	0	0	0	0	0	0	0	0	0	1
	3	169572694	C	T	LRRC31	E300K	DLGGGFK	0	1	0	0	1	1	0	1	0	0	0	0	0	1	0	0	0	0	1	1	0	0	0	1	1	0	1	0	1	11
	3	171394548	C	A	PLD1	R691L	AALDVAR	0	1	0	1	0	1	0	0	0	0	0	0	1	1	0	0	0	0	1	1	1	0	0	0	0	1	1	1	1	12
	3	172353780	T	C	NCEH1	M46V	YVVDPGR	0	0	0	0	1	0	0	0	0	0	0	0	0	0	0	0	0	0	0	0	0	0	0	0	0	0	0	0	0	1
	3	179051234	A	G	ZNF639	T161S	RIPTFVNSVIIR	0	0	0	0	0	0	1	1	0	0	0	0	0	0	0	0	0	0	0	0	0	0	0	0	0	0	0	0	0	2
	3	179051234	A	G	ZNF639	T161S	IPTFVNSVIIR	1	0	1	0	0	1	0	0	0	0	0	0	0	0	0	0	0	0	0	0	0	0	0	0	0	0	0	0	0	3
	3	179119066	C	T	GNB4	V320I	VSCLGITDDGMAVATGSWDSFLR	0	0	1	0	0	0	0	0	0	0	0	0	0	0	0	1	0	0	0	0	0	0	0	0	0	0	0	0	0	2
	3	179408054	C	T	USP13	A107V	GASGGVLPK	0	0	0	0	0	0	0	0	0	0	0	0	0	0	0	0	0	0	0	0	0	0	0	0	0	0	0	0	1	1
	3	179615983	T	G	PEX5L	I6L	M@VM@KELPR	0	0	0	0	0	0	0	0	0	0	0	0	1	0	0	0	0	0	0	0	0	0	0	0	0	0	0	0	0	1
	3	180359790	T	C	CCDC39	E622G	GNISTEFRERLSK	1	0	0	0	0	1	1	1	1	1	1	1	1	1	1	0	0	1	0	0	0	0	0	0	1	0	0	1	0	14
	3	180377529	G	C	CCDC39	T182S	LSLECNQKR	0	0	0	0	0	1	0	0	0	1	1	1	0	0	0	0	0	0	0	0	0	0	0	0	0	0	1	0	0	5
	3	182584077	T	G	ATP11B	F489V	EHDLFVK	0	0	0	0	0	0	0	0	0	0	0	0	0	0	0	0	1	0	0	0	0	0	0	0	0	0	0	0	0	1
	3	183861243	A	G	EIF2B5	I587V	YAYNVSLK	1	1	0	0	0	0	0	0	0	0	0	0	1	0	1	1	1	0	0	0	0	0	0	0	0	0	0	0	0	6
	3	184019681	G	A	PSMD2	A46T	EWQELDDTEK	0	0	1	1	0	1	0	1	1	1	0	0	0	0	0	0	1	0	0	0	0	1	1	1	1	0	0	0	0	11
	3	184019681	G	A	PSMD2	A17T	EWQELDDTEK	0	0	0	0	0	0	1	0	0	0	0	0	0	0	0	1	0	0	0	0	0	0	0	0	0	1	1	1	1	6
	3	184045397	C	G	EIF4G1	P1236A	REAALPAVSPLK	1	0	0	0	0	0	0	0	0	0	0	0	0	0	0	0	0	0	0	0	0	0	0	0	0	0	0	0	0	1
	3	184045397	C	G	EIF4G1	P1236A	EAALPAVSPLK	0	0	0	0	0	0	0	0	0	0	0	0	0	0	0	0	0	0	0	0	0	0	0	0	1	0	0	0	0	1
	3	184045410	T	C	EIF4G1	L1240P	EAALPPVSPPK	0	0	0	0	0	1	0	0	0	0	0	0	0	0	0	1	0	0	0	0	0	0	0	0	0	0	0	0	0	2
	3	184070588	C	G	CLCN2	E718D	NLGESPTGSADSAGIALR	0	0	0	0	0	0	0	0	0	1	0	0	0	0	0	0	0	0	0	0	0	0	0	0	0	0	0	0	0	1
	3	184766301	T	C	VPS8	I1351T	KGTSEPVLDPQQTQAFDQLCR,GTSEPVLDPQQTQAFDQLCR	0	0	0	0	0	0	0	0	0	0	0	0	0	1	0	0	0	0	0	0	0	0	0	0	0	0	0	0	0	1
	3	184766301	T	C	VPS8	I1351T	KGTSEPVLDPQQTQAFDQLCR	0	0	0	0	0	0	0	0	0	0	0	0	0	0	0	0	0	0	0	0	0	0	0	1	0	1	0	0	0	2
	3	184801094	G	A	C3orf70	P152S	QPASHSHR	0	0	0	0	0	1	0	1	0	0	0	0	0	0	0	0	0	0	0	0	0	0	0	0	0	0	1	0	0	3
	3	186006618	G	C	DGKG	T142S	QAPAEDQVAASPLEPPVPR	0	1	1	1	1	0	1	1	1	1	0	1	1	0	0	1	1	1	1	1	0	0	0	1	0	1	1	0	0	18
	3	187088958	C	T	RTP4	H180Y	SLLPYLK	0	0	0	0	0	0	0	0	0	0	0	0	0	0	0	0	0	0	0	0	1	0	0	0	0	0	0	0	0	1
	3	192981010	G	A	PLAAT1	G131R	YGERVSEQANR	0	0	0	0	0	0	0	1	0	0	0	0	0	0	0	0	0	0	0	0	0	0	0	0	0	0	0	0	0	1
	3	193036783	G	A	ATP13A5	A677V	M@GNLSEVEHLVR	0	0	0	0	0	0	0	0	0	0	1	0	0	0	0	0	0	0	0	0	0	0	0	0	0	0	0	0	0	1
	3	193334991	G	A	OPA1	S158N	ALPNSEDLVK	1	0	0	1	0	0	1	1	0	1	0	0	1	0	0	0	0	0	1	1	1	0	1	1	0	1	1	1	1	15
	3	193334991	G	A	OPA1	S34N	ALPNSEDLVK	0	1	1	0	1	1	0	0	1	0	1	0	0	0	1	1	1	1	0	0	0	1	0	0	1	0	0	0	0	12
	3	193336676	C	T	OPA1	A68V	DFFTSGSPEETVFR	1	0	0	0	1	0	0	0	0	0	0	0	0	1	1	0	0	1	0	0	0	0	0	0	0	0	1	0	0	6
	3	193336676	C	T	OPA1	A192V	DFFTSGSPEETVFR	0	0	0	0	0	1	0	0	0	0	0	1	0	0	0	1	1	0	0	0	0	0	0	1	1	0	0	0	0	6
	3	194061906	T	C	CPN2	Q509R	WLNVQLSPR	0	0	0	0	0	0	0	0	0	0	0	0	0	0	0	0	0	0	1	0	0	0	0	0	0	0	0	0	0	1
	3	194408444	G	A	FAM43A	E297K	AAEGDPAEEEAK	0	0	0	0	0	0	1	0	0	1	1	0	0	0	0	0	0	0	0	0	0	0	0	0	0	0	0	1	1	5
	3	195300740	C	T	APOD	V76M	MLNQELR,M@LNQELR	0	0	0	0	0	0	0	0	0	1	0	0	0	0	1	0	0	1	0	0	0	0	0	0	0	0	0	1	0	4
	3	195300740	C	T	APOD	V76M	MLNQELR	0	0	0	0	0	0	0	0	1	0	0	0	0	0	0	0	0	0	0	0	0	0	0	0	0	0	0	0	0	1
	3	195300740	C	T	APOD	V76M	M@LNQELR	0	0	0	0	1	1	0	0	0	0	0	0	0	0	0	0	0	0	1	0	0	0	1	1	0	0	0	0	0	5
	3	195300740	C	T	APOD	V76M	M@LNQELR,MLNQELR	0	0	0	0	0	0	0	0	0	0	0	0	0	0	0	1	0	0	0	0	0	1	0	0	0	0	1	0	0	3
	3	195300800	A	C	APOD	F56V	IPTTVENGR	0	0	0	0	0	0	0	0	0	0	0	0	0	0	0	0	0	0	0	0	0	0	0	0	0	1	0	0	0	1
	3	195792376	T	C	TFRC	N379S	LTVSSVLK	0	0	0	0	0	0	0	0	0	0	0	0	1	0	0	0	0	0	0	0	0	0	0	0	0	0	0	0	0	1
	3	195800811	C	T	TFRC	G142S	LDSTDFTSTIK	1	1	1	1	1	1	1	1	1	1	1	1	1	0	1	1	1	1	1	1	0	1	0	1	0	1	1	1	0	24
	3	195965675	G	A	PCYT1A	P330S	SSSPSFRWPFSGK	0	0	0	0	0	0	0	0	0	0	0	0	0	0	0	0	1	0	0	0	0	0	0	0	0	0	0	0	0	1
	3	196234847	C	T	SMCO1	V186M	AM@QVIEK	0	0	0	0	0	1	0	0	0	0	0	0	0	0	0	0	0	0	0	0	0	1	0	0	0	0	0	0	0	2
	3	196771513	G	A	DLG1	P887L	QIIEEQSGSYIWVLAK	0	1	1	0	0	0	0	0	0	0	0	0	0	0	0	0	0	0	0	0	0	0	0	0	0	0	0	0	0	2
	3	196865242	C	T	DLG1	R245Q	VNDCILQVNEVDVR	1	1	1	1	1	1	0	1	1	1	1	0	0	0	1	0	0	0	1	1	1	0	0	0	1	1	1	1	0	18
	4	366596	A	G	ZNF141	K124E	SLNECELQK	0	0	0	0	0	0	0	1	0	0	0	0	0	0	0	0	0	0	0	0	0	0	0	0	0	0	0	0	0	1
	4	619560	G	T	PDE6B	T49S	TATASGSSARWRR	0	1	0	1	0	0	0	0	0	0	0	0	0	0	0	0	0	0	0	0	0	0	0	1	0	0	0	0	0	3
	4	668009	G	A	ATP5ME	L10F	M@VPPVQVSPFIK	0	0	1	0	0	0	0	0	0	0	0	0	0	0	0	0	0	0	0	0	0	0	0	0	0	0	0	0	0	1
	4	676007	C	T	SLC49A3	G356R	NAVGGADSGPGVDRRGAGR	0	1	0	0	0	0	0	0	0	0	0	0	0	0	0	0	0	0	0	0	0	0	0	0	0	0	0	0	0	1
	4	982821	C	A	SLC26A1	D636Y	YYGALGISLLLACCSPPVR	0	0	0	0	0	0	0	0	0	0	1	0	0	0	0	0	0	0	0	0	0	0	0	1	0	0	1	0	0	3
	4	1646017	C	G	FAM53A	S312T	GLGVTLQHLSGPSSQSR	0	0	0	0	0	0	0	0	0	0	0	0	0	0	0	0	0	1	0	0	0	0	0	0	0	0	0	0	0	1
	4	1818625	T	C	LETM1	K587R	EDVQDYSEDLQEIR	0	0	0	0	0	0	0	0	0	0	0	0	0	0	0	0	0	1	0	0	0	1	0	0	1	0	0	0	0	3
	4	1818625	T	C	LETM1	K587R	EDVQDYSEDLQEIRK	0	0	0	0	0	0	0	0	0	0	0	0	0	0	0	0	0	0	0	1	0	0	0	0	0	0	0	0	0	1
	4	1824020	C	T	LETM1	R499H	DFEPEHVVAAPQRPGTEPQPEM@PDTVLQSETLK,DFEPEHVVAAPQRPGTEPQPEMPDTVLQSETLK	0	0	0	1	0	0	0	0	0	0	0	0	0	0	0	0	0	0	0	0	0	0	0	0	0	0	0	0	0	1
	4	1824020	C	T	LETM1	R499H	DFEPEHVVAAPQRPGTEPQPEM@PDTVLQSETLK	0	0	0	0	0	0	0	0	0	0	0	0	0	0	1	0	0	1	0	0	1	0	0	0	0	0	0	1	0	4
	4	1824020	C	T	LETM1	R499H	DFEPEHVVAAPQRPGTEPQPEMPDTVLQSETLK,DFEPEHVVAAPQRPGTEPQPEM@PDTVLQSETLK	0	0	0	0	0	0	0	1	0	0	0	0	0	0	0	0	0	0	0	0	0	0	0	0	0	0	0	0	0	1
	4	1824020	C	T	LETM1	R499H	DFEPEHVVAAPQRPGTEPQPEMPDTVLQSETLK	0	0	0	0	0	0	0	0	0	0	0	0	0	0	0	0	0	0	0	0	0	0	0	0	0	1	0	0	0	1
	4	2307225	G	A	ZFYVE28	T211M	DLLQTLTEEELHMLER	0	0	0	0	0	0	0	0	1	0	0	0	0	0	0	0	0	0	0	0	0	0	0	0	0	0	0	0	0	1
	4	2460519	G	C	CFAP99	E411Q	ELVQQVIEGQK	0	0	0	0	0	0	0	0	0	0	0	0	0	0	0	0	0	0	0	0	0	0	0	0	0	1	0	0	0	1
	4	2906707	G	T	ADD1	G460W	GDEASEEWQNGSSPK	1	1	1	1	0	1	1	1	1	0	1	0	1	0	1	0	1	1	0	0	1	0	0	1	0	1	1	1	1	19
	4	2906707	G	T	ADD1	G460W	GDEASEEWQNGSSPK,WLNSGRGDEASEEWQNGSSPK	0	0	0	0	0	0	0	0	0	0	0	1	0	0	0	0	0	0	0	0	0	0	0	0	0	0	0	0	0	1
	4	2910308	G	A	ADD1	V559M	TAGPQSQVLCGVMMDR	0	0	0	0	0	0	0	0	1	0	0	0	0	0	0	1	0	0	0	0	0	0	0	0	0	0	0	0	0	2
	4	2910308	G	A	ADD1	V559M	TAGPQSQVLCGVM@M@DR,TAGPQSQVLCGVM@MDR	0	0	0	0	0	0	0	0	0	0	0	0	0	0	0	0	0	0	0	0	0	0	0	0	1	0	0	0	0	1
	4	2916762	C	G	ADD1	S617C	GCEENLDEAR	1	1	1	1	1	1	1	1	1	1	1	1	1	1	1	1	1	0	1	0	1	1	1	1	1	1	1	1	1	27
	4	3149780	C	G	HTT	A1115G	SSWASEEEGNPAATK	0	0	0	0	0	0	0	0	0	0	1	0	0	0	0	0	0	0	0	0	0	0	0	0	0	0	0	0	0	1
	4	3189547	C	A	HTT	T1720N	DGDSNSTLEEHSEGK	0	0	1	0	0	0	0	0	0	0	0	0	0	0	0	0	0	0	0	0	0	0	0	0	0	0	0	0	0	1
	4	3189547	C	A	HTT	T1720N	LRDGDSNSTLEEHSEGK	0	0	0	0	0	0	0	0	0	0	0	0	0	0	0	0	0	0	0	0	0	0	0	0	0	0	1	0	0	1
	4	3519881	C	T	LRPAP1	D211N	TEEIHENVISPSDLSNIK	0	0	0	0	0	0	0	0	0	0	0	1	0	1	0	0	0	0	0	0	0	0	0	0	0	0	0	0	0	2
	4	3526642	T	C	LRPAP1	N114S	SLNVILAK	1	0	0	0	0	1	0	0	0	0	1	0	0	0	1	0	0	1	1	1	0	0	0	1	1	1	1	1	0	12
	4	3526645	C	T	LRPAP1	R113H	LIHNLNVILAK	0	0	0	0	1	0	0	0	0	0	1	0	0	0	0	0	0	0	0	0	0	0	0	0	0	0	0	0	0	2
	4	5624705	C	T	EVC2	R607H	ELLQKHREQHR	0	0	0	0	0	0	0	0	0	0	0	0	0	0	1	0	0	0	0	0	0	0	0	0	0	0	0	0	0	1
	4	5830296	C	T	CRMP1	V461I	IVFEDGNININK	0	1	0	1	0	1	0	0	0	0	1	0	0	0	0	0	1	1	0	0	0	0	0	1	0	0	0	0	0	7
	4	5889117	T	A	CRMP1	H7L	TTGALSDRLLIK	0	0	0	0	0	0	0	1	0	0	1	0	1	1	0	0	0	0	1	1	0	0	0	1	0	1	0	0	0	8
	4	5889117	T	A	CRMP1	H7L	TTGALSDR,TTGALSDRLLIK	0	0	0	0	0	0	1	0	0	0	0	0	0	0	0	0	0	0	0	0	0	0	0	0	0	0	0	1	0	2
	4	5992298	A	G	C4orf50	I492T	TQEELATR	0	1	1	1	0	1	1	0	0	0	0	0	1	0	0	0	1	0	0	0	0	0	1	1	1	0	0	1	0	11
	4	5996104	T	C	C4orf50	N355D	NSLRSDDAPR	0	0	0	0	0	0	0	0	0	0	0	0	0	0	0	0	0	0	0	0	0	0	1	0	0	0	0	0	0	1
	4	6304133	G	A	WFS1	V871M	IEHDWRSTM@HGAVK	0	0	0	0	0	0	0	0	0	0	0	0	0	0	0	0	1	0	0	0	0	0	0	0	0	0	0	0	0	1
	4	7666160	G	A	SORCS2	G345R	MLTAPFAGPIDHR	0	0	0	1	1	1	0	0	0	0	0	0	0	0	0	0	0	0	0	0	0	0	0	0	0	0	0	0	0	3
	4	7666160	G	A	SORCS2	G345R	M@LTAPFAGPIDHR	0	0	0	0	0	0	0	0	0	0	0	0	0	0	0	0	0	0	1	0	0	0	0	0	0	0	0	0	0	1
	4	7716932	T	C	SORCS2	S716P	SPSSESSTNK	1	1	1	0	0	0	1	1	1	1	1	0	0	0	0	1	1	1	1	0	0	1	0	0	0	1	0	1	1	16
	4	8605841	G	A	CPZ	S212N	CAHVARTYNIGR	0	0	0	0	0	0	0	0	0	0	0	0	0	0	0	0	0	1	0	0	0	0	0	0	0	0	0	0	0	1
	4	9452222	C	A	DEFB131A	D65E	IIEIEGQK	0	0	0	0	0	0	0	0	0	0	0	0	0	0	0	0	0	0	0	0	0	0	0	0	0	1	0	0	0	1
	4	9909923	G	A	SLC2A9	P350L	AGIPLAK	0	0	0	0	0	0	0	0	0	0	0	0	0	0	0	0	0	0	0	0	0	0	0	0	0	0	1	0	0	1
	4	10079463	C	T	WDR1	V355M	GPVTDM@AYSHDGAFLAVCDASK	0	0	0	0	0	0	0	0	0	0	0	0	1	0	0	0	0	0	0	0	0	0	0	0	0	0	0	0	0	1
	4	10079513	G	A	WDR1	T338M	LYSILGTM@LK	0	0	0	0	1	0	0	0	0	0	0	0	0	0	0	0	0	0	0	0	0	0	0	0	0	0	0	0	0	1
	4	10089539	T	C	WDR1	H108R	AHDGGIYAISWSPDSTR	0	0	0	0	0	0	0	0	0	0	0	0	0	0	0	0	0	0	0	0	1	1	0	0	0	0	0	0	0	2
	4	10099340	T	C	WDR1	I185V	FTVGDHSR	1	1	1	1	0	1	1	1	1	1	1	1	1	1	1	1	1	1	1	1	1	1	1	1	0	0	0	0	0	23
	4	10446707	C	T	ZNF518B	V416I	LIGIDSFQPSVQK	0	0	0	0	0	0	0	0	0	0	0	0	1	0	0	0	0	0	0	0	0	0	0	0	0	0	0	0	0	1
	4	13604206	C	T	BOD1L1	V1440I	DGIAIDHVVGLNTEK	0	0	0	0	0	0	0	0	0	0	0	0	0	0	0	0	0	1	0	0	0	0	0	0	0	0	0	0	0	1
	4	17640880	C	G	FAM184B	E887Q	LAALQAELK	0	0	0	0	0	0	0	0	0	0	0	0	0	0	1	0	0	0	0	1	0	0	0	0	0	0	0	0	0	2
	4	24801315	G	A	SOD3	A58T	RDDDGTLHAACQVQPSATLDAAQPR	0	0	1	0	1	0	0	0	0	0	0	0	1	0	0	0	0	0	0	1	0	0	1	0	1	0	0	0	0	6
	4	24801315	G	A	SOD3	A58T	DDDGTLHAACQVQPSATLDAAQPR	0	0	0	1	0	0	0	1	0	0	1	0	0	1	0	1	0	0	1	0	0	1	0	0	0	0	0	1	0	8
	4	24801315	G	A	SOD3	A58T	DDDGTLHAACQVQPSATLDAAQPR,RDDDGTLHAACQVQPSATLDAAQPR	0	0	0	0	0	1	1	0	0	1	0	1	0	0	0	0	1	1	0	0	0	0	0	0	0	1	0	0	1	8
	4	24801315	G	A	SOD3	A58T	RDDDGTLHAACQVQPSATLDAAQPR,DDDGTLHAACQVQPSATLDAAQPR	0	0	0	0	0	0	0	0	1	0	0	0	0	0	0	0	0	0	0	0	0	0	0	1	0	0	1	0	0	3
	4	36340753	G	A	DTHD1	R787H	LINHPQSTKR	0	0	0	0	0	0	0	0	0	0	0	0	0	0	0	0	0	0	0	1	0	0	0	0	0	0	0	0	0	1
	4	37836294	G	A	PGM2	V102M	GIM@ISFDAR	0	1	0	0	0	0	0	0	0	0	0	0	0	0	0	0	0	0	0	0	0	0	0	0	0	0	0	0	0	1
	4	38016395	T	G	TBC1D1	V228G	GSESPRPNPPHAAPTGSQEPGR	0	0	0	0	0	0	1	0	0	0	0	0	0	0	0	0	0	0	0	0	0	0	0	0	0	0	0	0	0	1
	4	38053599	C	T	TBC1D1	P664S	LNSSASSPNFFK	0	0	0	0	0	0	0	0	0	1	0	1	0	0	0	0	0	1	0	0	0	0	0	0	0	0	1	1	0	5
	4	38774889	T	C	TLR10	I775V	AAVNVNVLATR	0	0	0	0	0	0	0	0	0	0	0	0	0	0	0	0	0	0	0	0	0	0	0	0	1	0	0	0	0	1
	4	41263776	A	C	UCHL1	M124L	LGFEDGSVLKQFLSETEKLSPEDR	0	0	0	0	0	0	0	0	0	0	0	0	1	0	0	1	0	0	0	0	0	0	0	0	0	0	0	0	0	2
	4	41673604	T	C	LIMCH1	M772T	SPVTTPFK	0	1	0	0	1	1	0	0	1	1	0	1	1	1	1	1	0	0	1	0	1	0	0	1	1	1	0	1	1	17
	4	41673604	T	C	LIMCH1	M747T	SPVTTPFK	1	0	1	1	0	0	0	0	0	0	1	0	0	0	0	0	1	1	0	1	0	1	1	0	0	0	1	0	0	10
	4	41673604	T	C	LIMCH1	M772T	SPVTTPQFK,SPVTTPFK	0	0	0	0	0	0	0	1	0	0	0	0	0	0	0	0	0	0	0	0	0	0	0	0	0	0	0	0	0	1
	4	42020142	A	G	SLC30A9	T97A	VPSFETAEGIGAELK	1	0	0	0	0	0	0	0	1	0	1	0	1	0	1	1	1	1	0	0	0	0	0	1	0	0	1	1	0	11
	4	44682465	T	C	GUF1	L58P	EKPDMSR	0	0	0	0	0	1	0	1	1	0	1	0	0	0	0	0	0	0	0	0	0	0	0	0	0	1	0	0	0	5
	4	44682465	T	C	GUF1	L58P	EKPDMSR,EKPDM@SR	0	0	0	0	0	0	0	0	0	0	0	0	0	0	0	0	0	0	0	0	0	0	0	0	0	0	1	0	0	1
	4	47537548	G	A	ATP10D	V267M	ERM@GLSK	0	0	0	0	0	0	0	0	0	0	0	0	0	0	0	0	0	0	0	0	0	0	0	0	1	0	0	0	0	1
	4	47570876	G	A	ATP10D	S959N	DACGM@LM@NTILK	0	0	1	0	0	0	0	0	0	0	0	0	0	0	0	0	0	0	0	0	0	0	0	0	0	0	0	0	0	1
	4	47809012	G	A	CORIN	A39V	LVTANLLR	1	0	1	0	1	0	0	0	0	0	0	0	1	1	0	0	0	1	1	1	1	0	0	0	0	0	0	1	0	10
	4	47839939	C	T	CORIN	E10K	QSPALAPK	0	0	0	0	0	0	0	0	0	0	0	0	0	0	0	0	0	0	1	0	0	0	0	0	0	0	0	0	0	1
	4	47896315	A	G	NFXL1	V445A	QEAEKHCR	1	0	0	0	0	0	0	0	0	0	0	0	0	0	0	0	0	0	0	0	0	0	1	0	0	0	0	0	0	2
	4	48027327	G	A	NIPAL1	A97T	GLLQLTSK	0	0	0	0	0	0	0	0	0	0	0	1	0	0	0	0	0	0	0	0	0	0	0	0	0	0	0	0	0	1
	4	48859320	C	T	OCIAD1	S218F	ESYEVFLTQK	0	0	0	0	0	0	0	1	0	0	0	0	0	0	0	0	0	0	0	0	0	0	0	0	0	0	0	0	0	1
	4	54011526	A	G	SCFD2	L512S	ALAQVFCEESGSSPLLQK	0	0	0	0	0	0	0	0	0	0	0	0	0	0	0	0	0	1	0	0	0	0	0	0	0	0	0	0	0	1
	4	56319244	G	T	CLOCK	L395I	ELGIEESIPETAADK	0	0	0	0	0	0	0	0	0	0	0	0	0	0	0	1	0	0	0	0	0	0	0	0	0	0	0	0	0	1
	4	57180473	C	A	CRACD	L269I	RQEILEEEGEGQEPPLEAER	0	0	0	0	0	0	0	0	0	0	0	0	0	1	0	0	0	0	1	0	0	0	0	0	0	0	0	0	0	2
	4	57314612	C	G	PAICS	S148C	DDANNDPQWCEEQLIAAK	0	1	0	0	1	0	1	1	1	1	0	0	1	1	0	0	0	0	0	0	0	0	0	0	0	0	0	0	0	8
	4	68484837	C	A	UBA6	V1013L	LLKPTTEK	0	0	0	0	0	0	0	0	0	0	0	0	0	0	0	0	0	0	0	0	0	1	0	0	0	0	0	0	0	1
	4	68534392	C	T	UBA6	A224T	EIFISNITQTNPGIVTCLENHPHK	0	0	0	0	0	0	0	0	0	0	1	0	0	0	0	0	0	1	0	0	0	0	0	0	0	0	0	0	0	2
	4	68780407	T	C	TMPRSS11A	I335V	IVSDDVCK	0	0	0	0	0	0	0	0	0	0	0	0	0	0	0	0	0	1	0	0	0	0	0	0	0	0	0	0	0	1
	4	69337325	C	G	TMPRSS11E	H158Q	LQDAVGPPKVDPQSVK	0	0	0	0	0	0	1	0	1	0	0	0	0	0	0	0	0	0	0	0	0	0	0	0	0	0	0	0	0	2
	4	70799939	C	G	CSN1S1	L21V	LPVRYPER	0	0	0	0	0	0	0	0	0	0	0	0	0	0	0	0	0	0	0	0	0	1	0	0	0	0	0	0	0	1
	4	70898905	G	C	HTN3	G42R	HHSHRRYR	0	0	0	1	0	0	0	0	0	0	0	0	0	0	0	0	0	1	0	0	0	0	0	0	0	0	0	0	0	2
	4	71471905	G	A	AMBN	G268R	LGIMSSEEVAGRR	0	0	0	0	0	0	0	0	0	0	0	0	0	0	0	0	0	0	0	1	0	0	0	0	0	0	0	0	0	1
	4	71508539	G	A	ENAM	V466I	NSQQYEINK	0	0	1	0	0	0	0	1	1	0	0	0	0	0	0	1	0	0	0	0	0	0	0	0	0	0	0	1	1	6
	4	71555598	C	A	UTP3	L402I	EENSTEEQAIEDQNAK	0	1	0	0	1	0	0	0	1	0	0	1	0	0	0	0	1	0	0	0	0	0	0	0	0	0	0	0	0	5
	4	71888240	C	T	DCK	P122S	SVLFFER	0	0	0	0	0	0	0	0	0	0	0	0	0	0	0	0	1	1	1	1	0	0	0	0	0	1	0	0	0	5
	4	72618323	G	T	GC	T436K	LPDATPK,AKLPDATPK	0	0	0	0	0	0	1	0	1	0	0	0	0	1	0	0	0	1	0	0	0	0	0	0	0	0	0	0	0	4
	4	72618323	G	T	GC	T436K	LPDATPK	0	0	0	1	0	0	0	0	0	1	1	0	0	0	0	0	0	0	0	1	0	0	0	0	0	0	0	0	1	5
	4	72618323	G	T	GC	T436K	AKLPDATPK	1	0	1	0	0	1	0	1	0	0	0	1	0	0	0	1	0	0	0	0	0	0	0	0	0	1	0	1	0	8
	4	72618323	G	T	GC	T436K	AKLPDATPK,LPDATPK	0	0	0	0	1	0	0	0	0	0	0	0	0	0	1	0	0	0	1	0	0	0	0	1	0	0	1	0	0	5
	4	72618334	A	C	GC	D432E	LPEATPTELAK,AKLPEATPTELAK	0	1	1	0	1	0	1	1	1	1	0	0	1	0	0	0	1	0	0	0	1	1	0	0	0	0	0	1	0	12
	4	72618334	A	C	GC	D432E	LPEATPTELAK	0	0	0	0	0	0	0	0	0	0	0	0	0	0	0	0	0	0	0	0	0	0	0	1	1	0	0	0	0	2
	4	72618334	A	C	GC	D432E	AKLPEATPTELAK,LPEATPTELAK	1	0	0	0	0	1	0	0	0	0	0	1	0	0	0	1	0	1	0	1	0	0	0	0	0	0	0	0	0	6
	4	72618334	A	C	GC	D432E	AKLPEATPTELAK	0	0	0	1	0	0	0	0	0	0	1	0	0	1	1	0	0	0	1	0	0	0	0	0	0	1	1	0	0	7
	4	72622601	T	C	GC	N288D	LCDDLSTK	0	1	1	0	0	0	0	0	0	0	1	0	0	0	0	0	0	0	0	0	0	0	0	0	0	0	0	0	0	3
	4	74274363	A	G	ALB	Y108C	ETCGEMADCCAK,ETCGEM@ADCCAK	0	1	0	0	0	0	0	0	0	0	0	0	0	0	0	0	0	0	0	0	0	0	0	0	0	0	0	0	0	1
	4	74274363	A	G	ALB	Y108C	ETCGEMADCCAK	0	0	0	0	0	1	0	0	0	0	0	0	0	0	0	0	0	0	0	0	0	0	0	0	0	0	0	0	0	1
	4	74274363	A	G	ALB	Y108C	ETCGEM@ADCCAK	0	0	0	0	0	0	0	0	0	0	0	0	0	0	0	0	0	0	1	0	0	0	0	0	0	0	0	0	0	1
	4	74442010	G	A	RASSF6	A351V	EKVIILK	0	0	0	0	0	0	0	0	0	0	0	0	0	0	0	0	0	0	0	0	0	1	0	0	0	0	0	0	0	1
	4	77089557	C	T	SCARB2	V396I	KLDDFIETGDIR	0	0	0	0	0	0	1	0	0	0	0	0	0	0	0	0	0	0	0	0	0	0	0	0	0	0	0	0	0	1
	4	77100807	T	C	SCARB2	M159V	EIIEAVLK	1	0	0	1	0	0	0	0	0	0	1	0	1	0	0	0	0	0	0	0	0	0	0	0	0	0	0	0	0	4
	4	79371331	C	T	FRAS1	H2101Y	ITEQYLK	0	0	0	0	0	0	1	1	0	0	0	0	0	0	0	0	0	0	1	0	0	0	0	1	0	1	0	0	0	5
	4	79507418	C	T	ANXA3	A106V	GVGTNEDALIEILTTR	0	0	0	1	0	0	0	0	0	0	0	0	0	0	0	0	0	0	0	0	0	0	0	0	0	0	0	0	0	1
	4	83785581	A	C	SEC31A	N456K	SDQLQQAVQSQGFIK	0	0	0	0	0	0	0	0	0	0	1	0	0	0	0	0	0	0	0	0	0	0	0	0	0	0	0	0	0	1
	4	84383810	C	T	ABRAXAS1	A348T	TLDLDDR	0	0	0	0	0	0	0	0	1	0	0	0	0	0	1	0	0	0	0	0	0	0	0	0	0	0	0	0	0	2
	4	85525421	G	C	CDS1	G48A	YADLDSR	0	0	0	0	0	0	0	0	0	0	0	0	0	0	0	0	0	0	0	0	0	0	0	0	0	0	1	1	1	3
	4	87809020	C	G	C4orf36	V83L	LEREYELK	0	0	0	0	0	0	0	0	1	0	0	0	1	0	0	0	0	0	0	0	0	0	0	0	0	0	0	0	0	2
	4	88116529	C	G	KLHL8	G55R	DFHRSLLR	0	0	0	1	0	0	0	0	0	0	0	0	0	0	0	0	0	0	0	0	0	0	0	0	0	0	0	0	0	1
	4	88344154	C	A	NUDT9	Q33K	CRGIKAFR	0	1	0	0	0	0	0	0	0	0	0	0	1	0	0	0	0	0	0	0	0	0	0	0	0	0	0	0	0	2
	4	88412806	T	C	SPARCL1	T294A	AENSSNEEEASSEGNMR	0	0	0	0	0	0	0	0	0	0	1	0	0	0	0	0	0	0	0	0	0	0	0	0	0	0	0	0	0	1
	4	88412806	T	C	SPARCL1	T294A	KAENSSNEEEASSEGNMR	0	0	0	0	0	0	1	1	0	1	0	1	0	0	0	0	0	0	0	0	0	0	0	0	0	0	0	0	0	4
	4	88416188	G	T	SPARCL1	A49D	AEDEENEK	1	1	0	0	1	1	0	1	1	1	1	1	0	0	0	1	1	1	1	0	0	0	1	0	1	1	1	1	1	19
	4	88578220	G	A	DMP1	E31K	YQNNESEDSK	0	0	0	0	1	0	0	0	0	0	0	0	0	0	0	0	0	0	0	0	0	0	0	0	0	0	0	0	0	1
	4	90169925	A	G	GPRIN3	V446A	LAGMTPAR	0	1	1	1	0	1	1	0	1	1	1	1	1	0	0	1	0	1	0	0	1	1	0	0	0	0	1	1	1	17
	4	90169925	A	G	GPRIN3	V446A	LAGMTPAR,LAGM@TPAR	0	0	0	0	0	0	0	0	0	0	0	0	0	0	1	0	0	0	0	0	0	0	0	0	0	1	0	0	0	2
	4	90169925	A	G	GPRIN3	V446A	LAGM@TPAR	0	0	0	0	0	0	0	0	0	0	0	0	0	0	0	0	1	0	0	1	0	0	0	0	0	0	0	0	0	2
	4	90169925	A	G	GPRIN3	V446A	LAGM@TPAR,LAGMTPAR	0	0	0	0	0	0	0	0	0	0	0	0	0	0	0	0	0	0	0	0	0	0	1	0	0	0	0	0	0	1
	4	90171195	C	T	GPRIN3	D23N	TSLIAASGKENDLGEPQAASPR	0	0	0	0	0	0	0	0	0	1	0	0	0	0	0	0	0	0	0	0	0	0	0	0	0	0	0	0	0	1
	4	91230579	G	A	CCSER1	G382S	EENIGLQNSETM@LGTNSPR	0	0	0	0	0	0	0	0	0	0	1	0	0	0	0	0	0	0	0	0	0	0	0	0	0	0	0	0	0	1
	4	91549361	A	G	CCSER1	K637R	LMLQDCTAVKTLLLR	0	1	0	0	0	0	0	0	0	0	0	0	1	0	0	0	1	0	0	0	1	0	0	0	1	1	1	1	0	8
	4	94750491	C	G	ATOH1	D138E	GGVVVEELGCSRQR	0	0	0	0	0	0	0	0	0	0	0	0	0	0	0	1	0	0	0	0	0	0	0	0	0	0	0	0	0	1
	4	95496882	C	T	PDLIM5	S14F	APRPFGSVFSPK	0	0	0	0	0	0	0	0	1	1	1	0	0	1	0	0	0	0	0	0	0	0	0	0	0	1	1	0	0	6
	4	95496882	C	T	PDLIM5	S136F	APRPFGSVFSPK	0	0	0	0	0	0	1	0	0	0	0	1	0	0	0	0	0	0	0	1	1	0	0	0	1	0	0	1	0	6
	4	95539267	G	A	PDLIM5	A242T	SM@PESLDSPTSGRPGVTSLTTAAAFKPVGSTGVIK	0	1	0	1	0	1	0	1	0	0	0	0	1	0	0	0	0	0	0	0	0	0	0	0	0	0	0	0	0	5
	4	95539267	G	A	PDLIM5	A242T	SMPESLDSPTSGRPGVTSLTTAAAFKPVGSTGVIK	0	0	0	0	1	0	0	0	0	1	0	0	0	0	1	0	0	0	0	0	0	0	0	0	0	0	0	0	0	3
	4	95561459	A	G	PDLIM5	T278A	ISNSAAYSGSVAPANSALGQTQPSDQDTLVQR	0	1	1	1	1	0	0	1	1	1	0	0	0	0	0	0	0	1	0	0	0	0	0	1	1	1	1	1	0	13
	4	95578588	G	A	PDLIM5	S389N	ILGEVINALK	0	0	0	0	1	1	0	0	0	0	0	0	0	0	0	0	0	1	0	0	0	0	0	0	0	1	0	0	0	4
	4	96106322	A	G	UNC5C	M721T	QTGGQLLEEPK	0	0	1	1	0	1	0	1	1	0	1	1	1	1	1	1	1	1	0	1	1	1	1	1	0	0	0	1	1	20
	4	96761363	T	A	PDHA2	V21E	ELVASRNSSNDATFEIK	0	0	0	0	0	0	0	0	0	1	0	0	0	0	0	0	0	0	0	0	0	0	0	0	0	0	0	0	0	1
	4	99339835	A	G	RAP1GDS1	N307S	NDANCIHM@VDSGIVEK	1	0	0	0	0	0	0	0	0	0	0	0	0	0	0	0	0	0	0	0	0	0	0	0	0	0	0	0	0	1
	4	104012365	A	G	BDH2	M109T	STYLM@IK	0	0	0	0	0	0	0	0	0	0	0	0	0	0	0	0	0	0	0	0	0	0	0	0	0	0	0	1	0	1
	4	104013796	T	C	BDH2	N70S	QIDQFASEVER	1	1	1	1	1	1	1	1	1	1	1	1	1	1	0	1	1	1	1	1	1	1	1	1	1	1	1	1	1	28
	4	104057383	T	C	CENPE	Y2146C	ANLSLPCLQTK	0	0	0	0	0	0	0	0	0	0	0	0	0	0	0	0	0	0	0	0	1	0	0	0	0	0	0	0	0	1
	4	106197000	A	G	TET2	M1778R	EMVSAVVPLDQR	0	0	0	0	0	1	0	0	0	0	0	0	0	1	0	0	0	0	0	0	0	0	0	0	0	0	0	0	0	2
	4	106317429	C	G	PPA2	K253N	NCNGGAINCTNVQISDSPFR	1	0	0	0	0	0	0	0	1	0	0	0	0	1	0	0	0	1	0	1	0	0	0	1	0	0	0	0	0	6
	4	107156462	C	T	TBCK	M299I	VDIPPLIR	0	0	0	0	1	0	0	1	0	1	0	0	1	1	0	0	0	0	1	0	0	0	0	1	1	0	1	1	0	10
	4	107156462	C	T	TBCK	D471E	ETEYQLNR	0	0	1	0	0	0	0	0	0	0	0	0	0	0	0	0	0	0	0	1	1	0	0	0	0	0	0	0	0	3
	4	108931039	T	C	HADH	L86P	KFAENPK	0	0	0	0	0	1	0	1	1	0	1	0	1	1	0	0	1	1	0	1	1	1	1	1	0	1	1	1	1	17
	4	108931039	T	C	HADH	Q86P	KFAENPK,LGLGQEDNRPAR	0	0	0	0	0	0	0	0	0	0	0	0	0	0	0	1	0	0	0	0	0	0	0	0	0	0	0	0	0	1
	4	108948850	C	A	HADH	P215T	DTTGFIVNR	0	0	1	0	0	0	0	0	0	0	1	0	0	0	0	0	0	0	0	0	0	1	0	0	0	0	0	0	0	3
	4	110667485	T	C	CFI	K449R	DGNRKDCELPR	0	0	0	0	1	0	0	0	0	0	0	0	0	0	0	0	0	0	0	0	0	0	0	0	0	0	0	0	0	1
	4	111398208	A	G	ENPEP	Q213R	TTYTENGR	0	0	0	0	0	0	1	0	0	0	0	0	0	0	0	0	0	0	0	0	0	0	0	0	0	0	0	0	1	2
	4	113066831	G	A	FAM241A	G32E	EAAGTEWDPGASPR	0	0	0	0	1	0	0	0	0	1	0	0	0	0	0	0	0	1	1	0	0	0	0	1	0	0	0	0	0	5
	4	113568861	C	T	LARP7	T338I	DIEISIEEEK	0	0	0	0	0	0	0	0	0	0	0	0	0	0	0	0	0	0	0	0	1	0	0	0	0	0	0	0	0	1
	4	114274230	G	C	ANK2	V1486L	NDETESTETSLLK	0	0	0	0	0	0	0	0	0	0	0	1	0	0	0	0	0	0	0	0	0	0	0	0	0	0	0	0	0	1
	4	114276880	T	C	ANK2	V2369A	TQTDSEAQESTATSDETK	0	1	1	1	1	1	1	1	1	1	1	1	0	1	0	0	0	1	1	0	1	1	1	1	0	0	1	0	1	20
	4	114276906	G	A	ANK2	E2378K	TQTDSEVQESTATSDK	0	0	0	0	1	0	0	0	0	0	0	0	0	0	0	0	0	0	0	0	0	0	0	0	0	0	0	0	0	1
	4	114279628	T	C	ANK2	I3285T	SVTEIPTAPMENVPFTESK	0	0	0	0	0	0	0	0	1	0	0	0	0	0	0	1	0	0	0	0	0	0	0	0	0	0	0	0	0	2
	4	114279628	T	C	ANK2	I3285T	SVTEIPTAPM@ENVPFTESK	0	0	0	0	0	0	0	0	0	0	0	0	0	0	0	0	0	0	0	0	0	0	1	0	0	0	0	0	0	1
	4	114279674	C	A	ANK2	S3300R	SVIEIPTAPM@ENVPFTER	0	0	0	0	0	0	0	0	0	0	0	0	0	0	0	0	0	0	1	0	0	0	0	0	0	0	0	0	0	1
	4	114294537	G	A	ANK2	E3931K	EEIM@VQGMPQEPVNIK,EEIMVQGMPQEPVNIK	0	0	0	0	0	0	0	0	0	0	0	0	0	0	1	0	0	0	0	0	0	0	0	0	0	0	0	0	0	1
	4	114294537	G	A	ANK2	E1759K	EEIMVQGMPQEPVNIK	0	0	0	0	0	0	0	0	0	1	0	0	0	0	0	0	0	0	0	0	0	0	0	0	0	0	0	0	0	1
	4	120528327	G	A	PDE5A	A51V	ADNSVPGTPTR	0	0	0	0	0	0	0	0	0	0	0	0	0	0	0	0	0	0	0	0	0	0	0	0	0	0	0	1	0	1
	4	122590824	A	G	ANXA5	I279T	SETDLFNIR	0	0	0	0	0	0	0	0	0	0	0	0	0	0	0	0	0	0	1	0	0	0	0	0	0	0	0	0	0	1
	4	123167439	G	A	KIAA1109	V1724I	GLQTNISIPK	0	0	0	0	0	0	0	0	1	0	0	0	0	0	0	0	0	0	0	0	0	0	0	0	0	0	0	0	0	1
	4	123838758	A	G	NUDT6	C114R	FIAPAASLGFR	1	1	0	1	0	0	0	0	0	0	1	1	1	0	0	0	1	1	0	0	0	0	0	0	0	0	0	0	0	8
	4	126238395	G	A	FAT4	L277I	FSIQEAETDRR	0	0	0	0	0	0	0	0	0	1	0	0	0	0	0	0	0	0	0	0	0	0	0	0	0	0	0	0	0	1
	4	128741710	T	C	HSPA4L	I560T	QLGQDLLNSYTENEGK	1	0	1	0	0	0	0	1	1	0	1	1	0	1	0	1	1	1	0	0	0	0	0	1	1	0	1	1	0	14
	4	128811117	G	C	PLK4	W519S	NASTDTK	0	0	0	0	0	0	0	0	0	0	0	0	0	0	0	0	0	0	0	0	0	0	0	1	0	0	0	0	0	1
	4	148589711	G	A	PRMT9	A6V	M@AVECVEIR	0	0	0	0	1	1	0	0	0	0	0	0	0	0	0	1	1	0	0	0	0	0	0	0	0	0	0	0	0	4
	4	150484908	G	T	IQCM	T295N	MVNVMQAHVR	0	0	0	0	0	0	0	0	0	0	0	0	0	0	0	1	0	0	0	0	0	0	0	0	0	0	0	0	0	1
	4	151141918	A	C	DCLK2	I374L	CLSPEGVNGNR	0	0	0	1	1	0	0	1	0	1	1	0	0	1	0	0	1	1	0	0	0	1	0	0	0	1	1	1	1	13
	4	151935743	C	T	LRBA	G18R	VPSPPPTGDDRGGGGR	0	0	0	0	0	0	0	0	0	0	0	0	0	0	0	0	0	0	0	0	0	1	0	0	0	0	0	0	0	1
	4	153896358	C	T	FHDC1	R639C	CQGVSVLR	1	2	1	0	1	1	1	1	1	0	1	1	1	0	1	1	1	1	1	1	1	1	1	0	1	1	1	1	0	25
	4	153897642	C	T	FHDC1	R1067W	TVSQWQLR	0	0	0	0	0	0	0	1	0	1	1	0	1	0	0	0	0	0	0	0	0	0	0	0	0	0	0	0	0	4
	4	155156412	G	A	DCHS2	P3131L	VLDSGIPR	0	0	0	0	0	0	0	0	0	0	0	0	0	0	0	0	0	0	0	0	0	1	0	0	0	0	0	0	0	1
	4	155491759	G	A	FGB	R419K	GSWYSMK,GSWYSM@K	1	0	0	0	0	0	0	0	1	0	1	0	0	0	0	0	0	0	1	0	0	0	0	0	0	0	1	1	1	7
	4	155491759	G	A	FGB	R419K	GSWYSM@K	0	0	0	0	1	0	0	1	0	0	0	1	0	0	0	0	0	0	0	0	0	0	0	1	1	0	0	0	0	5
	4	155491759	G	A	FGB	R419K	GSWYSM@K,GSWYSMK	0	1	0	0	0	0	0	0	0	0	0	0	0	1	1	0	0	1	0	1	1	0	0	0	0	0	0	0	0	6
	4	155491759	G	A	FGB	R419K	GSWYSMK	0	0	1	0	0	1	0	0	0	0	0	0	1	0	0	1	0	0	0	0	0	0	0	0	0	1	0	0	0	5
	4	156273768	T	C	MAP9	N601D	QAIDEYEK	0	0	1	1	0	0	1	1	1	0	1	0	1	0	0	0	1	1	1	0	0	1	0	1	0	0	0	0	0	12
	4	156274377	T	C	MAP9	K499R	RKTEEENAAR	0	0	0	0	0	0	0	0	0	1	0	0	0	0	0	0	1	0	0	0	0	0	0	0	0	0	0	0	0	2
	4	159631800	C	T	PPID	G335E	AQEIAPEDK	0	0	0	0	0	1	0	0	0	0	0	0	0	0	0	0	0	0	0	0	0	0	0	1	0	1	0	0	1	4
	4	159894311	A	G	C4orf45	Y73H	HEHVSEIGWR	0	0	0	0	0	0	0	0	0	0	0	0	0	0	0	0	0	0	0	1	0	0	0	0	0	0	0	0	0	1
	4	164246489	T	G	NPY1R	K374T	TINNNDDNEK	0	0	0	0	0	0	0	0	0	0	1	0	0	0	0	0	0	0	0	0	0	0	0	0	0	0	0	0	0	1
	4	164435265	A	C	TMA16	Q65P	LQWFQNHLDPPKK	0	0	0	0	0	0	1	0	0	0	0	0	0	1	0	0	0	0	0	0	0	0	0	0	0	0	0	0	0	2
	4	166416765	C	T	CPE	A423V	LTVSAPGYLAITK	0	0	0	0	0	0	0	0	0	0	0	0	0	0	0	0	0	0	1	0	0	0	0	0	0	0	0	0	0	1
	4	169196609	C	T	DDX60	V731I	YSIGIGPAR	0	0	0	0	0	0	0	0	0	0	0	0	1	0	0	1	0	0	0	0	0	0	0	0	0	0	0	0	0	2
	4	169928842	G	T	CBR4	L70M	EHDVQNTFEEMEK	0	1	0	1	0	0	0	1	0	1	0	0	0	0	0	0	0	0	0	0	0	0	0	0	0	0	0	0	0	4
	4	169928842	G	T	CBR4	L70M	EHDVQNTFEEM@EK,EHDVQNTFEEMEK	1	0	0	0	1	1	1	0	1	0	1	0	0	1	1	1	1	1	0	0	0	1	0	1	1	0	1	0	0	15
	4	169928842	G	T	CBR4	L70M	EHDVQNTFEEM@EK	0	0	1	0	0	0	0	0	0	0	0	0	0	0	0	0	0	0	0	0	0	0	1	0	0	0	0	0	1	3
	4	169928842	G	T	CBR4	L70M	EHDVQNTFEEMEK,EHDVQNTFEEM@EK	0	0	0	0	0	0	0	0	0	0	0	1	1	0	0	0	0	0	1	1	0	0	0	0	0	1	0	1	0	6
	4	170990375	C	T	AADAT	V243I	IPTFLSM@DVDGR	1	0	0	1	0	0	0	0	0	0	0	0	0	0	0	0	0	1	0	0	0	0	0	0	1	0	0	0	0	4
	4	175225452	G	A	CEP44	G147S	SEPPLSNEK	0	0	0	0	0	0	0	0	0	0	0	0	0	0	0	0	0	0	1	0	0	0	0	0	0	0	0	0	0	1
	4	177083272	G	A	WDR17	D957N	ELAEWYFQNGR	1	0	0	0	0	0	0	0	0	0	0	0	0	0	0	0	0	0	0	0	0	0	0	0	0	0	0	0	0	1
	4	177089929	G	A	WDR17	D1072N	LCAFYPGCTEEINDLHNK	0	0	0	0	0	1	0	0	0	0	0	1	0	0	0	1	0	0	0	0	0	0	0	0	0	0	0	0	0	3
	4	178274835	A	C	NEIL3	Q471H	TAHYSSPELK	0	0	0	0	1	0	0	1	0	0	0	1	1	1	0	1	0	0	0	0	0	0	1	0	0	1	1	0	1	10
	4	184612553	G	C	TRAPPC11	V660L	M@CLLPGK	0	0	0	0	0	0	0	0	0	0	0	0	0	0	0	0	0	0	0	0	0	0	0	1	0	0	0	0	0	1
	4	184612553	G	C	TRAPPC11	V660L	M@CLLPGKTR	0	0	1	1	0	0	0	0	0	0	0	0	0	0	0	1	0	0	0	0	0	0	0	0	0	0	0	0	0	3
	4	186111639	T	C	CFAP97	T238A	STETQPSSTAPK	0	0	0	0	0	0	0	0	1	1	0	0	0	0	0	1	0	0	0	0	0	0	0	0	0	0	0	0	0	3
	4	186379899	G	C	CCDC110	I614M	ESQLEIM@QLK	1	0	0	0	0	1	0	0	0	0	0	0	0	0	0	0	0	0	1	0	0	0	0	0	0	0	0	0	0	3
	4	186544311	T	C	SORBS2	N754D	GSLPDDSILHR	0	0	0	0	0	0	0	0	0	0	0	0	0	0	0	0	0	0	1	0	0	0	0	0	0	0	0	0	0	1
	4	187172931	G	A	KLKB1	D316N	LSMNGSPTR	0	0	0	0	0	0	0	0	0	0	0	0	0	0	0	1	0	0	0	0	0	0	0	0	0	0	0	0	0	1
	4	187522507	C	G	FAT1	E3852D	LDM@KLTM@RLR	0	0	0	0	0	0	0	0	0	0	0	0	0	0	0	0	0	0	0	0	0	0	1	0	0	0	0	0	0	1
	4	187630597	C	G	FAT1	V129L	NTNLEAR	0	0	0	0	0	0	0	0	1	0	0	0	0	0	0	0	0	0	0	0	0	0	0	0	0	0	0	0	0	1
	4	189060945	C	T	TRIML1	A78V	LGRLASIVRQLR	0	0	0	0	0	1	0	0	0	0	0	0	0	0	0	0	0	0	0	0	0	0	0	0	0	0	0	0	0	1
	5	140636	G	A	PLEKHG4B	A428T	TGPGTAGRTLPR	0	0	0	0	0	0	0	0	0	0	0	0	0	0	0	0	0	1	0	0	0	0	0	0	0	1	0	0	0	2
	5	256509	G	A	SDHA	V657I	TLNEADCATIPPAIR	1	0	1	1	1	1	0	1	1	1	1	0	1	1	1	1	1	1	1	1	1	1	0	1	1	1	1	1	1	25
	5	767033	A	C	ZDHHC11B	S1C	CNVRLMK	0	0	0	0	0	1	0	1	0	0	0	0	0	0	0	0	0	0	0	0	0	0	0	0	0	0	0	0	0	2
	5	1467004	A	G	LPCAT1	M427T	TYGAQEDGSVGEGDLSCILK	0	1	0	1	0	0	0	0	0	1	0	0	0	0	0	0	0	1	0	0	0	0	0	0	0	0	0	0	0	4
	5	7878179	C	T	MTRR	S175L	GQEEISGALPVASPASLR	0	0	0	1	0	0	0	0	0	1	0	0	0	0	0	0	0	0	0	0	0	0	0	0	0	0	0	0	0	2
	5	7900056	A	G	MTRR	H661R	NMAKDVR	0	0	0	0	1	0	0	0	0	0	0	0	0	0	1	0	0	0	0	0	0	0	0	0	0	0	0	0	0	2
	5	10250538	T	C	CCT5	M29T	LTGLEALK	0	0	0	0	0	0	0	0	0	0	0	1	0	0	0	0	0	0	0	0	0	0	0	0	0	0	0	0	0	1
	5	10256172	A	T	CCT5	E125V	VAIVHLDK	1	0	0	0	1	0	0	1	1	1	0	0	1	0	0	1	0	0	0	1	0	0	0	0	0	0	0	0	0	8
	5	10261764	C	G	CCT5	I341M	LGFAGLVQEM@SFGTTK	0	0	0	0	0	0	0	0	0	0	0	0	0	0	0	0	1	0	0	0	0	0	0	0	0	0	0	0	0	1
	5	10411635	A	C	MARCHF6	N628H	RPLHFPLR	0	0	0	0	0	0	0	0	0	0	0	0	0	0	0	0	0	1	0	0	0	0	0	0	0	0	0	0	0	1
	5	10683642	C	T	DAP	R65Q	DKDDQEWESPSPPKPTVFISGVIAQGDK	0	0	0	0	0	0	0	0	0	0	0	0	0	0	0	0	1	0	0	0	0	0	0	0	0	0	0	0	0	1
	5	11385151	G	T	CTNND2	P177Q	GGSQLAAPQGGSPTK	0	0	0	0	0	0	0	0	0	0	0	0	0	0	0	1	0	0	0	0	0	0	0	0	0	0	0	0	0	1
	5	13811775	T	C	DNAH5	M2463R	RQRGPGTPPSTTR	0	0	0	0	0	0	0	0	0	0	0	0	0	0	0	0	0	0	0	0	0	1	0	0	0	0	0	0	0	1
	5	17275563	G	C	BASP1	E80Q	DAAAAKQEAPKAEPEK	0	0	0	0	0	0	0	0	0	0	0	0	0	0	0	1	0	0	0	0	0	0	0	0	0	0	0	0	0	1
	5	17275966	C	T	BASP1	A214V	AQGPAASAEEPKPVEVPAANSDQTVTVK,AQGPAASAEEPKPVEVPAANSDQTVTVKE	0	0	1	0	0	0	0	0	0	0	1	0	0	0	0	0	1	0	0	0	0	0	0	1	0	0	0	1	0	5
	5	17275966	C	T	BASP1	A214V	AQGPAASAEEPKPVEVPAANSDQTVTVKE	0	1	0	1	0	0	0	0	0	0	0	0	1	0	0	1	0	0	1	1	0	0	1	0	0	1	1	0	0	9
	5	17275966	C	T	BASP1	A214V	AQGPAASAEEPKPVEVPAANSDQTVTVKE,AQGPAASAEEPKPVEVPAANSDQTVTVK	0	0	0	0	0	1	1	0	1	1	0	0	0	0	0	0	0	0	0	0	0	0	0	0	0	0	0	0	0	4
	5	17275966	C	T	BASP1	A214V	AQGPAASAEEPKPVEVPAANSDQTVTVK	0	0	0	0	1	0	0	1	0	0	0	1	0	0	0	0	0	1	0	0	0	0	0	0	0	0	0	0	0	4
	5	17275996	C	A	BASP1	T224N	AQGPAASAEEPKPVEAPAANSDQTVNVKE	0	1	0	1	0	0	0	0	0	1	1	0	0	0	0	0	0	0	0	1	0	0	0	1	0	0	0	1	0	7
	5	17275996	C	A	BASP1	T224N	AQGPAASAEEPKPVEAPAANSDQTVNVKE,AQGPAASAEEPKPVEAPAANSDQTVNVK	0	0	0	0	0	0	0	0	0	0	0	0	0	1	0	0	0	0	0	0	0	0	1	0	0	0	0	0	0	2
	5	17275996	C	A	BASP1	T224N	AQGPAASAEEPKPVEAPAANSDQTVNVK	0	0	1	0	0	0	0	1	0	0	0	0	0	0	0	0	0	0	0	0	0	0	0	0	0	0	0	0	0	2
	5	17275996	C	A	BASP1	T224N	AQGPAASAEEPKPVEAPAANSDQTVNVK,AQGPAASAEEPKPVEAPAANSDQTVNVKE	0	0	0	0	0	0	0	0	0	0	0	1	1	0	0	0	0	0	0	0	0	0	0	0	0	0	0	0	0	2
	5	31515294	C	T	DROSHA	R327H	RAHWEEEK	0	1	1	0	0	0	0	0	1	0	0	1	0	0	0	0	0	1	0	0	0	0	0	1	0	1	0	0	0	7
	5	32263316	C	T	MTMR12	D206N	NHTVMFNTLK	0	0	0	0	0	0	0	0	0	0	0	0	0	0	0	0	0	0	0	0	0	0	0	0	0	0	0	1	0	1
	5	33448792	C	A	TARS1	A95E	QVDEESWK	0	0	0	0	0	0	0	0	0	1	0	0	0	1	0	0	1	1	0	0	0	0	1	0	0	0	0	0	0	5
	5	33462212	G	A	TARS1	G580D	FNLTYVSHDDDDK	0	0	0	0	0	0	0	0	0	0	0	0	0	0	0	0	0	0	0	0	0	0	0	1	0	0	0	0	0	1
	5	33989518	C	T	AMACR	E277K	FADVFAK	0	0	0	0	0	0	0	0	0	0	0	0	0	0	0	0	0	0	0	0	0	0	0	1	0	0	0	0	0	1
	5	33998883	A	G	AMACR	L201S	SSLWEAPR	0	1	0	0	0	0	0	0	1	0	0	0	0	0	0	0	1	1	0	1	1	0	0	0	0	0	0	0	0	6
	5	34823604	G	A	RAI14	V524M	M@RELEEK	0	0	0	0	0	0	0	0	0	0	0	0	0	0	0	0	0	1	0	0	0	0	0	0	0	0	0	0	0	1
	5	34824555	G	T	RAI14	A841S	YSESSSK	0	0	0	0	0	0	0	0	0	0	0	0	0	1	0	0	0	0	0	0	0	0	0	0	0	0	0	0	0	1
	5	34880310	G	A	TTC23L	R334K	DAVEIYFIK	0	0	0	0	0	0	0	0	0	1	0	0	0	0	0	0	0	0	0	0	0	0	0	1	1	0	0	0	0	3
	5	36972056	T	G	NIPBL	S261A	LSSDDGDASTM@R	0	0	0	0	0	0	0	0	0	0	0	0	0	0	0	1	0	0	0	0	0	0	0	0	0	0	0	0	0	1
	5	39126145	C	T	FYB1	R667Q	SIQEKPK	0	0	1	0	0	0	0	0	0	1	0	0	1	0	0	0	0	0	0	1	0	0	0	0	0	0	1	1	1	7
	5	41909884	C	A	C5orf51	L82I	IVDEDFPEDSSSQK	1	1	1	1	1	1	1	1	1	1	1	1	1	1	1	1	1	1	1	1	1	1	1	1	1	1	1	1	0	28
	5	43556822	G	A	PAIP1	H43Y	YQPPQPK	0	0	0	0	0	0	0	0	0	0	0	0	0	0	0	0	0	1	0	0	0	0	1	0	0	0	0	0	0	2
	5	43613046	A	G	NNT	K63R	QLTVGVPR	1	0	1	1	1	1	0	0	0	1	1	1	1	1	1	1	0	0	1	0	0	1	0	1	1	0	0	1	1	18
	5	52096889	C	A	PELO	L221M	EQFCDYMFQQAVK	0	1	0	1	1	0	0	0	0	0	0	1	1	1	0	0	0	1	0	1	0	0	0	0	0	0	0	0	0	8
	5	52096889	C	A	PELO	L221M	EQFCDYM@FQQAVK,EQFCDYMFQQAVK	0	0	0	0	0	0	0	0	0	0	0	0	0	0	0	1	1	0	1	0	0	0	0	0	0	0	0	0	0	3
	5	52096889	C	A	PELO	L221M	EQFCDYM@FQQAVK	0	0	0	0	0	0	0	0	0	0	0	0	0	0	0	0	0	0	0	0	0	0	1	1	0	0	0	0	0	2
	5	52096889	C	A	PELO	L221M	EQFCDYMFQQAVK,EQFCDYM@FQQAVK	0	0	0	0	0	0	0	0	0	0	1	0	0	0	0	0	0	0	0	0	0	0	0	0	0	0	0	0	0	1
	5	52398005	T	C	MOCS2	T50A	DVINFAAEK	1	0	0	0	1	0	0	0	1	0	0	0	0	0	0	0	0	0	0	0	0	0	0	0	0	0	1	0	0	4
	5	54439466	G	A	CDC20B	R121C	ETLTLGSCK	1	0	0	0	0	0	0	0	0	0	1	0	0	0	0	0	0	0	0	0	0	0	0	0	0	0	0	0	0	2
	5	55251931	G	C	IL6ST	L96V	YVATLTVR	0	0	0	0	0	0	0	0	0	0	0	0	0	0	0	0	0	0	1	0	1	0	0	0	0	0	0	0	0	2
	5	56778225	T	C	ACTBL2	I104V	VAPDEHPVLLTEAPLNPK	1	1	1	1	1	1	1	1	0	1	1	1	1	1	1	0	1	1	1	1	1	0	1	1	1	1	1	1	0	25
	5	56778305	A	G	ACTBL2	V77A	YPIEHGVATNWDDMEK	1	0	0	0	0	0	0	0	0	0	1	0	0	0	0	0	0	1	1	1	0	1	1	0	1	0	0	0	0	8
	5	56778405	C	T	ACTBL2	V44I	HQGIMVGM@GQK,HQGIM@VGMGQK,HQGIMVGMGQK	0	0	0	0	0	0	0	0	0	0	0	0	0	1	0	0	1	0	0	0	0	1	0	0	1	1	0	0	0	5
	5	56778405	C	T	ACTBL2	V44I	HQGIM@VGMGQK,HQGIMVGM@GQK	0	0	0	0	0	0	0	0	0	0	0	0	0	0	0	0	0	0	0	1	0	0	0	0	0	0	0	0	0	1
	5	56778405	C	T	ACTBL2	V44I	HQGIMVGM@GQK,HQGIMVGMGQK,HQGIM@VGMGQK	1	1	0	0	0	0	0	1	0	0	0	0	0	0	0	0	0	1	0	0	0	0	0	0	0	0	0	0	0	4
	5	56778405	C	T	ACTBL2	V44I	HQGIM@VGMGQK,HQGIMVGMGQK	0	0	0	0	0	0	0	0	0	0	0	0	0	0	0	0	0	0	1	0	0	0	0	0	0	0	0	0	0	1
	5	56778405	C	T	ACTBL2	V44I	HQGIM@VGMGQK,HQGIMVGMGQK,HQGIMVGM@GQK	0	0	0	1	1	0	1	0	1	0	0	0	0	0	0	0	0	0	0	0	0	0	0	1	0	0	0	0	0	5
	5	56778405	C	T	ACTBL2	V44I	HQGIMVGMGQK,HQGIMVGM@GQK,HQGIM@VGMGQK	0	0	0	0	0	1	0	0	0	1	1	0	1	0	0	0	0	0	0	0	0	0	0	0	0	0	0	0	1	5
	5	56778405	C	T	ACTBL2	V44I	HQGIM@VGMGQK,HQGIMVGM@GQK,HQGIMVGMGQK	0	0	1	0	0	0	0	0	0	0	0	0	0	0	0	0	0	0	0	0	0	0	0	0	0	0	0	0	0	1
	5	56778405	C	T	ACTBL2	V44I	HQGIMVGM@GQK,HQGIMVGMGQK	0	0	0	0	0	0	0	0	0	0	0	0	0	0	1	0	0	0	0	0	1	0	1	0	0	0	0	0	0	3
	5	56778405	C	T	ACTBL2	V44I	HQGIMVGMGQK,HQGIM@VGM@GQK,HQGIMVGM@GQK,HQGIM@VGMGQK	0	0	0	0	0	0	0	0	0	0	0	1	0	0	0	0	0	0	0	0	0	0	0	0	0	0	0	0	0	1
	5	56778405	C	T	ACTBL2	V44I	HQGIMVGMGQK,HQGIMVGM@GQK	0	0	0	0	0	0	0	0	0	0	0	0	0	0	0	0	0	0	0	0	0	0	0	0	0	0	1	1	0	2
	5	56778405	C	T	ACTBL2	V44I	HQGIMVGMGQK,HQGIM@VGMGQK,HQGIMVGM@GQK	0	0	0	0	0	0	0	0	0	0	0	0	0	0	0	1	0	0	0	0	0	0	0	0	0	0	0	0	0	1
	5	60448723	G	A	NDUFAF2	G151S	EEPSVAPSSTSK	0	0	0	0	0	0	0	1	0	0	0	0	0	0	0	0	0	0	0	0	0	0	0	0	0	0	0	0	0	1
	5	64976539	A	T	SGTB	S188T	ALDLDPENDTYK	0	0	2	0	0	0	0	0	0	0	0	0	0	0	1	1	0	0	0	0	0	0	0	0	0	0	0	0	0	4
	5	66459878	G	C	MAST4	R1435P	ASEGAMSDGPVPAEHR	0	0	0	0	0	1	1	0	1	0	0	1	0	0	0	0	0	1	0	0	0	0	0	0	0	0	1	0	0	6
	5	66459878	G	C	MAST4	R1435P	ASEGAM@SDGPVPAEHR,ASEGAMSDGPVPAEHR	0	0	0	0	1	0	0	0	0	0	0	0	0	0	0	0	0	0	0	0	0	0	0	0	0	0	0	0	0	1
	5	66459878	G	C	MAST4	R1435P	ASEGAM@SDGPVPAEHR	0	0	0	0	0	0	0	0	0	0	0	0	0	0	0	0	0	0	0	0	0	1	0	0	0	0	0	0	0	1
	5	66459878	G	C	MAST4	R1435P	ASEGAMSDGPVPAEHR,ASEGAM@SDGPVPAEHR	0	0	0	0	0	0	0	0	0	1	0	0	0	0	0	0	0	0	0	0	0	0	0	0	0	0	0	0	0	1
	5	66460595	G	A	MAST4	S1674N	ELSPSNLK	0	0	1	0	0	1	0	1	0	1	0	0	0	0	1	1	1	1	0	0	0	0	1	0	0	0	0	0	0	9
	5	66461713	A	G	MAST4	S2047G	EPATQSLGGSGREGKGHSK	0	0	0	0	0	0	0	0	1	0	0	0	0	0	0	0	0	0	0	0	0	0	0	0	0	0	0	0	0	1
	5	68603851	A	C	CCDC125	I28R	ILQSM@AR,ILQSMAR	0	0	0	0	0	0	0	0	0	0	0	0	0	0	0	0	0	0	0	1	0	0	0	0	0	0	0	1	1	3
	5	68603851	A	C	CCDC125	I153R	ILQSMAR	0	0	1	0	0	1	0	0	0	0	1	0	1	0	1	1	0	0	0	0	0	0	0	0	0	0	0	0	0	6
	5	68603851	A	C	CCDC125	I153R	ILQSM@AR,ILQSMAR	0	0	0	0	0	0	0	0	0	1	0	0	0	1	0	0	0	0	0	0	0	1	0	0	0	0	0	0	0	3
	5	68603851	A	C	CCDC125	I28R	ILQSMAR	0	1	0	1	0	0	0	1	0	0	0	0	0	0	0	0	0	0	0	0	0	0	0	0	0	1	1	0	0	5
	5	68603851	A	C	CCDC125	I153R	ILQSMAR,ILQSM@AR	1	0	0	0	0	0	0	0	0	0	0	0	0	0	0	0	0	0	0	0	0	0	0	0	0	0	0	0	0	1
	5	68603851	A	C	CCDC125	I28R	ILQSMAR,ILQSM@AR	0	0	0	0	0	0	0	0	0	0	0	0	0	0	0	0	0	1	0	0	1	0	0	0	0	0	0	0	0	2
	5	68603851	A	C	CCDC125	I153R	ILQSM@AR	0	0	0	0	0	0	0	0	0	0	0	0	0	0	0	0	0	0	1	0	0	0	0	0	1	0	0	0	0	2
	5	68709884	G	A	RAD17	R593K	MEALTDK	0	0	0	0	0	0	0	0	0	0	0	0	0	0	0	0	0	0	0	1	0	0	0	0	0	0	0	0	0	1
	5	70308262	C	T	NAIP	A161T	YQEEETR	0	0	0	0	0	1	0	0	0	0	0	0	0	0	0	0	0	0	0	0	0	0	0	0	0	0	0	0	0	1
	5	70900270	T	A	MCCC2	I200N	TFYNQANMSSK	0	0	0	0	0	0	0	1	0	0	0	0	0	0	0	0	0	0	0	0	0	0	0	0	0	0	0	0	0	1
	5	71491568	G	A	MAP1B	A670T	AAEAVTAAVGTGATTAAVMAAAGIAAIGPAKELEAE	0	0	0	0	0	0	0	0	0	0	0	0	0	0	0	0	0	1	0	0	0	0	0	0	0	0	0	0	0	1
	5	71491950	T	C	MAP1B	I797T	QGVDDTEK	0	1	0	0	0	0	0	0	0	0	0	0	0	0	0	0	0	0	0	0	0	0	0	0	0	0	0	0	0	1
	5	71494694	T	C	MAP1B	F1712L	ASVLLDTM@QHHLALNR	0	0	0	0	0	0	0	0	0	0	0	0	0	0	0	0	0	0	0	0	0	0	0	1	0	0	0	0	0	1
	5	71519664	C	T	MRPS27	G228D	EALDVLDAVLK	0	0	0	0	0	0	0	0	0	0	1	0	1	0	0	1	0	1	0	0	1	0	0	0	0	0	0	0	0	5
	5	71756654	C	G	ZNF366	E224Q	KAEPQESEQTK	0	0	0	0	0	0	0	0	0	0	0	0	0	0	0	0	0	0	0	0	0	0	0	0	0	0	0	1	0	1
	5	73076511	C	A	ARHGEF28	P284Q	AFEQEARPEER	0	0	0	0	0	0	0	0	0	1	0	0	0	0	0	0	1	0	1	1	0	0	0	0	0	1	0	1	1	7
	5	73992881	A	G	HEXB	I207V	GILVDTSR	0	0	0	0	1	1	0	0	0	0	0	1	1	1	0	1	1	0	0	0	1	1	1	0	1	1	0	0	1	13
	5	75998391	G	A	IQGAP2	M1480I	FLGVEIEK	0	0	0	0	0	0	0	0	0	0	0	0	0	0	0	0	0	0	0	0	0	0	0	0	1	0	0	0	0	1
	5	77425028	A	T	AP3B1	V536E	QLIVPNEK	1	1	1	1	1	1	1	1	1	1	1	1	1	1	1	1	1	1	1	1	1	1	1	1	0	0	1	1	1	27
	5	77461466	C	G	AP3B1	D400H	STHPTMIK	0	0	0	0	0	0	0	0	0	0	1	0	0	0	0	0	0	0	0	0	0	0	0	0	0	0	0	0	0	1
	5	78135241	C	T	ARSB	S384N	TISEGNPSPR	0	0	0	0	0	0	1	1	0	0	1	0	0	0	0	1	0	0	0	0	0	0	0	0	0	0	0	0	0	4
	5	78421959	G	A	BHMT	R239Q	EGLEAAQLK	0	0	0	0	0	1	0	0	0	0	0	0	0	0	0	0	0	0	1	1	0	0	0	1	0	0	0	1	1	6
	5	78612017	G	A	JMY	D952N	ESFTLLPNTDPLTR	0	0	0	0	0	0	0	0	0	0	0	1	0	0	1	0	0	0	0	0	0	0	0	0	0	0	0	0	0	2
	5	79024747	C	A	CMYA5	D53E	LSEQDEEGK	0	0	0	0	0	0	0	0	0	0	0	0	0	0	0	0	0	0	0	0	0	0	0	0	2	0	0	0	0	2
	5	79282798	G	C	MTX3	S238R	FCDDILR	0	0	0	0	0	0	0	0	0	0	0	0	0	0	0	0	0	0	0	0	0	0	0	0	0	0	0	0	1	1
	5	79282798	G	C	MTX3	S177R	QLSNLCRFCDDILR	0	0	0	0	0	0	0	0	0	0	0	0	0	0	0	0	0	1	0	0	0	0	0	0	0	0	0	0	0	1
	5	79733079	T	C	ZFYVE16	I192T	EQQNDTSSELQNR	0	0	0	0	0	0	0	0	0	0	0	1	0	0	0	0	1	0	1	0	0	0	0	0	0	0	0	0	0	3
	5	80409526	T	C	RASGRF2	S753P	LSLTSPLNPK	1	0	1	1	0	0	0	1	0	1	0	0	1	1	0	1	0	0	1	1	0	0	0	1	1	1	1	1	0	15
	5	82406931	T	C	XRCC4	L75S	ALSSGAGPADVYTFNFSK	0	0	0	0	0	0	0	0	0	0	0	0	0	1	0	0	0	0	0	0	0	0	0	0	0	0	0	0	0	1
	5	82491684	T	G	XRCC4	N137K	ELICYCLDTIAEKQAK	0	0	0	0	0	0	0	0	0	0	0	0	0	0	1	0	0	0	0	0	0	0	0	0	0	0	0	0	0	1
	5	82808027	C	T	VCAN	A285V	LATVGELQVAWR	0	0	0	0	0	0	0	0	0	0	1	0	0	0	0	0	0	0	0	0	0	0	0	0	0	0	0	0	0	1
	5	82816284	T	C	VCAN	V720A	TEEEAFSGMK	0	0	0	1	0	0	0	0	0	0	0	0	0	0	0	0	0	0	0	0	0	0	0	0	0	0	0	0	0	1
	5	82837631	G	T	VCAN	D2937Y	TYGQVSGEAIK	0	1	0	0	0	1	1	1	1	1	0	0	0	0	0	0	0	0	0	0	0	0	0	0	1	1	1	1	0	10
	5	82937374	C	T	HAPLN1	G336S	FVSFPDKK,FVSFPDK	1	0	0	0	0	0	0	0	0	0	0	0	0	0	0	0	0	0	0	0	0	0	0	0	0	0	0	0	0	1
	5	82937538	T	C	HAPLN1	N281S	LTYDEAVQACLSDGAQIAK	0	0	0	0	0	0	0	0	0	0	0	0	0	0	0	1	0	0	0	0	0	0	0	0	0	0	1	0	0	2
	5	89703641	C	G	CETN3	V10L	SELLVDK	0	0	0	1	0	0	0	0	0	0	0	0	0	0	0	0	0	0	0	0	0	0	0	0	0	0	0	1	0	2
	5	89769728	T	C	MBLAC2	T128A	APSPGWR	1	0	1	0	1	0	0	1	0	1	1	0	0	0	1	1	0	1	1	0	1	1	1	1	1	1	1	1	1	19
	5	89783924	T	G	POLR3G	I75M	M@PYFM@ETPEERQDIER	0	0	0	0	0	0	0	0	0	0	0	0	0	0	0	0	1	0	0	0	0	0	0	0	1	0	0	0	0	2
	5	95728974	G	C	PCSK1	Q618E	RDELEEGAPSEAMLR	0	1	0	0	1	1	0	0	1	0	1	1	0	0	1	1	1	0	0	0	0	0	0	0	0	0	0	0	0	9
	5	95728974	G	C	PCSK1	Q618E	DELEEGAPSEAM@LR,DELEEGAPSEAMLR,RDELEEGAPSEAM@LR	0	0	0	0	0	0	0	0	0	0	0	0	0	0	0	0	0	0	1	0	0	0	0	0	0	0	0	0	0	1
	5	95728974	G	C	PCSK1	Q618E	DELEEGAPSEAM@LR	0	0	0	0	0	0	0	0	0	0	0	0	0	0	0	0	0	0	0	0	0	0	0	0	1	0	0	0	0	1
	5	95728974	G	C	PCSK1	Q618E	DELEEGAPSEAMLR	0	0	0	0	0	0	0	0	0	0	0	0	0	0	0	0	0	0	0	0	0	0	0	0	0	0	0	1	0	1
	5	95728974	G	C	PCSK1	Q618E	RDELEEGAPSEAM@LR,RDELEEGAPSEAMLR	0	0	1	0	0	0	0	0	0	0	0	0	0	0	0	0	0	0	0	0	0	0	0	0	0	0	0	0	1	2
	5	95728974	G	C	PCSK1	Q618E	RDELEEGAPSEAMLR,RDELEEGAPSEAM@LR	0	0	0	0	0	0	0	0	0	1	0	0	1	0	0	0	0	1	0	0	0	0	0	0	0	0	0	0	0	3
	5	95728974	G	C	PCSK1	Q618E	RDELEEGAPSEAMLR,DELEEGAPSEAMLR	0	0	0	0	0	0	0	0	0	0	0	0	0	1	0	0	0	0	0	0	0	0	0	0	0	0	0	0	0	1
	5	95728974	G	C	PCSK1	Q618E	RDELEEGAPSEAM@LR	0	0	0	0	0	0	1	1	0	0	0	0	0	0	0	0	0	0	0	0	0	1	0	1	0	0	0	0	0	4
	5	95728974	G	C	PCSK1	Q618E	RDELEEGAPSEAMLR,DELEEGAPSEAM@LR	0	0	0	0	0	0	0	0	0	0	0	0	0	0	0	0	0	0	0	1	0	0	0	0	0	0	0	0	0	1
	5	95728974	G	C	PCSK1	Q618E	RDELEEGAPSEAM@LR,DELEEGAPSEAMLR,RDELEEGAPSEAMLR	0	0	0	0	0	0	0	0	0	0	0	0	0	0	0	0	0	0	0	0	0	0	0	0	0	1	0	0	0	1
	5	96076976	A	C	CAST	I281L	ELLAKPLGPDDAIDALSSDFTCGSPTAAGK	0	0	0	0	0	0	0	0	0	0	0	0	0	0	0	0	0	1	0	0	0	0	0	0	0	0	0	0	0	1
	5	96086334	G	C	CAST	C367S	AAAPAPVSEAVSR	1	1	2	1	1	1	0	1	1	1	1	1	1	1	1	1	1	1	1	1	1	1	1	1	1	1	1	1	1	29
	5	96118852	G	C	ERAP1	Q730E	SELLLLACVHNYQPCVQR	0	0	1	0	0	0	0	0	0	0	0	1	1	0	0	0	0	0	0	0	0	0	0	1	1	0	0	0	0	5
	5	96124330	T	C	ERAP1	K528R	TMM@NTWTLQR,TM@M@NTWTLQR	0	0	0	0	1	0	0	0	0	0	0	0	0	0	0	0	0	0	0	0	0	0	0	0	0	0	0	0	0	1
	5	96124330	T	C	ERAP1	K528R	TMMNTWTLQR	0	0	0	0	0	0	0	0	0	0	0	0	0	0	0	0	0	0	0	0	0	0	0	0	0	0	1	0	0	1
	5	96231056	T	G	ERAP2	L366R	YM@ELIAVNATYPER	0	0	0	0	0	0	0	0	0	0	0	0	0	1	0	0	0	0	0	0	0	1	0	0	0	0	1	0	0	3
	5	96249097	C	T	ERAP2	R820C	TQNLAALLHAIARCPK	0	0	0	0	0	0	0	0	0	0	0	0	0	0	0	0	0	0	1	0	0	0	0	0	0	0	0	0	0	1
	5	96478219	G	A	LIX1	P21L	DLALVFK	0	0	0	0	1	1	0	0	1	0	1	1	1	1	0	1	1	1	0	0	0	0	0	1	1	0	0	0	0	12
	5	98192362	A	G	CHD1	N1707H	DPRHLQCQMLQFISR	1	0	0	0	0	0	0	0	0	0	0	0	0	0	0	0	0	0	0	0	0	0	0	0	0	0	1	0	0	2
	5	101726744	A	G	SLCO6A1	V354A	VAPDKLR	0	0	0	0	0	0	0	0	0	0	0	0	0	0	0	0	0	0	0	1	0	0	0	0	0	0	0	0	0	1
	5	101834469	G	A	SLCO6A1	A27V	GVEPLEAARVQPAK	0	0	0	0	0	0	0	0	0	0	0	0	0	0	1	0	1	0	0	0	0	0	0	0	0	0	0	0	0	2
	5	108714298	T	C	PJA2	Q297R	QTEHSPEDAACGPGHICSER	0	1	0	0	0	0	0	0	1	1	0	0	0	0	0	0	0	0	0	0	0	0	0	0	0	1	1	0	0	5
	5	109940891	C	T	TMEM232	D399N	NILYLNK	0	1	0	0	0	0	0	0	0	0	0	1	1	1	0	0	0	0	0	0	0	0	0	0	0	0	0	0	0	4
	5	110096992	A	G	SLC25A46	K256R	VIGM@GVPHSR	0	0	0	0	0	0	0	0	0	0	0	0	0	0	0	0	0	0	0	0	0	0	0	0	0	1	0	0	0	1
	5	110814116	G	A	CAMK4	D50N	GNQFMFRR	0	0	0	0	0	0	0	0	1	0	0	0	0	0	0	0	0	0	0	0	0	0	0	0	0	0	0	0	0	1
	5	110819980	C	T	CAMK4	A216V	GADINAEEVPK	0	0	0	0	0	0	0	0	0	0	0	0	0	0	0	0	0	0	0	0	0	0	0	1	0	0	0	0	0	1
	5	112074131	G	A	APC	G12R	M@ADVNLVERATRDER	0	0	0	0	0	0	0	0	0	0	0	0	0	0	0	0	1	0	0	0	0	0	0	0	0	0	0	0	0	1
	5	114462355	C	T	TRIM36	D666N	VNFYDM@DQMK	0	1	0	0	0	1	0	0	0	0	0	0	0	0	0	0	0	0	0	0	0	0	0	0	0	0	1	0	0	3
	5	114462355	C	T	TRIM36	D666N	VNFYDMDQM@K	0	0	0	0	0	0	0	1	1	1	1	0	0	0	0	0	1	0	0	0	0	0	0	0	0	0	0	0	0	5
	5	114462355	C	T	TRIM36	D666N	VNFYDMDQMK,VNFYDM@DQMK	1	0	0	0	0	0	0	0	0	0	0	0	0	0	0	0	0	0	0	0	0	0	0	0	0	0	0	0	0	1
	5	114462355	C	T	TRIM36	D666N	VNFYDM@DQMK,VNFYDMDQMK	0	0	0	0	0	0	0	0	0	0	0	0	0	0	0	0	0	1	0	0	0	0	0	0	0	0	0	0	0	1
	5	114462355	C	T	TRIM36	D666N	VNFYDMDQMK,VNFYDMDQM@K	0	0	0	0	0	0	1	0	0	0	0	1	0	0	0	0	0	0	0	0	0	0	0	0	0	0	0	0	0	2
	5	114462355	C	T	TRIM36	D666N	VNFYDMDQMK,VNFYDM@DQM@K	0	0	0	0	0	0	0	0	0	0	0	0	1	0	0	0	0	0	0	0	0	0	0	0	0	0	0	0	0	1
	5	114462355	C	T	TRIM36	D666N	VNFYDMDQM@K,VNFYDM@DQMK,VNFYDMDQMK	0	0	0	0	0	0	0	0	0	0	0	0	0	1	0	0	0	0	0	0	0	0	0	0	0	0	0	0	0	1
	5	114462355	C	T	TRIM36	D666N	VNFYDMDQMK	0	0	0	1	0	0	0	0	0	0	0	0	0	0	0	0	0	0	0	0	0	0	0	0	0	0	0	0	0	1
	5	114462355	C	T	TRIM36	D666N	VNFYDMDQM@K,VNFYDM@DQMK	0	0	1	0	0	0	0	0	0	0	0	0	0	0	0	0	0	0	0	0	0	0	0	0	0	0	0	1	0	2
	5	114462355	C	T	TRIM36	D666N	VNFYDM@DQM@K,VNFYDMDQMK,VNFYDM@DQMK	0	0	0	0	0	0	0	0	0	0	0	0	0	0	0	0	0	0	1	0	0	0	0	0	0	0	0	0	0	1
	5	114462355	C	T	TRIM36	D666N	VNFYDM@DQM@K,VNFYDMDQMK,VNFYDM@DQMK,VNFYDMDQM@K	0	0	0	0	0	0	0	0	0	0	0	0	0	0	0	0	0	0	0	1	0	0	0	0	0	0	0	0	0	1
	5	114462355	C	T	TRIM36	D666N	VNFYDM@DQM@K	0	0	0	0	0	0	0	0	0	0	0	0	0	0	0	0	0	0	0	0	0	0	1	1	1	0	0	0	1	4
	5	114462355	C	T	TRIM36	D666N	VNFYDM@DQMK,VNFYDM@DQM@K,VNFYDMDQM@K,VNFYDMDQMK	0	0	0	0	0	0	0	0	0	0	0	0	0	0	0	1	0	0	0	0	0	0	0	0	0	0	0	0	0	1
	5	118480316	G	A	DMXL1	S678N	DNILSNAGSSPNGFSEK	0	0	0	0	0	0	0	0	0	0	0	0	0	0	0	0	0	0	0	0	0	0	0	0	0	0	0	1	0	1
	5	120022006	T	C	PRR16	C103R	IPNGDICR	0	0	0	0	0	0	0	0	0	0	0	0	0	0	0	0	0	0	0	0	0	0	1	0	0	1	0	0	0	2
	5	125880710	T	C	ALDH7A1	T523A	STCAINYSK	0	0	0	0	1	0	0	0	0	0	0	0	0	0	0	0	0	0	1	0	0	0	0	0	0	0	0	0	0	2
	5	125887715	T	G	ALDH7A1	K439Q	FQNEEEVFAWNNEVK	0	0	0	1	0	0	0	1	1	1	1	0	1	0	0	0	0	0	0	0	0	0	0	1	0	0	1	0	0	8
	5	131008194	T	C	FNIP1	Q603R	ELLGISDECR	0	0	0	0	1	0	0	0	0	0	0	0	0	0	0	1	0	0	1	1	0	1	0	1	0	0	0	0	0	6
	5	131066725	C	A	FNIP1	G76C	LCSDAQVK	0	0	0	0	0	0	1	0	0	0	0	0	0	1	0	0	0	0	0	0	0	0	0	0	1	0	0	0	0	3
	5	132042146	C	T	KIF3A	A436T	FLPNQTGK	1	0	0	0	0	1	0	0	0	0	0	0	0	0	0	0	0	0	0	1	0	1	0	0	0	0	0	0	1	5
	5	132097292	C	T	SEPTIN8	V274M	QYPWGVVQVENENHCDFM@K,QYPWGVVQVENENHCDFMK	0	0	0	0	0	0	0	0	0	0	0	0	0	1	0	0	0	0	0	0	0	0	0	0	0	0	0	0	0	1
	5	132100013	G	A	SEPTIN8	R24W	LWPQTYDLQESNVQLK	0	1	0	0	0	0	0	0	0	0	0	0	1	0	0	0	0	0	0	0	0	0	0	0	0	0	0	0	0	2
	5	132100013	G	A	SEPTIN8	R84W	LWPQTYDLQESNVQLK	0	0	0	0	0	0	0	0	0	0	0	1	0	0	0	0	0	0	0	0	0	0	0	0	0	0	0	0	0	1
	5	132408967	G	A	HSPA4	A159T	SVMDTTQIAGLNCLR,SVM@DTTQIAGLNCLR	0	0	0	0	0	1	0	0	0	0	1	0	0	1	0	1	0	0	0	1	0	0	0	0	0	0	0	0	0	5
	5	132408967	G	A	HSPA4	A159T	SVMDTTQIAGLNCLR	0	0	0	0	1	0	1	0	0	0	0	0	0	0	0	0	0	0	0	0	0	0	0	0	0	0	0	1	0	3
	5	132435253	C	G	HSPA4	T649S	FVSEDDRNSFSLK	0	0	0	0	0	0	0	0	0	0	1	0	0	0	0	0	0	0	0	0	0	0	1	0	0	0	1	0	0	3
	5	134076812	G	A	CAMLG	V78I	LNSLSIPSVSK	1	0	1	0	0	0	1	1	1	0	1	1	1	0	0	1	0	0	0	1	0	0	0	1	0	0	0	0	0	11
	5	134782443	T	C	DCANP1	K119R	RTGQTRR	0	0	0	0	0	0	0	0	0	0	0	0	0	0	0	0	0	0	0	0	0	0	0	0	1	0	0	0	0	1
	5	135209779	A	T	SLC25A48	Y196F	LQADGVFLNK	0	0	0	0	0	0	0	0	0	0	0	0	0	0	0	0	0	0	0	1	1	1	0	0	0	0	0	0	0	3
	5	135215685	C	T	SLC25A48	A227V	GITVNVVR	1	0	1	0	0	0	0	0	0	0	1	0	0	0	0	0	0	0	1	1	0	0	0	1	1	1	1	1	0	10
	5	137621422	G	A	CDC25C	R388W	QLWEQIALLVK	0	0	0	0	0	0	0	0	0	0	0	0	0	0	0	0	0	0	0	1	0	0	0	0	0	0	0	0	0	1
	5	137717265	G	A	KDM3B	A256T	LIHVMLMDNSTPQSEGGTLK	0	0	0	0	0	0	0	0	0	0	0	0	1	0	1	1	0	0	0	0	0	0	0	0	0	0	0	0	0	3
	5	137717265	G	A	KDM3B	A256T	LIHVM@LM@DNSTPQSEGGTLK	0	0	0	0	0	0	0	0	0	0	0	0	0	0	0	0	0	0	0	0	0	0	0	1	0	0	0	0	0	1
	5	138160248	G	C	CTNNA1	Q206H	DHMAAARGILQK,DHM@AAARGILQK	0	0	0	0	0	0	0	1	0	0	0	0	0	0	0	0	0	0	0	0	0	0	0	0	0	0	0	0	0	1
	5	138857919	T	C	STING1	H113R	LPQQTGDR	0	0	0	0	0	1	0	1	0	0	0	0	0	0	0	0	0	0	0	0	0	0	0	0	0	0	1	0	1	4
	5	138857919	T	C	STING1	H232R	LPQQTGDR	0	0	0	0	0	0	0	0	0	1	0	0	0	0	0	0	0	0	1	0	0	0	0	0	0	1	0	1	0	4
	5	139231255	C	T	NRG2	R569H	AAAYNLEERHR	0	0	0	0	0	0	0	0	0	0	0	0	0	0	0	0	0	0	0	0	0	0	0	1	0	0	0	0	0	1
	5	139661097	T	G	PFDN1	E74D	DAIHSQLLEK	0	0	0	0	0	0	0	0	0	1	0	0	0	0	0	0	0	0	0	0	0	0	0	0	0	0	0	0	0	1
	5	139930696	C	T	SRA1	G122E	LALLQEQWAEGK	0	0	0	0	0	0	0	0	0	0	0	0	0	0	0	1	1	1	0	0	0	0	0	0	0	0	0	0	0	3
	5	140070876	G	T	HARS1	A5E	EALEELVK	1	0	0	0	0	0	0	0	0	0	0	0	0	0	0	0	0	0	0	0	0	0	0	0	0	0	0	0	0	1
	5	140076750	T	C	HARS2	I175T	TSFDLSLAR	0	0	0	0	0	0	0	0	0	0	0	0	0	0	0	0	0	0	0	0	0	0	0	0	1	0	0	0	0	1
	5	140168151	G	T	PCDHA1	C759F	VFSSEGPPK	0	0	0	0	0	0	0	0	0	0	0	0	0	0	0	0	0	0	1	0	1	0	0	0	0	0	0	0	0	2
	5	140222788	A	G	PCDHA8	T628A	VGLYAGEISTTRVLDEADSPR	0	0	0	0	0	0	0	0	1	0	0	0	0	0	0	0	0	0	0	0	0	0	0	0	0	0	0	0	0	1
	5	140250252	T	C	PCDHA11	T522P	LGGGQPRHLR	0	0	0	0	0	0	0	0	0	0	0	0	0	0	1	0	0	0	0	0	0	0	0	0	0	0	0	0	0	1
	5	140503474	C	G	PCDHB4	R632G	LLSEGDAAK	1	1	1	1	1	1	1	1	1	1	1	1	1	1	1	1	1	1	1	1	1	1	1	1	1	1	1	1	1	29
	5	140531466	C	T	PCDHB6	A407V	GSPALSSEVLVR	0	0	0	0	0	1	0	1	1	0	0	0	0	0	0	0	0	0	0	0	0	0	0	0	0	1	0	0	0	4
	5	140730384	G	T	PCDHGB1	S186I	ESPDGIK	0	0	0	0	0	0	1	0	0	0	0	0	0	0	0	0	0	0	0	0	0	0	0	0	0	0	0	0	0	1
	5	140751840	C	A	PCDHGB3	R627S	TGEVSTARTLGDREAAR	1	0	0	0	0	0	0	0	0	0	0	0	0	0	0	0	0	0	0	0	0	0	0	0	0	0	0	0	0	1
	5	140772573	C	T	PCDHGA8	R65C	HGVCIVSRGR	0	0	0	0	1	1	0	0	0	0	1	0	1	0	0	0	0	0	0	0	0	0	0	0	0	0	0	0	0	4
	5	140795128	T	C	PCDHGA10	S796P	NDPLPLLDDSK	0	0	0	0	0	0	0	0	0	0	0	0	0	0	0	0	0	0	0	0	0	0	0	0	1	0	0	0	0	1
	5	141052386	C	T	ARAP3	M400I	TGILELR	1	1	1	1	1	1	1	1	1	1	1	1	1	1	1	1	1	1	1	1	1	1	1	1	1	1	1	1	1	29
	5	141248963	T	G	PCDH1	H25P	CPEAALLILGPPRM@EPLR	0	0	0	0	0	0	0	0	0	0	0	0	0	0	0	0	0	1	0	0	0	0	0	0	0	0	0	0	0	1
	5	143586755	G	A	KCTD16	D160N	ICPPSSLLPANR	0	0	0	0	0	0	0	0	0	0	0	0	0	0	0	0	0	0	1	0	0	0	0	0	0	0	1	0	0	2
	5	145439659	G	A	SH3RF2	A596T	GSEAWIHSTASSLIM@EDK	0	0	0	0	0	0	0	0	0	0	0	0	0	0	1	1	0	0	0	0	0	0	0	0	0	0	0	0	0	2
	5	146017897	T	C	PPP2R2B	V294G	GLILWTLSQPTWR	0	0	0	0	0	0	0	0	0	0	1	0	0	0	0	1	0	0	0	0	0	0	0	0	0	0	0	0	0	2
	5	147622261	T	G	MARCOL	I101S	AGVLNQPGSLKNSGK	0	0	0	1	0	0	0	0	0	0	0	0	0	0	0	0	0	1	0	0	0	0	0	0	0	0	0	0	0	2
	5	148431777	T	C	SH3TC2	P27A	LSLAALFWPVFAR	0	0	0	0	0	0	0	0	0	0	0	0	0	0	0	0	0	0	0	0	0	0	0	1	0	0	0	0	0	1
	5	148747902	G	C	PCYOX1L	E314D	KQPQDAAVWR	0	0	1	0	0	0	0	0	0	0	1	1	0	0	0	1	1	1	1	0	1	0	0	0	0	0	0	0	1	9
	5	148747902	G	C	PCYOX1L	E314D	KQPQDAAVWR,QPQDAAVWR	0	0	0	0	0	1	0	0	1	0	0	0	0	0	0	0	0	0	0	0	0	0	0	0	0	0	0	0	0	2
	5	148747902	G	C	PCYOX1L	E314D	QPQDAAVWR	0	0	0	0	1	0	0	0	0	0	0	0	0	1	0	0	0	0	0	1	0	0	0	0	0	0	0	1	0	4
	5	148747902	G	C	PCYOX1L	E314D	QPQDAAVWR,KQPQDAAVWR	0	0	0	0	0	0	0	1	0	1	0	0	1	0	0	0	0	0	0	0	0	0	0	0	0	0	1	0	0	4
	5	149003626	G	A	ARHGEF37	A463T	KLVEDTLGR	0	1	1	1	0	1	0	1	1	1	1	1	1	0	1	1	1	0	0	1	1	1	1	1	1	0	1	1	1	22
	5	149003626	G	A	ARHGEF37	A463T	KLVEDTLGR,LVEDTLGR	0	0	0	0	0	0	0	0	0	0	0	0	0	1	0	0	0	0	0	0	0	0	0	0	0	0	0	0	0	1
	5	149003627	C	T	ARHGEF37	A463V	LVEDVLGR	0	0	0	0	0	0	0	0	0	0	0	0	0	0	0	0	0	0	0	0	0	0	0	0	1	0	0	0	0	1
	5	149003627	C	T	ARHGEF37	A463V	KLVEDVLGR	0	1	0	0	0	0	0	0	0	0	0	0	0	0	0	0	0	0	0	0	0	0	0	0	0	0	0	0	0	1
	5	149006640	C	T	ARHGEF37	P489L	VQPPPTTQLLLPGSER	1	0	0	1	0	1	0	0	1	1	1	0	0	0	1	1	0	0	0	0	0	0	0	0	0	0	0	0	0	8
	5	149359991	C	T	SLC26A2	L279F	YFLGLNLPR	0	0	0	0	0	0	0	0	0	0	0	0	0	0	0	1	0	0	0	0	0	0	0	0	0	0	0	0	0	1
	5	149374932	T	C	TIGD6	Q327R	VLYRSHLLK	0	0	0	0	0	0	0	1	1	0	0	0	1	1	0	0	0	0	1	0	0	0	0	0	0	0	1	0	0	6
	5	149755744	G	C	TCOF1	A588P	VGTQPPR	0	0	0	0	0	0	0	0	1	0	0	0	0	0	0	0	0	0	0	0	0	0	0	0	0	0	0	0	0	1
	5	150028651	C	T	SYNPO	P516S	APASQPPSLPDR	0	0	0	0	1	0	0	0	0	1	0	0	0	0	0	0	0	0	0	0	0	0	0	1	0	1	0	1	1	6
	5	150110239	T	C	DCTN4	Y206C	LLQPDFQPVCASQLCPR	0	0	0	1	0	0	0	0	0	0	0	0	0	0	0	0	1	0	0	0	0	0	0	1	0	0	0	0	0	3
	5	150920157	C	T	FAT2	P3004T	LDTHTGELTTLTALDR	0	0	1	0	0	0	0	0	0	0	0	0	0	0	0	0	0	0	0	0	0	0	0	0	0	1	0	0	0	2
	5	150948016	C	T	FAT2	H159Q	QELQVLAVDRMRK	0	0	0	1	0	0	0	0	0	0	0	0	0	0	0	0	0	0	0	0	0	0	0	0	0	0	0	0	0	1
	5	150948016	C	T	FAT2	H159Q	QELQVLAVDRM@R	0	0	0	0	0	0	0	0	0	0	0	1	0	0	0	0	0	0	0	0	0	0	0	1	0	0	0	0	0	2
	5	153413390	C	T	FAM114A2	G52S	AETSLGIPSPSEISTEVK	0	0	0	0	0	0	0	1	0	0	0	0	1	0	0	0	0	1	0	0	0	0	0	1	2	0	1	0	1	8
	5	153413390	C	T	FAM114A2	G122S	AETSLGIPSPSEISTEVK	0	0	0	1	1	1	0	0	1	1	1	0	0	0	1	1	0	0	1	0	0	0	0	0	0	1	0	0	0	10
	5	154092616	C	T	LARP1	A44V	NSVALAAVPR	0	0	0	1	0	0	0	0	0	0	0	0	0	0	0	1	0	0	0	0	0	0	0	0	0	0	0	0	0	2
	5	154278151	G	A	GEMIN5	A1065V	GDVASLR	1	1	1	1	0	1	0	1	1	1	1	1	0	1	1	1	1	1	1	1	1	1	1	1	1	1	1	1	1	26
	5	155935708	G	A	SGCD	R96Q	EIQSQPGNALYFK	0	0	0	1	0	0	0	0	0	0	0	0	0	0	0	0	0	0	0	0	0	0	0	0	0	0	0	1	0	2
	5	156531694	G	C	HAVCR2	T154S	DFTAAFPRMLTSR	0	0	0	0	0	0	0	0	1	0	0	0	0	0	0	0	0	0	0	0	0	0	0	0	0	0	1	0	0	2
	5	156760416	A	G	CYFIP2	I808V	SLDQAVSR	0	0	0	1	0	0	0	0	0	0	0	0	0	0	0	0	0	0	0	0	0	0	0	0	0	0	0	0	0	1
	5	157065499	A	G	SOX30	L540P	QPTPVSPESANR	0	1	1	0	1	0	0	0	0	0	0	0	0	0	0	0	0	0	0	0	0	0	0	0	0	0	0	0	0	3
	5	157106855	G	A	C5orf52	A110T	ITQRIYEMEVSTLEK	0	0	0	0	0	0	0	0	0	0	1	0	0	0	0	0	0	0	0	0	0	0	0	1	0	0	0	0	0	2
	5	159437621	C	G	TTC1	A29G	VTDTQEAECGGPPVPDPK	0	0	0	1	0	0	0	1	0	0	0	0	0	0	0	0	0	0	0	0	0	0	1	0	0	0	0	0	0	3
	5	159659262	G	A	FABP6	M75I	ESNIQTIGGK	0	0	0	0	0	0	0	0	1	0	0	0	0	0	0	0	0	0	0	0	0	0	0	0	0	0	0	0	0	1
	5	159835658	A	G	SLU7	M239T	HQWGEEEPNSQTEK	0	0	0	1	0	0	0	0	1	0	1	0	0	0	0	0	0	0	1	0	0	0	0	0	0	0	1	0	0	5
	5	160042903	G	T	ATP10B	N865K	EAEASLDK	0	0	0	0	0	0	0	0	0	0	0	0	0	0	0	0	0	0	0	1	0	0	0	0	0	0	0	0	0	1
	5	162909667	A	G	HMMR	S453G	ALTAGEIEDLK	1	0	1	1	0	1	0	0	0	0	1	0	0	0	0	0	0	0	0	0	0	0	0	1	1	1	0	0	0	8
	5	167643800	T	G	TENM2	M1210R	GIAVDKNGLR	0	0	0	0	1	0	0	0	0	0	0	0	1	0	0	0	0	0	0	0	1	1	0	0	1	0	0	0	0	5
	5	167643800	T	G	TENM2	M1210R	NGLRYFVDATM@IRK	1	0	0	0	0	0	0	0	0	0	0	0	0	0	0	0	0	0	0	0	0	0	0	0	0	0	0	0	0	1
	5	169015479	G	A	SPDL1	R20Q	EAEEEQLK	0	0	0	0	0	0	1	0	0	0	0	0	0	0	0	0	0	1	1	1	0	0	0	1	0	0	0	0	0	5
	5	169020469	G	A	SPDL1	V150I	SEELRIM@SER	0	0	0	0	0	0	0	0	0	0	0	0	0	0	0	0	0	0	0	0	0	0	0	1	0	0	0	0	0	1
	5	176016559	C	T	CDHR2	R1050W	SWLQFSTPK	0	0	0	0	0	0	0	0	0	0	0	0	0	0	0	0	0	0	0	0	0	0	0	0	0	0	0	1	0	1
	5	176025334	C	T	GPRIN1	G501E	SLETAGPPSAVK	0	0	0	0	0	0	0	0	0	0	0	0	0	0	0	0	0	0	0	0	0	0	0	0	0	0	0	0	1	1
	5	176308303	C	T	HK3	R876H	LHPHFSSLVAATVR	0	0	0	0	0	0	0	0	0	0	0	0	0	0	0	0	0	0	0	0	0	0	0	1	0	0	0	0	0	1
	5	176639122	G	C	NSD1	S972T	STASIGDMEK	0	0	0	0	0	0	0	0	0	0	0	0	0	0	0	0	0	0	0	0	1	0	0	0	0	0	0	0	0	1
	5	176886119	G	A	DBN1	P414L	ALDEVTSSQPPPLPLPPPPAQETQEPSPILDSEETR	1	0	0	0	0	0	0	0	1	0	0	0	0	0	0	0	0	0	0	0	0	0	0	0	0	0	0	0	0	2
	5	179268995	C	T	MRNIP	E66K	DSQELELK	0	0	0	0	0	0	0	0	1	0	0	0	0	0	0	0	0	0	0	0	0	0	0	0	0	0	0	0	1	2
	5	179268995	C	T	MRNIP	E121K	DSQELELK	1	0	0	0	0	0	0	0	0	0	0	1	0	0	0	0	0	0	0	0	0	0	0	0	0	0	0	0	0	2
	5	179290845	T	G	TBC1D9B	K1102T	AGGDTHLGTAPQESQVVVEGGSGEGQGSPSQLLSDDETK	0	0	1	0	0	1	0	0	0	0	0	0	0	0	0	0	1	0	1	1	0	0	0	0	0	0	0	0	0	5
	5	180048641	G	A	FLT4	P641S	HATLSLSISR	0	0	0	1	0	0	0	0	0	0	0	0	0	0	0	0	0	0	0	0	0	0	0	0	0	0	0	0	0	1
	5	180631828	G	C	TRIM7	Q95E	ELAAVATLLRR	0	0	0	0	0	0	0	0	0	0	0	0	0	1	0	0	0	0	0	0	0	0	0	0	0	0	0	0	0	1
	6	491150	C	A	EXOC2	A866S	DTVSVYLTPESK	0	0	0	0	0	0	0	0	0	0	0	0	0	0	0	0	0	0	0	0	0	0	0	1	0	0	0	0	0	1
	6	656555	G	T	HUS1B	H130Q	SVVQDLPVRVLPR	1	0	1	0	1	0	1	1	1	0	1	1	0	0	0	1	0	0	0	0	1	1	0	0	0	0	1	0	0	12
	6	2893754	A	G	SERPINB9	I153T	IEELLPGSSTDAETR	0	0	0	0	0	0	0	0	0	0	0	0	0	0	0	0	0	0	0	0	0	0	0	0	0	0	0	1	0	1
	6	3010298	A	G	NQO2	K16R	VLIVYAHQEPR	0	0	0	0	0	0	0	0	1	0	0	0	0	0	0	0	0	0	0	0	0	0	0	0	0	0	1	0	0	2
	6	3010390	C	T	NQO2	L47F	QGCTVTVSDLYAM@NFEPR,QGCTVTVSDLYAMNFEPR	0	0	0	0	0	0	0	0	0	0	0	0	0	0	0	0	0	1	0	0	0	0	0	0	0	0	0	0	0	1
	6	3012778	G	A	NQO2	G58D	DITDTLSNPEVFNYGVETHEAYK	0	0	0	0	0	0	0	0	0	0	1	0	1	0	0	0	0	1	0	0	0	0	0	0	0	0	0	0	0	3
	6	4031998	A	G	PRPF4B	I83V	EVIDASDK	0	0	0	0	0	0	1	1	0	0	1	0	0	0	0	0	0	0	0	0	1	1	1	0	0	0	0	0	1	7
	6	4116262	G	A	ECI2	A314V	LPPNVLR	1	1	1	1	1	1	0	1	0	1	1	0	0	1	1	0	0	1	1	1	1	1	1	1	1	0	0	0	1	20
	6	4126379	C	T	ECI2	V192I	NNAILLR	1	0	0	0	0	0	0	0	0	0	0	0	0	0	0	0	0	0	0	0	0	0	0	0	0	0	0	0	0	1
	6	4133855	C	T	ECI2	M17I	DFENSINQVK	0	1	1	1	1	1	0	1	1	1	1	0	1	1	0	1	0	0	1	1	0	1	0	1	1	1	1	1	0	20
	6	5260936	A	C	LYRM4	S11A	AQVLALYR	1	0	1	1	1	1	0	1	1	1	1	0	1	0	1	1	0	1	1	1	1	1	0	1	1	1	1	1	1	23
	6	7395322	A	G	RIOK1	M105V	VSTPADK	0	0	0	0	0	0	0	0	0	0	0	0	0	0	1	0	0	0	0	0	0	0	0	0	0	0	0	0	0	1
	6	7583946	C	T	DSP	R1552W	DVALAWGLIDR	0	0	0	0	0	0	0	0	0	0	0	0	0	1	0	0	0	0	0	0	0	0	0	0	0	0	0	0	0	1
	6	8430314	T	G	SLC35B3	E27A	NNSESIACSK	0	0	0	0	0	0	0	0	0	0	0	0	0	0	0	0	1	0	0	0	0	0	0	0	0	0	0	0	0	1
	6	8430374	G	A	SLC35B3	A7V	MDLTQQVK	0	0	0	0	0	0	0	0	0	0	0	0	0	0	0	0	0	0	0	0	0	0	0	0	0	0	0	1	0	1
	6	10709581	A	G	PAK1IP1	K359E	GLTGDSEK	0	0	0	0	0	0	1	1	0	1	1	1	0	0	0	0	0	0	0	0	0	0	0	0	0	0	1	1	0	7
	6	10942964	A	G	SYCP2L	N647D	LRDLEDK	0	0	0	1	0	1	0	1	1	1	1	0	0	1	1	0	0	1	1	1	0	0	1	1	0	0	1	1	1	16
	6	11103979	G	A	ERVFRD-1	T522M	LQM@NLSAGRHPR	0	0	0	0	0	0	0	0	0	0	0	0	0	1	0	0	0	0	0	0	0	0	0	0	0	1	0	0	0	2
	6	12164348	C	T	HIVEP1	P2604L	TESPQGLLTVQR	0	0	0	0	0	0	0	0	0	0	1	0	0	0	0	0	0	0	0	0	0	0	0	0	0	0	0	0	0	1
	6	13612078	A	G	SIRT5	E197G	FHFQGPCGTTLPEALACHGNETVS	0	0	0	0	0	0	0	0	0	0	0	0	0	1	0	0	0	0	0	0	0	0	0	0	0	0	0	0	0	1
	6	15496930	C	T	JARID2	R492C	EVPECSLER	0	0	0	0	0	0	0	0	0	0	0	0	0	0	0	0	0	0	0	0	1	0	0	0	0	0	0	0	0	1
	6	16328068	T	C	ATXN1	S149G	HQCGGLGRR	0	0	0	0	0	0	1	0	0	0	0	1	0	0	1	0	0	0	0	0	0	0	0	0	0	0	0	0	0	3
	6	17541305	C	A	CAP2	P198T	SHTPSTTSPK	1	0	0	0	0	1	0	0	0	0	0	0	0	0	0	0	0	0	0	0	0	0	0	0	0	0	0	0	0	2
	6	17541308	A	G	CAP2	T199A	SHTPSPASPK	0	0	0	0	0	1	0	0	0	0	0	0	0	0	0	0	0	0	0	0	0	0	0	0	0	0	0	0	0	1
	6	17688693	C	T	NUP153	D90N	EDHLVYANEESSNITDGR	0	0	0	0	0	0	0	0	0	0	0	0	0	0	0	0	1	0	0	0	0	0	0	0	0	0	0	0	0	1
	6	24291203	T	C	DCDC2	S221G	KLPYGELLFDK	0	0	0	0	0	0	0	0	0	0	0	0	0	0	0	0	0	0	0	0	0	0	0	1	1	0	0	0	0	2
	6	24403275	A	G	MRS2	M1V	VECLRSLPCLLPR	0	0	0	0	1	0	0	0	0	0	0	0	0	0	0	0	0	0	0	0	0	0	0	0	0	0	0	0	0	1
	6	24436901	T	C	GPLD1	E754G	IADVTSGLIGGGDGR	0	0	0	0	0	0	0	0	0	1	0	0	0	0	0	0	0	0	0	0	0	0	0	0	0	0	0	0	0	1
	6	24476431	T	C	GPLD1	N103S	ESYPLPWEK	0	0	0	0	0	0	0	0	0	0	0	0	0	0	0	0	1	0	0	0	0	0	0	0	0	0	0	0	0	1
	6	24503590	C	T	ALDH5A1	H180Y	VYGDIIYTPAK,RVYGDIIYTPAK	0	0	1	0	1	0	0	1	1	1	1	0	1	0	0	0	0	0	0	0	1	0	0	0	1	0	1	0	0	10
	6	24503590	C	T	ALDH5A1	H180Y	RVYGDIIYTPAK,VYGDIIYTPAK	1	1	0	0	0	0	0	0	0	0	0	1	0	0	1	1	0	1	1	1	0	0	0	1	0	1	0	1	0	11
	6	24503590	C	T	ALDH5A1	H180Y	VYGDIIYTPAK	0	0	0	0	0	0	1	0	0	0	0	0	0	1	0	0	0	0	0	0	0	0	0	0	0	0	0	0	0	2
	6	24503590	C	T	ALDH5A1	H180Y	RVYGDIIYTPAK	0	0	0	1	0	1	0	0	0	0	0	0	0	0	0	0	1	0	0	0	0	1	1	0	0	0	0	0	1	6
	6	24559300	C	T	KIAA0319	R892Q	NLHM@QLSK	0	0	0	0	0	0	1	0	0	0	0	0	0	0	0	0	0	0	0	0	0	0	0	0	0	0	0	0	0	1
	6	24596478	T	G	KIAA0319	T142P	DLPFLGK	0	0	1	0	0	0	0	1	0	0	0	0	0	0	1	0	0	0	0	0	0	0	0	0	0	0	0	0	0	3
	6	25605091	G	A	CARMIL1	G1202S	KLGNDAVSQDSSSPALSSVER	1	0	0	1	0	0	1	0	1	0	0	0	0	0	0	0	0	1	0	0	0	0	0	0	1	0	0	0	0	6
	6	25605091	G	A	CARMIL1	G1202S	KLGNDAVSQDSSSPALSSVER,LGNDAVSQDSSSPALSSVER	0	0	0	0	0	0	0	0	0	0	0	0	0	0	0	0	0	0	0	0	0	0	0	0	0	0	1	1	1	3
	6	25605091	G	A	CARMIL1	G1202S	LGNDAVSQDSSSPALSSVER	0	1	0	0	1	1	0	0	0	0	1	0	0	1	1	1	0	0	1	1	1	0	1	0	0	0	0	0	0	11
	6	25605091	G	A	CARMIL1	G1202S	LGNDAVSQDSSSPALSSVER,KLGNDAVSQDSSSPALSSVER	0	0	0	0	0	0	0	0	0	1	0	0	0	0	0	0	1	0	0	0	0	0	0	1	0	1	0	0	0	4
	6	25727265	C	T	H2BC1	K43N	LAHYSNR	1	0	0	0	0	0	0	1	0	0	0	0	0	0	0	0	0	0	0	0	0	0	0	0	0	0	0	0	0	2
	6	26452211	C	T	BTN3A3	R443W	YWALTEPR	0	0	0	0	0	0	0	0	0	0	0	0	0	0	0	0	0	0	0	0	0	0	0	1	0	0	0	0	0	1
	6	27114254	G	A	H2BC12	L108F	LLLPGEFAK	0	0	0	0	0	0	0	0	0	0	0	0	0	0	0	0	0	0	0	0	0	0	0	0	0	0	1	0	0	1
	6	27279805	G	T	POM121L2	P49T	AHTAPRYRPVRR	0	0	0	0	0	0	0	0	0	0	0	0	0	0	0	0	0	0	0	0	0	0	0	0	1	0	0	1	0	2
	6	27879397	T	C	OR2B2	Q234R	IQSAEGRR	0	0	0	0	0	0	0	0	0	0	0	0	0	0	1	0	0	0	0	0	0	0	0	0	0	0	0	0	0	1
	6	29012067	C	T	OR2W1	D296N	NMKDALK	0	0	0	0	0	0	0	1	0	0	0	0	0	0	0	0	0	0	0	0	0	0	0	0	0	0	1	0	0	2
	6	29430334	C	T	OR2H1	P263L	NLYAQGRGK	1	0	0	0	0	0	0	0	0	0	0	0	0	0	0	0	0	0	0	0	0	0	0	0	0	0	0	0	0	1
	6	29910663	G	A	HLA-A	R68K	FDSDAASQK	1	0	1	1	1	1	0	0	1	1	1	0	0	1	0	1	1	0	1	1	0	0	0	1	0	1	1	1	1	18
	6	29911203	A	C	HLA-A	K168Q	SWTAADMAAQITQR	0	1	1	0	0	0	0	0	0	1	1	0	0	0	1	0	0	0	0	1	0	0	0	0	0	0	0	0	0	6
	6	29911203	A	C	HLA-A	K168Q	SWTAADMAAQITQR,SWTAADM@AAQITQR	0	0	0	0	0	0	0	0	0	0	0	0	0	0	0	1	1	0	0	0	0	0	0	0	0	0	0	0	0	2
	6	29911203	A	C	HLA-A	K168Q	SWTAADM@AAQITQR	0	0	0	0	0	0	0	0	0	0	0	0	0	0	0	0	0	0	0	0	0	0	0	0	0	1	0	1	0	2
	6	29911203	A	C	HLA-A	K168Q	SWTAADM@AAQITQR,SWTAADMAAQITQR	0	0	0	0	0	0	0	0	0	0	0	0	0	0	0	0	0	0	0	0	0	0	0	0	0	0	1	0	0	1
	6	29911272	T	G	HLA-A	W191G	AYLDGTCVEGLR	0	0	0	1	0	0	0	1	0	1	1	0	0	0	0	0	0	0	0	0	0	0	0	1	2	1	1	0	0	9
	6	29911272	T	G	HLA-A	W191G	AYLDGTCVEGLRR	0	0	0	0	0	0	0	0	0	0	0	1	0	0	0	0	0	0	0	0	0	0	0	0	0	0	0	0	0	1
	6	29912856	A	T	HLA-A	T345S	KGGSYSQAASSDSAQGSDVSLTACK	1	1	0	0	0	0	1	0	0	0	1	1	0	0	1	1	0	1	1	1	0	0	0	0	0	1	1	1	0	13
	6	29912856	A	T	HLA-A	T345S	KGGSYSQAASSDSAQGSDVSLTACK,GGSYSQAASSDSAQGSDVSLTACK	0	0	0	1	0	0	0	0	1	0	0	0	0	0	0	0	0	0	0	0	0	0	0	0	0	0	0	0	0	2
	6	29912856	A	T	HLA-A	T345S	KGGSYSQAASSDSAQGSDVSLTACK,KGGSYSQAASSDSAQGSDVSLTACKV	0	0	0	0	0	0	0	0	0	1	0	0	0	0	0	0	0	0	0	0	0	0	0	0	0	0	0	0	0	1
	6	29912856	A	T	HLA-A	T345S	GGSYSQAASSDSAQGSDVSLTACK,KGGSYSQAASSDSAQGSDVSLTACK	0	0	1	0	0	0	0	0	0	0	0	0	0	0	0	0	0	0	0	0	0	0	0	1	0	0	0	0	0	2
	6	29912856	A	T	HLA-A	T345S	GGSYSQAASSDSAQGSDVSLTACK	0	0	0	0	0	0	0	0	0	0	0	0	0	0	0	0	0	0	0	0	0	1	0	0	0	0	0	0	0	1
	6	30041009	A	G	RNF39	S203P	FEVPTPK	0	0	0	0	0	0	0	0	0	0	0	0	0	0	0	0	0	0	0	0	0	0	0	0	0	1	0	0	0	1
	6	30135009	T	A	TRIM15	D146E	DEIEEVK	0	0	0	0	0	0	0	0	0	0	0	1	0	1	0	0	0	1	0	1	0	1	0	1	0	0	1	1	0	8
	6	30548210	A	G	ABCF1	N198D	FAALDDEEEDKEEEIIK	0	0	0	0	0	0	0	0	0	0	1	0	0	0	0	0	0	0	0	0	0	0	0	0	0	0	0	0	0	1
	6	30593485	C	G	MRPS18B	P230A	LYQGHLQEESGAPPESM@PK	0	0	0	0	0	0	0	0	0	0	0	0	0	0	0	0	0	0	0	0	0	0	0	0	1	0	0	0	0	1
	6	30610758	G	T	ATAT1	G301V	LLLAADPVGSPAQR	0	0	0	0	0	0	0	1	0	0	0	0	0	0	0	0	0	0	0	0	0	0	0	0	0	0	0	0	0	1
	6	30645050	C	T	PPP1R18	R613Q	ALIVDESCRQ	0	0	0	0	0	0	0	0	0	0	0	0	0	0	0	0	0	0	0	0	0	0	0	1	0	0	0	0	0	1
	6	30672888	A	T	MDC1	S1358T	TNM@TSVK	0	0	0	0	1	1	0	0	0	0	0	0	0	0	0	0	0	0	1	0	0	0	0	0	0	0	0	0	0	3
	6	30673013	A	G	MDC1	M1316T	TTRSRTNTSSVK	0	0	0	0	0	0	0	0	0	0	0	0	1	0	0	0	0	0	0	0	0	0	0	0	0	0	0	0	0	1
	6	30858846	C	T	DDR1	R172W	ADWVM@SVCLR	0	1	0	0	0	0	0	0	0	0	0	0	1	0	0	0	0	0	0	0	0	0	0	0	0	0	0	0	0	2
	6	30882803	G	A	VARS2	G94R	QATLEAEIAR	0	0	0	0	0	0	0	0	0	0	0	0	0	0	0	0	0	0	0	0	0	0	0	0	0	0	0	1	0	1
	6	30888161	T	C	VARS2	W479R	IMSVLSER	0	0	0	0	0	1	0	0	0	0	0	0	0	0	0	0	0	0	0	0	0	0	0	0	0	0	0	0	0	1
	6	30888161	T	C	VARS2	W479R	IM@SVLSER	0	0	0	0	0	0	0	0	0	0	0	0	0	0	0	0	0	0	0	0	0	0	0	1	0	0	0	0	0	1
	6	30890988	G	A	VARS2	F765I	IILNALGEK	0	0	0	0	0	0	0	0	0	0	1	0	0	0	0	0	0	1	0	0	0	0	0	0	0	0	0	0	0	2
	6	30893127	G	A	VARS2	R947Q	ALQATYQLTK	1	0	0	0	0	0	0	0	0	0	0	0	0	0	0	0	0	1	1	0	0	0	0	0	0	0	0	0	0	3
	6	31002452	A	G	MUC22	N1687D	DLFFPLR	0	1	0	0	0	0	0	0	0	0	0	0	0	1	0	0	0	0	0	0	0	0	0	0	0	0	0	0	0	2
	6	31105900	C	A	PSORS1C2	G80V	DLPETVVWLPEPPR	0	0	0	0	1	1	0	0	1	0	0	0	0	1	0	0	0	0	0	0	0	0	0	0	0	0	0	0	0	4
	6	31111148	T	A	CCHCR1	K648M	AAQEMER	0	0	0	0	0	0	0	0	0	0	0	0	0	0	0	0	1	0	0	0	0	0	0	0	0	0	0	0	0	1
	6	31122502	C	T	CCHCR1	R102Q	QLQELQR	0	0	0	0	1	0	0	0	0	0	0	0	0	0	0	0	0	0	0	0	0	0	0	0	0	0	0	0	0	1
	6	31239090	G	C	HLA-C	L127V	MSGCDVGPDGR	0	0	0	0	0	0	1	0	0	0	0	0	0	0	0	0	0	0	0	0	0	0	0	0	0	0	0	0	0	1
	6	31239417	C	T	HLA-C	S101N	QAQADRVNLRNLR	0	0	0	1	0	0	0	0	0	0	0	0	0	0	0	1	0	0	0	0	0	1	1	0	1	0	0	0	0	5
	6	31322303	C	G	HLA-B	C349S	GGSYSQAASSDSAQGSDVSLTA	0	0	0	0	0	0	1	0	0	0	0	0	1	0	0	1	0	0	0	0	0	0	0	0	0	0	0	0	1	4
	6	31324064	T	A	HLA-B	T167S	SWTAADTAAQISQR	0	0	0	0	0	0	0	0	1	0	0	0	0	1	0	0	0	0	0	0	0	0	0	0	1	0	1	0	0	4
	6	31324516	C	A	HLA-B	D98Y	AQAQTYRESLRNLR	0	0	0	1	0	1	0	0	0	0	0	0	0	0	0	0	0	0	0	0	1	0	0	0	0	0	0	0	0	3
	6	31324615	C	T	HLA-B	A65T	FDSDATSPR	0	0	1	0	0	1	0	1	1	1	1	0	1	0	0	1	1	1	1	1	1	1	1	1	1	1	1	0	1	20
	6	31379115	G	A	MICA	G101S	YLESSVVLR	0	0	0	0	0	0	0	0	0	0	0	0	0	0	0	0	0	0	0	0	0	0	0	1	0	0	0	0	0	1
	6	31379118	G	A	MICA	V102I	YLESGIVLR	0	0	0	0	1	1	0	0	0	0	0	0	0	0	0	0	0	0	0	0	0	0	0	0	0	0	0	0	0	2
	6	31379118	G	A	MICA	V102I	RYLESGIVLRR	0	0	0	0	0	0	0	0	0	0	0	0	0	0	0	0	0	1	0	0	0	0	0	0	0	0	0	0	0	1
	6	31548856	G	A	LTB	R122L	DAVLGLR	1	1	1	1	1	1	1	1	1	1	1	1	1	0	1	1	1	1	1	1	1	1	1	1	1	1	1	1	1	28
	6	31595882	C	A	PRRC2A	T544K	ELPAPPAPPPASAPTPEK	1	1	1	1	1	1	0	1	0	0	1	0	0	1	1	0	0	1	1	1	0	1	0	0	0	0	0	0	0	14
	6	31600106	C	A	PRRC2A	S1219Y	LIPGPLYPVAR	0	0	0	0	0	0	0	0	0	0	0	1	0	0	0	0	0	0	0	0	0	0	0	0	0	0	0	0	0	1
	6	31600696	G	A	PRRC2A	G1416S	AGSSGSSSGGGSGGPGGRTGPGR	0	0	0	1	0	0	0	0	0	0	0	0	0	0	0	0	0	0	0	0	0	0	0	0	0	0	0	0	0	1
	6	31603189	G	A	PRRC2A	V1774M	LMVGDSLK	0	0	0	0	0	0	0	0	0	0	0	0	0	0	1	0	0	0	0	0	0	0	0	0	0	0	0	0	0	1
	6	31670515	G	A	ABHD16A	L11F	MPPPALFLSSFYPR	0	1	0	0	0	0	0	0	0	0	0	0	0	0	0	0	0	0	0	0	0	0	0	0	0	0	0	0	0	1
	6	31868938	C	T	ZBTB12	V49I	IILAACSPFLR	0	0	0	0	0	0	0	0	0	0	0	0	0	0	1	0	0	0	0	0	0	0	0	0	0	0	0	0	0	1
	6	31936679	C	T	SKIV2L	A1071V	TLGYVDEVGTVK	0	0	0	0	0	0	0	0	0	1	0	0	0	0	0	0	1	1	0	0	0	0	0	0	0	0	0	1	0	4
	6	31937373	C	T	SKIV2L	R1208C	LAEM@CCSLR	0	0	0	0	0	0	0	0	0	0	0	0	0	0	0	0	0	0	1	0	0	0	0	0	0	0	0	0	0	1
	6	32050067	T	C	TNXB	H1161R	ILPQSDPSPGTPPR	0	0	0	0	0	0	1	1	1	1	0	0	0	0	0	0	0	0	0	0	0	0	0	0	0	0	0	0	0	4
	6	32159931	G	C	GPSM3	H47D	DTALGPR	0	0	0	0	1	0	0	0	0	0	0	0	0	0	0	1	0	0	1	0	1	0	0	0	0	0	0	0	0	4
	6	32261014	C	A	TSBP1	G479V	SESVVLK	0	0	0	0	0	0	0	0	0	0	0	0	0	0	0	0	0	0	0	1	0	0	0	0	0	0	0	0	0	1
	6	32364052	C	T	BTNL2	R281K	ANAQSMEVK	0	0	0	0	0	1	0	0	0	0	0	0	0	0	0	0	0	0	0	0	0	0	0	1	0	1	1	0	0	4
	6	32364052	C	T	BTNL2	R281K	ANAQSMEVK,ANAQSM@EVK	0	0	0	0	0	0	0	1	0	0	0	0	0	0	0	0	0	0	0	0	0	0	0	0	0	0	0	0	0	1
	6	32370974	G	C	BTNL2	S149R	VAGLGSAPR	0	0	0	0	0	0	0	0	0	0	0	0	0	1	0	0	0	0	0	0	0	0	0	0	0	0	0	0	0	1
	6	32632659	C	T	HLA-DQB1	V99I	EILEGTR	1	1	1	1	0	1	1	1	1	1	1	0	1	0	1	1	1	0	1	1	0	0	0	0	0	0	1	1	0	18
	6	32782926	G	T	HLA-DOB	Q86K	LGQPDAEK	0	0	0	0	0	0	0	0	1	0	0	0	0	0	0	0	0	0	0	0	0	0	0	0	0	0	0	0	0	1
	6	32800412	C	T	TAP2	V379I	ALYLLIR	0	0	0	0	0	0	0	0	1	0	0	0	0	0	0	0	0	0	0	0	0	0	0	0	0	0	0	0	0	1
	6	32822032	G	A	PSMB9	G9E	AGAPTEDLPR	0	0	0	0	0	0	0	0	0	0	1	0	0	0	0	0	0	0	0	0	0	0	0	0	0	0	0	0	0	1
	6	33036999	T	C	HLA-DPA1	K142R	EPVELGQPNTLICHIDR	0	0	0	0	0	0	0	0	0	0	0	0	0	1	0	0	0	0	0	0	0	0	0	0	0	0	0	0	0	1
	6	33048640	A	G	HLA-DPB1	K98E	DILEEER	0	0	0	0	0	0	0	0	0	0	0	0	0	0	0	0	0	0	0	0	0	0	1	1	1	0	0	0	0	3
	6	33048689	G	A	HLA-DPB1	G114E	HNYELGEPMTLQR	0	0	0	0	0	0	0	0	0	0	0	0	0	0	0	0	0	0	0	1	0	0	0	0	0	0	0	0	0	1
	6	33219675	A	G	VPS52	I498T	EAEALTER	0	0	0	0	0	0	0	0	0	0	0	0	0	1	0	0	0	0	0	0	0	0	0	0	0	0	0	0	0	1
	6	33257969	C	T	PFDN6	S28L	DLSKSM@LGR	0	0	0	0	0	0	0	0	0	0	0	0	0	0	0	0	0	0	1	0	0	0	0	0	0	0	0	0	0	1
	6	33405980	C	T	SYNGAP1	A433V	M@LCVVLEPALNVK	0	0	0	0	0	1	0	0	0	0	0	0	0	0	0	0	0	0	0	0	0	0	0	0	0	0	0	0	0	1
	6	33411673	T	C	SYNGAP1	I1101T	EGSTGGSGGSGGGGGGGLKPSITK	0	1	0	0	0	0	0	0	0	0	1	1	0	0	0	1	0	0	0	0	0	0	0	0	0	0	1	0	0	5
	6	33756532	G	A	LEMD2	A121V	GLVYPARPAQLR	0	1	0	0	0	0	0	0	0	0	1	0	0	0	0	1	1	0	0	0	0	0	0	0	0	0	0	0	0	4
	6	34360062	G	T	NUDT3	F26L	AACLCLR	0	0	0	0	0	0	0	0	1	0	0	0	0	0	0	0	0	0	0	0	0	1	0	0	0	0	0	0	0	2
	6	34498328	C	T	PACSIN1	A334V	KAEGVALTNATGVVESTSQAGDR	0	0	0	0	0	0	1	0	1	0	0	0	0	0	1	0	1	0	0	0	0	1	0	0	2	0	0	0	1	8
	6	34498328	C	T	PACSIN1	A334V	AEGVALTNATGVVESTSQAGDR,KAEGVALTNATGVVESTSQAGDR	0	0	0	0	0	0	0	0	0	0	1	1	0	0	0	0	0	0	0	1	0	0	0	1	0	1	0	1	0	6
	6	34498328	C	T	PACSIN1	A334V	KAEGVALTNATGVVESTSQAGDR,AEGVALTNATGVVESTSQAGDR	1	0	1	0	1	1	0	1	0	0	0	0	1	1	0	1	0	1	1	0	1	0	1	0	0	0	1	0	0	13
	6	34498328	C	T	PACSIN1	A334V	KAEGVALTNATGVVESTSQAGDR,AEGVALTNATGVVESTSQAGDR,KAEGVALTNATGVVESTSQAGDRGSVSSYDR	0	0	0	1	0	0	0	0	0	0	0	0	0	0	0	0	0	0	0	0	0	0	0	0	0	0	0	0	0	1
	6	36393816	A	G	PXT1	V15A	EALNPSPK	0	0	0	0	0	0	0	0	0	0	0	0	0	0	0	0	0	0	0	0	0	0	0	0	0	0	0	1	1	2
	6	36652117	C	T	CDKN1A	T80M	LYLPMGPRR	0	0	0	0	0	0	0	0	0	0	0	0	0	0	0	0	0	0	0	0	0	0	0	0	0	1	1	0	0	2
	6	36922684	A	C	PI16	T50P	AQVSPPASDMLHMR	0	0	0	0	0	0	0	0	0	1	0	0	0	0	0	0	0	0	0	0	0	0	0	0	0	0	0	0	0	1
	6	36953903	G	A	MTCH1	A16V	GGVAGMAGAGAGAGAR,GGVAGM@AGAGAGAGAR	0	0	0	0	0	0	0	0	0	0	0	0	0	0	0	0	0	0	0	0	0	1	0	0	0	0	0	0	0	1
	6	36976637	G	C	FGD2	Q32H	TPEAAPRGHR	0	0	0	0	0	1	0	1	1	1	1	0	0	0	0	0	0	1	1	0	0	0	0	0	0	1	1	0	0	9
	6	38084405	C	T	ZFAND3	T140M	LLENMERSEETSR	0	0	0	0	0	0	0	0	0	0	0	0	0	0	0	0	0	1	0	0	0	0	0	0	0	0	0	0	0	1
	6	38650628	T	G	GLO1	E111A	ATLELTHNWGTEDDATQSYHNGNSDPR	0	0	0	0	1	1	0	0	0	1	0	0	0	0	0	0	0	0	1	0	0	0	0	0	0	0	1	0	0	5
	6	38881708	G	A	DNAH8	A3315T	ELAVTSIK	0	0	0	0	0	0	0	0	0	0	0	0	0	0	0	0	1	0	0	0	0	0	0	0	0	0	0	0	0	1
	6	38905864	C	T	DNAH8	A3893V	INVAQEEFRPAATR	0	0	0	0	0	0	0	0	0	0	0	0	0	0	0	0	0	0	0	0	0	0	1	0	0	0	0	0	0	1
	6	38906729	C	T	DNAH8	T3991I	IDLQRGIVK	0	0	0	0	0	0	0	0	0	0	0	0	0	0	0	0	0	0	0	0	1	0	0	0	0	0	0	0	0	1
	6	39859484	A	C	DAAM2	K776T	LAEATPK	0	0	0	0	0	0	0	0	0	0	0	0	0	0	0	0	0	0	0	0	0	0	0	0	1	0	0	0	0	1
	6	39869235	G	T	DAAM2	R990L	ALMEAM@LK	0	0	0	0	0	0	0	0	0	0	0	0	0	0	0	0	0	0	1	0	0	0	0	0	0	0	0	0	0	1
	6	39869235	G	T	DAAM2	R990L	RALM@EAMLK	0	0	0	0	0	0	1	0	0	0	0	0	0	0	0	0	0	0	0	0	0	0	0	0	0	0	0	0	0	1
	6	40399877	C	T	LRFN2	D326N	AIGDPSPLIHWVAPNDR	0	0	0	0	0	0	0	0	0	0	0	0	0	0	0	0	0	0	1	0	0	0	0	0	0	0	0	0	0	1
	6	41900406	C	T	BYSL	P426S	ELQSAVSR	0	0	0	0	1	0	0	0	0	0	0	0	0	0	0	0	0	0	1	1	0	0	0	0	0	0	0	0	0	3
	6	41903782	A	C	CCND3	S63A	EAAQTSSSPAPK	0	0	0	0	1	1	1	1	1	1	1	0	0	0	0	1	0	0	1	0	0	0	0	0	0	1	0	0	1	11
	6	42072274	C	T	C6orf132	A1126T	LSLEGATR	1	0	0	0	0	0	0	0	0	1	0	0	0	0	0	0	0	0	0	0	0	0	0	0	0	1	0	0	0	3
	6	42666136	G	A	PRPH2	P313L	SVLETWK	0	0	0	1	0	0	0	0	0	0	0	0	0	0	0	0	0	0	0	0	0	0	0	0	0	0	0	0	0	1
	6	42713618	A	G	TBCC	V65A	ENSHFFVATFAR	1	1	1	1	1	1	1	1	1	1	1	1	1	1	1	1	1	1	1	1	1	1	1	1	1	1	1	1	0	28
	6	43252029	T	C	TTBK1	L1184S	SHGAAPASDTAITSR	0	0	0	0	0	0	1	1	0	1	0	0	0	0	0	0	0	0	0	0	0	1	0	0	0	0	0	0	0	4
	6	43403496	C	T	ABCC10	T539M	VFMALALVR	0	0	0	0	0	0	0	0	1	1	0	0	0	0	0	0	0	1	0	0	0	0	0	0	1	1	1	0	0	6
	6	44218163	G	A	HSP90AB1	G262S	IEDVGSDEEDDSSK	0	0	0	0	0	0	0	0	0	0	0	1	0	0	0	0	0	0	0	0	0	0	0	0	0	0	0	0	0	1
	6	45290634	G	A	SUPT3H	T7M	MVVFGTM@FFNFDR	0	0	0	0	0	0	0	0	0	0	0	0	0	0	0	0	0	0	0	1	0	0	0	0	0	0	0	0	0	1
	6	45916999	G	T	CLIC5	P98H	IEEFLEETLTHEK	0	1	0	0	0	0	0	0	0	0	0	0	0	0	1	0	0	0	0	1	0	0	0	0	0	0	0	0	0	3
	6	46135489	T	C	ENPP5	I171V	IVEWFTSK	0	0	0	0	0	0	0	0	0	0	0	0	0	0	0	0	0	0	1	0	0	0	0	0	0	0	0	0	0	1
	6	46135795	T	C	ENPP5	I69V	QVTNVFVTK	0	0	0	0	0	0	0	1	1	1	0	1	0	1	1	0	0	1	1	1	1	0	1	0	0	1	1	0	0	13
	6	46563817	A	T	CYP39A1	N152K	VSEDDLEK	0	0	0	0	0	1	0	0	0	0	0	0	0	0	0	0	0	0	0	0	0	0	0	0	0	0	1	1	0	3
	6	46632594	T	C	SLC25A27	I197T	GLWAGWVPNTQR	0	0	0	0	0	0	0	0	0	0	0	0	0	0	1	0	1	0	0	0	0	0	0	0	0	0	0	0	0	2
	6	46657421	G	T	TDRD6	R519I	LM@RIM@CGFYSSASK	0	0	0	0	0	0	0	0	0	0	0	0	0	0	0	0	0	0	0	0	0	0	0	0	0	0	1	0	0	1
	6	46672943	A	G	PLA2G7	V379A	LKGDIDSNAAIDLSNK	0	0	0	0	0	1	0	0	0	0	0	0	0	0	0	0	0	0	0	0	0	0	0	0	0	0	0	0	0	1
	6	46672943	A	G	PLA2G7	V379A	GDIDSNAAIDLSNK	0	0	0	0	0	0	0	0	0	0	0	0	1	0	0	0	0	0	0	0	0	0	0	0	0	0	1	0	0	2
	6	47649265	T	A	ADGRF2	L256M	VM@ISRDELR	0	0	0	0	0	0	0	0	0	0	0	0	0	0	0	0	0	0	1	0	0	0	0	0	0	0	0	0	0	1
	6	49403282	T	C	MMUT	I671V	EVAQQAVDADVHAVGVSTLAAGHK	1	0	0	0	0	0	0	1	1	1	1	0	0	0	0	0	0	0	0	0	0	0	0	0	2	0	1	1	0	9
	6	49415448	C	T	MMUT	A499T	EDTVEVLAIDNTSVR	0	1	0	1	0	1	0	1	0	1	0	1	0	1	1	0	1	0	1	0	1	0	0	1	0	1	1	0	0	14
	6	49519169	T	C	C6orf141	S222P	TGAPRVHAAGRR	0	0	0	0	0	0	1	0	1	0	0	0	0	0	0	0	0	0	1	0	0	0	0	0	0	0	0	0	0	3
	6	51483961	T	C	PKHD1	Q4048R	QSGSLGLSR	1	0	0	0	0	0	0	0	0	0	0	0	0	0	0	0	0	0	0	0	0	0	0	0	0	0	0	0	0	1
	6	52767205	T	G	GSTA3	I71L	ALLNYIASK	0	0	0	0	0	1	0	0	0	0	0	0	1	0	0	0	1	0	0	0	0	0	0	0	0	1	0	1	0	5
	6	52767205	T	G	GSTA3	I21L	ALLNYIASK	0	0	1	1	0	0	0	0	0	0	0	0	0	0	0	0	0	0	0	0	0	0	0	1	0	0	0	0	0	3
	6	52998936	C	T	GCM1	A88T	DCLTEEGR	0	0	0	0	0	1	1	0	0	0	0	0	0	0	0	0	0	1	1	0	0	0	1	0	0	1	1	0	0	7
	6	53372323	C	T	GCLC	D309N	YNDINLTIDK	0	0	0	0	0	0	0	0	0	0	1	0	0	0	0	0	0	0	0	0	0	0	0	1	0	0	0	0	0	2
	6	53989526	G	A	MLIP	V159I	VEQGPPGGIGTAAIRPK	0	0	0	1	0	0	1	0	0	1	1	0	0	1	0	0	0	1	0	0	1	0	0	1	0	0	0	0	1	9
	6	53989526	G	A	MLIP	V159I	VEQGPPGGIGTAAIRPK,KVEQGPPGGIGTAAIRPK	0	0	0	0	0	0	0	0	0	0	0	0	0	0	0	1	1	0	1	0	0	0	0	0	0	1	0	1	0	5
	6	53989526	G	A	MLIP	V159I	KVEQGPPGGIGTAAIRPK,VEQGPPGGIGTAAIRPK	0	0	1	0	0	0	0	0	0	0	0	0	0	0	0	0	0	0	0	0	0	0	0	0	0	0	1	0	0	2
	6	53989526	G	A	MLIP	V159I	KVEQGPPGGIGTAAIRPK	0	1	0	0	1	1	0	1	1	0	0	1	0	0	0	0	0	0	0	1	0	1	0	0	1	0	0	0	0	9
	6	56327849	C	T	DST	D5368N	AAECSNFPVPSAEGTPIQGSK	0	0	0	0	1	0	0	0	1	0	0	0	0	0	0	0	0	0	0	0	0	0	0	0	0	0	0	0	0	2
	6	56327849	C	T	DST	A5546T	AAECSDFPVPSTEGTPIQGSK	1	0	0	0	0	0	0	0	0	0	0	0	0	0	0	0	0	1	0	1	0	0	0	0	0	0	0	1	0	4
	6	56351972	G	C	DST	L4874V	TSLADDNVK	0	0	0	0	0	0	0	0	0	0	0	0	0	0	1	0	0	0	0	0	0	0	0	0	0	0	0	0	0	1
	6	56397220	G	A	DST	A3558V	IATTAEPVDK	0	0	0	0	0	1	0	0	0	0	0	0	0	0	0	0	0	0	0	0	0	0	0	0	0	0	0	0	0	1
	6	56417095	T	A	DST	S3380C	RLEEFYCK	0	0	0	0	0	0	0	0	0	0	0	0	0	0	0	1	0	0	0	0	0	0	0	0	0	0	0	0	0	1
	6	56417282	C	T	DST	M3317I	KLEALIASNDNANK	1	1	1	1	1	1	0	1	1	1	1	0	1	1	1	1	0	1	1	1	1	1	0	1	1	1	1	1	0	24
	6	56434712	G	T	DST	P2488H	VHIVQPSFGAEDLGK	0	0	0	0	0	0	0	0	0	0	0	0	0	0	0	0	0	1	0	0	0	0	0	0	0	0	1	0	0	2
	6	56463410	T	C	DST	K1674R	RM@VRSCHR	0	0	0	0	0	0	0	0	1	0	0	0	0	0	0	0	0	0	0	0	0	0	0	0	0	0	1	0	0	2
	6	56504402	G	C	DST	A691G	LESQYGK	0	1	0	0	0	0	1	1	0	0	1	0	1	0	0	0	0	0	1	0	1	1	1	0	0	0	0	0	0	9
	6	70407465	A	T	LMBRD1	D396E	RCDAEAPEDQCTVTR	0	0	0	0	0	0	0	0	0	0	0	0	0	0	0	0	0	0	0	0	0	0	0	0	0	0	0	1	0	1
	6	71298323	C	T	SDHAF4	P75S	FSDDVNPVTK	1	0	0	0	0	1	1	0	0	0	0	0	0	0	0	0	0	0	0	0	0	0	0	0	0	0	0	0	0	3
	6	72889549	C	T	RIMS1	S248L	GAEPLQQALGPEQK	0	0	0	0	0	1	0	0	0	0	0	0	0	0	0	0	0	0	0	0	0	0	0	0	0	0	0	0	0	1
	6	74079464	C	T	OOEP	A18T	QTPTHSLEQLRR	0	0	0	0	0	0	0	0	0	0	0	0	0	0	0	0	0	0	0	0	0	0	0	0	1	0	0	0	0	1
	6	76024220	C	T	FILIP1	S443N	LEEAFNK	0	0	0	0	0	0	1	0	0	0	0	0	0	1	0	0	0	0	0	0	0	0	0	0	0	0	0	0	0	2
	6	76564957	G	A	MYO6	V389I	IMLTTAGGTK	0	0	1	0	0	0	0	0	0	0	0	0	0	0	0	0	0	0	0	0	0	0	0	0	0	0	0	0	0	1
	6	76640803	G	A	IMPG1	R704W	NEWTEEAECR	0	0	0	0	0	0	0	0	0	0	0	0	0	0	1	0	0	0	0	0	0	0	0	0	0	0	0	0	0	1
	6	76728524	C	T	IMPG1	V240I	VELSISLVNQK	0	1	1	0	1	0	0	0	0	0	0	0	0	0	1	1	0	0	0	0	0	0	0	0	0	0	0	0	0	5
	6	79708000	A	C	PHIP	V663G	SGEAGISNTSR	1	0	1	0	0	0	1	0	0	0	1	0	0	0	0	1	0	0	0	0	0	0	0	0	0	0	0	0	0	5
	6	80626375	T	C	ELOVL4	M299V	QLVIENGK	0	0	0	0	0	0	1	0	0	0	0	1	0	0	0	0	0	0	1	0	0	0	0	0	1	0	0	0	0	4
	6	83880167	C	T	PGM3	D494N	VISTTNAER	0	1	1	0	0	0	0	0	1	0	0	0	1	0	0	1	0	0	1	0	1	0	0	1	0	0	1	0	0	9
	6	83880167	C	T	PGM3	D425N	VISTTNAER	1	0	0	1	0	0	0	1	0	1	0	0	0	1	1	0	0	0	0	1	0	1	0	0	1	1	0	1	1	12
	6	84025039	C	T	ME1	V232I	GSEYDDFLDEFMEAISSK	0	0	0	0	0	0	0	0	0	0	0	0	0	0	0	0	0	1	0	0	0	0	0	0	0	0	0	0	0	1
	6	84634296	C	G	CYB5R4	P267A	NHNSLIAR	0	0	0	0	0	1	0	0	0	0	0	0	0	0	0	0	0	0	0	0	0	0	0	0	0	0	0	0	0	1
	6	85473758	C	T	TBX18	G48R	LGAEEAAR	0	0	0	0	0	0	0	0	0	0	0	0	0	0	0	0	0	0	0	0	1	0	0	0	0	0	0	0	0	1
	6	86195033	G	A	NT5E	V278I	VPVIQAYAFGK	0	0	0	0	0	0	0	0	0	0	0	0	1	0	0	0	0	0	0	0	0	0	0	0	0	0	0	0	0	1
	6	87970650	G	A	ZNF292	V2295I	RCCNSQIK	0	0	0	0	0	0	0	0	0	0	1	0	0	0	0	0	0	0	0	0	0	0	0	0	0	0	0	0	0	1
	6	88125455	T	C	CFAP206	V112A	LGSATREITDNR	0	0	0	0	0	0	0	0	0	0	0	0	0	1	0	0	0	0	0	0	0	0	0	0	0	0	0	0	0	1
	6	88125473	A	G	CFAP206	D118G	EITGNRACAK	0	0	0	0	0	0	0	0	0	0	0	1	0	0	0	0	0	0	0	0	0	0	0	0	0	0	0	0	0	1
	6	90347511	T	C	LYRM2	K46E	YLEDWAR	0	0	0	0	0	0	0	0	0	0	0	0	0	0	0	0	0	0	0	0	0	0	0	1	0	0	0	0	0	1
	6	94120639	T	C	EPHA7	I138V	NVRENLYVK	0	0	0	0	0	0	0	0	0	0	1	0	0	0	0	0	0	0	0	0	0	0	0	0	0	0	0	0	0	1
	6	96651740	A	G	FUT9	T237A	NLIPTISACK	1	1	0	1	0	0	0	1	0	0	1	0	0	0	0	1	0	0	0	1	0	0	1	1	0	1	1	1	0	12
	6	97058574	G	A	FHL5	V211M	DDYPFCMDCYNHLYANK	0	0	0	0	0	0	0	0	0	0	0	0	0	1	0	0	0	0	0	0	0	0	0	0	0	0	0	0	0	1
	6	99825348	T	C	COQ3	K134E	DNLLETIPNHQPGKPLLGM@K	0	0	1	0	0	0	0	0	0	0	0	0	0	0	0	0	0	0	1	0	0	0	0	0	2	0	0	0	0	4
	6	100964147	G	C	ASCC3	S1995C	TSIECLPELIHACGGK	1	0	0	0	1	0	0	0	0	0	0	0	0	0	0	0	0	0	0	1	0	0	0	0	0	0	0	0	0	3
	6	105776866	A	C	PREP	L351V	SNFLVVCYLHDVK	0	0	0	0	1	1	0	0	1	0	0	1	1	1	0	0	1	1	0	0	0	0	0	1	1	0	0	0	0	10
	6	107088231	C	T	QRSL1	A11V	EVSVALK	0	0	0	0	0	0	1	0	0	0	1	0	1	0	1	0	0	0	0	0	0	0	0	1	1	0	0	1	0	7
	6	107103510	G	T	QRSL1	V355L	CDIDLSTEAMYAATR	0	0	0	0	1	0	0	0	1	0	0	1	0	0	0	0	0	0	0	0	0	0	0	0	0	0	0	0	0	3
	6	108197775	G	A	SEC63	T676I	DIEEVELK	0	1	0	0	0	0	0	0	0	0	0	0	0	0	0	0	0	0	0	0	0	0	1	0	0	0	0	0	0	2
	6	109323519	G	T	SESN1	L44I	IPRPIGQGPSR	0	0	1	0	0	1	0	0	0	0	0	0	0	0	0	0	0	0	0	0	0	0	0	1	0	1	0	1	0	5
	6	109323519	G	T	SESN1	L103I	IPRPIGQGPSR	0	0	1	0	0	0	1	0	1	1	0	0	0	0	1	1	0	0	0	1	0	1	1	0	0	0	1	0	0	10
	6	109480562	T	C	CEP57L1	F184L	RGLTM@LAR	0	0	0	0	0	0	0	0	0	0	0	0	0	0	1	0	0	0	0	0	0	0	0	0	0	0	0	0	0	1
	6	110036336	T	C	FIG4	V41A	LALYETR	0	0	0	0	0	0	0	0	0	0	0	0	0	0	0	0	0	0	0	0	0	0	0	0	0	0	0	0	1	1
	6	111654567	G	A	REV3L	R2484C	GSQYCVESM@M@LR	0	0	0	1	0	0	0	0	0	0	0	0	0	0	0	0	0	0	0	0	0	0	0	0	0	0	0	0	0	1
	6	111654567	G	A	REV3L	R2484C	GSQYCVESMM@LR	0	0	0	0	0	0	0	0	0	0	0	0	0	0	0	1	0	0	0	0	0	0	0	0	0	0	0	0	0	1
	6	111695554	T	C	REV3L	N1257S	ISVQRPHNQSAMFTLK	0	0	0	0	0	0	0	0	0	0	0	0	1	1	0	0	0	0	0	0	0	0	0	0	0	0	0	0	0	2
	6	111896863	T	C	TRAF3IP2	N404S	TSSLPEELR	0	0	0	0	0	1	1	0	0	1	0	0	0	1	0	0	0	0	0	0	0	0	0	1	1	0	0	0	1	7
	6	112493872	A	G	LAMA4	Y491H	LSDLQEALDQALNHVR	0	0	0	0	0	0	0	0	0	0	0	0	0	0	0	1	0	0	0	0	0	0	0	0	0	0	0	0	0	1
	6	116943975	G	A	RSPH4A	R244H	ILNEHPENAVDIFENISQDVK	0	0	0	0	0	0	0	0	0	0	0	0	0	0	0	0	0	1	0	0	0	0	0	0	0	0	0	0	0	1
	6	117086378	C	A	FAM162B	Q71H	RPSHFDK	1	0	0	0	0	1	0	0	1	0	0	1	0	0	0	0	0	0	0	1	0	0	0	0	1	0	0	0	0	6
	6	117869286	G	T	DCBLD1	R611L	HVLLAHTFSAQSGYR	0	0	0	0	0	0	0	0	0	0	0	0	0	0	0	0	0	0	0	0	0	0	0	0	0	1	0	0	0	1
	6	119345551	C	T	FAM184A	R76Q	QEIQELLK	1	1	0	1	1	1	1	1	1	1	1	1	1	1	1	1	1	1	1	1	1	0	0	0	1	1	1	1	1	25
	6	123714778	C	T	TRDN	A367T	ITAQAAAK	0	0	0	0	1	0	0	0	0	0	0	0	0	1	1	0	0	0	0	1	1	1	0	0	0	0	0	0	0	6
	6	123833457	G	C	TRDN	L201V	TVAKEQK	0	0	0	0	0	0	0	0	0	0	0	0	0	0	0	0	0	0	0	0	0	0	0	0	0	0	0	0	1	1
	6	126210395	T	G	NCOA7	S399A	EPSDTSAAFESTAK	1	1	1	0	1	1	1	1	1	1	1	1	1	1	1	1	1	1	1	1	1	1	1	1	1	1	1	0	1	27
	6	126278230	G	C	HINT3	G36A	SAGLAPDCEASATAETTVSSVGTCEAAAK	1	1	1	0	1	1	1	1	1	1	1	1	1	0	0	1	1	1	1	1	1	0	0	1	0	1	1	0	0	21
	6	128040839	T	C	THEMIS	I669V	GATAVAETFK	1	1	1	1	0	1	1	1	1	1	1	0	1	1	1	1	1	1	1	1	1	1	1	1	1	1	1	1	1	27
	6	128040839	T	C	THEMIS	I669V	GATAVAETFKNEK,GATAVAETFK	0	0	0	0	1	0	0	0	0	0	0	0	0	0	0	0	0	0	0	0	0	0	0	0	0	0	0	0	0	1
	6	129513837	A	G	LAMA2	S541G	IQDMGGWYLTDLPGRIR	0	0	0	0	0	0	0	0	0	0	0	0	0	0	0	0	0	1	0	0	0	0	0	0	0	0	0	0	0	1
	6	129777604	A	G	LAMA2	L2278V	ASIVPSTHHSTSPPGYTILDVDANAM@VFVGGLTGK	0	0	0	0	0	0	0	0	0	0	0	0	1	0	0	0	0	0	0	0	0	0	0	0	0	0	0	0	0	1
	6	129959721	C	T	ARHGAP18	G124R	EAGLSNLFR	0	0	0	1	0	0	0	0	0	0	0	0	1	0	0	1	0	0	0	1	1	0	0	0	0	0	0	0	0	5
	6	130182304	G	C	TMEM244	S10R	M@ALQVRVAPR	0	0	0	0	0	0	0	0	0	0	0	0	0	0	0	0	0	1	0	0	0	0	0	0	0	0	0	0	0	1
	6	130374102	C	A	L3MBTL3	T158N	ADNKEDGEER	1	0	0	0	0	0	0	0	0	0	0	0	0	0	0	0	0	0	0	0	1	0	0	0	0	1	0	0	0	3
	6	132874526	C	G	TAAR8	T232S	IESTSSK	0	0	0	0	0	0	0	0	0	0	0	0	0	0	0	0	0	0	0	0	0	0	0	0	0	0	1	0	0	1
	6	133091458	A	T	SLC18B1	I441N	SQNNLSTEEER	0	0	0	0	0	0	0	0	0	0	0	0	0	0	0	0	0	0	0	0	0	0	0	0	0	0	1	0	1	2
	6	136597174	G	A	BCLAF1	P495S	KETQSSEQVK	0	0	0	0	0	0	0	0	0	0	0	0	0	1	0	0	0	0	0	1	0	0	0	0	0	0	0	0	0	2
	6	136597449	G	C	BCLAF1	T403R	QKFNDSEGDDTEER	1	0	0	0	0	0	0	0	0	0	0	0	0	0	0	0	0	0	0	0	0	0	0	0	0	0	0	0	0	1
	6	136681926	T	G	MAP7	E571A	EEAARVREEAER	0	0	0	0	0	0	0	0	0	1	0	0	0	0	0	0	0	0	0	0	0	0	0	0	0	0	0	0	0	1
	6	137330486	C	T	IL20RA	V50M	YNM@SVLNTKSNR	0	0	0	0	0	0	0	0	0	0	0	0	0	0	1	0	0	0	0	0	0	0	0	0	0	0	0	0	0	1
	6	138202173	G	A	TNFAIP3	R697K	RTEEQLK	0	0	1	0	0	0	1	0	0	0	0	0	0	0	0	0	0	0	0	0	0	0	0	0	0	0	0	0	0	2
	6	139229872	C	T	REPS1	V690I	SEDELRPEIDEHTQK	0	1	1	0	1	1	1	1	0	0	1	0	1	0	1	0	0	1	1	1	0	0	0	1	0	0	0	0	0	13
	6	142539730	G	A	VTA1	V292I	YAGSALQYEDVSTAIQNLQK	0	0	0	0	0	0	0	0	0	0	0	0	0	0	0	0	0	0	0	0	0	0	0	0	0	1	0	0	0	1
	6	144779908	G	A	UTRN	G763S	ESLPTEEIK	0	0	0	0	0	0	0	1	0	0	0	0	0	0	0	0	0	0	0	0	0	0	0	0	0	0	0	0	0	1
	6	144844317	C	T	UTRN	R1967W	INRMYSDWK	1	0	0	0	0	0	0	0	0	0	0	0	0	0	0	0	0	0	0	0	1	0	0	0	1	0	0	0	0	3
	6	144854342	G	A	UTRN	G2060D	LADLNQR	0	0	0	0	0	0	0	0	0	0	0	0	0	0	0	0	0	0	0	0	0	1	0	0	0	0	0	0	0	1
	6	147136244	A	G	ADGB	H1632R	LLEAERLKLETLAAQEAAMK,LLEAERLKLETLAAQEAAM@K	0	0	0	0	0	0	0	0	0	0	0	0	1	0	0	0	0	0	0	0	0	0	0	0	0	0	0	0	0	1
	6	150114745	G	A	PCMT1	V143I	ELVDDSINNVR,ELVDDSINNVRK	1	1	0	0	0	0	0	0	1	1	1	0	0	0	0	1	0	0	0	0	0	1	0	0	0	0	0	1	0	8
	6	150114745	G	A	PCMT1	V178I	ELVDDSINNVR,ELVDDSINNVRK	0	0	1	1	0	0	0	0	0	0	0	0	1	0	1	0	0	1	1	1	0	0	0	0	1	0	0	0	0	8
	6	150114745	G	A	PCMT1	V178I	ELVDDSINNVR	0	0	0	0	1	0	1	0	0	0	0	0	0	0	0	0	0	0	0	0	0	0	0	0	0	0	0	0	0	2
	6	150114745	G	A	PCMT1	V143I	ELVDDSINNVR	0	0	0	0	0	0	0	0	0	0	0	1	0	0	0	0	0	0	0	0	0	0	0	0	0	0	0	0	0	1
	6	150114745	G	A	PCMT1	V143I	ELVDDSINNVRK,ELVDDSINNVR	0	0	0	0	0	1	0	0	0	0	0	0	0	0	0	0	1	0	0	0	0	0	0	0	0	1	0	0	0	3
	6	150114745	G	A	PCMT1	V178I	ELVDDSINNVRK,ELVDDSINNVR	0	0	0	0	0	0	0	1	0	0	0	0	0	1	0	0	0	0	0	0	1	0	1	1	0	0	1	0	1	7
	6	150184882	G	C	LRP11	P92R	AGGGPQEDCPGR	0	0	0	0	0	0	1	0	0	0	1	1	0	0	0	0	0	0	0	0	0	0	0	0	1	0	1	1	1	7
	6	151669875	A	G	AKAP12	K19E	DSEDVSER,DSEDVSERDSDK	0	0	0	0	0	0	0	0	0	0	1	0	0	0	0	0	0	0	0	0	0	0	0	0	0	0	0	1	0	2
	6	151669875	A	G	AKAP12	K117E	DSEDVSERDSDK	0	0	0	0	0	0	0	0	1	1	0	0	0	0	0	0	0	1	0	1	0	1	0	0	0	1	0	0	0	6
	6	151669875	A	G	AKAP12	K117E	DSEDVSER,DSEDVSERDSDK	1	0	0	0	0	0	0	0	0	0	0	0	0	0	0	0	0	0	0	0	0	0	0	0	0	0	0	0	0	1
	6	151669875	A	G	AKAP12	K19E	DSEDVSERDSDK	0	1	1	1	0	1	0	1	0	0	0	1	1	0	0	0	0	0	0	0	1	0	1	0	0	0	1	0	1	11
	6	151669875	A	G	AKAP12	K12E	DSEDVSERDSDK	0	0	0	0	0	0	0	0	0	0	0	0	0	0	0	0	1	0	1	0	0	0	0	0	1	0	0	0	0	3
	6	151670172	A	C	AKAP12	K216Q	DEGEGAAGAGDHQDPSLGAGEAASK,KDEGEGAAGAGDHQDPSLGAGEAASK	0	1	1	0	1	1	0	1	1	0	0	0	0	0	1	1	1	0	0	0	0	1	0	0	0	0	1	1	1	13
	6	151670172	A	C	AKAP12	K216Q	KDEGEGAAGAGDHQDPSLGAGEAASK,DEGEGAAGAGDHQDPSLGAGEAASK	0	0	0	1	0	0	1	0	0	1	0	1	1	1	0	0	0	1	1	1	1	0	1	1	1	1	0	0	0	14
	6	151670172	A	C	AKAP12	K216Q	DEGEGAAGAGDHQDPSLGAGEAASK	1	0	0	0	0	0	0	0	0	0	0	0	0	0	0	0	0	0	0	0	0	0	0	0	0	0	0	0	0	1
	6	151670172	A	C	AKAP12	K216Q	KDEGEGAAGAGDHQDPSLGAGEAASK	0	0	0	0	0	0	0	0	0	0	1	0	0	0	0	0	0	0	0	0	0	0	0	0	0	0	0	0	0	1
	6	151672151	G	C	AKAP12	K875N	SAEQPEQNAATEVSK	1	0	0	0	0	0	0	0	0	0	0	0	0	0	0	0	0	0	0	0	0	0	0	0	0	0	0	0	0	1
	6	151672185	A	T	AKAP12	S887C	ELSECQVHMMAAAVADGTR	0	0	0	0	0	0	0	0	0	1	0	0	0	0	0	0	0	0	0	0	0	0	0	0	0	0	0	0	0	1
	6	151672399	G	C	AKAP12	R958T	EVIAEEEPPTVTEPLPENTEAR	0	0	0	0	0	0	0	0	0	0	0	0	0	0	0	0	0	0	1	0	0	0	0	0	0	0	0	0	0	1
	6	151672774	C	T	AKAP12	A1083V	AEAERPEEQAEVSGLK	0	0	0	0	0	0	0	0	0	0	0	0	0	0	0	0	0	1	0	0	0	0	0	0	0	0	0	0	0	1
	6	151672812	G	A	AKAP12	V1096I	IDAQEAK	0	1	1	1	1	1	0	0	1	0	1	0	0	1	0	0	0	1	1	1	0	1	0	1	0	0	0	0	1	14
	6	151673589	G	A	AKAP12	E1355K	TEAEPTHVNK	0	0	0	1	1	1	1	1	0	1	1	1	0	1	0	0	1	0	0	1	1	1	1	1	1	0	0	0	1	17
	6	151674326	A	C	AKAP12	E1600D	EGEDPQASAQDETPITSAK	1	1	1	0	1	1	1	1	1	1	1	1	1	1	1	1	1	1	1	1	1	1	1	1	1	1	1	1	1	28
	6	151744739	T	A	RMND1	E286D	LHRGDIK	0	1	0	0	0	0	0	0	0	0	0	0	0	0	0	0	0	0	0	0	0	0	0	0	1	0	0	0	0	2
	6	151789868	G	A	ARMT1	A198T	CGTDWEEYIK	1	0	0	0	0	0	0	0	0	0	1	0	0	1	0	0	0	0	1	0	0	0	0	0	0	0	0	0	0	4
	6	151894567	G	A	CCDC170	E345K	LSM@TGSTK	0	0	0	0	1	0	0	1	0	0	0	0	1	1	1	1	0	1	1	1	0	0	0	0	0	0	1	0	0	10
	6	151914299	G	A	CCDC170	E451K	LDQMAAK	0	0	0	0	0	1	0	0	0	0	0	0	0	0	0	0	0	0	0	0	0	0	0	0	0	0	0	0	0	1
	6	152469188	C	G	SYNE1	G525A	GAVALSGDHSALESQIR	0	0	0	0	0	0	0	0	0	0	0	0	0	0	0	0	0	0	1	0	0	0	0	0	0	0	0	0	0	1
	6	152540278	A	C	SYNE1	F7231V	DSLFVLHELGEQLK	0	0	0	0	0	0	0	0	0	0	1	0	1	1	1	1	1	1	0	0	0	0	0	0	0	1	0	0	0	8
	6	152640110	G	A	SYNE1	T5355M	AM@SQELSR	0	0	0	0	0	0	0	0	0	0	0	0	0	0	0	0	0	0	0	1	0	0	1	0	1	0	0	0	0	3
	6	152651368	A	T	SYNE1	Y4747N	M@NHSLAGSLQDSGIVLK	0	1	0	0	0	0	0	0	0	0	0	0	0	0	0	0	0	0	0	0	0	0	0	0	0	0	0	0	0	1
	6	152651911	C	T	SYNE1	D4566N	TGQTILPSLNEVNHSYLSEK	0	0	0	0	0	0	0	0	0	0	0	0	0	0	0	0	1	0	0	0	0	0	0	0	0	0	0	0	0	1
	6	152658142	T	C	SYNE1	K4050R	DIQQTEQTIEQR	1	1	1	1	1	1	1	1	1	1	1	1	1	0	1	1	1	1	1	1	1	1	0	1	0	1	1	1	1	26
	6	152671448	G	A	SYNE1	A3919V	EHVFSLEVKVK	0	0	0	0	0	0	0	0	0	0	0	0	0	0	0	0	0	0	0	0	0	0	0	0	0	0	0	1	0	1
	6	152690199	G	C	SYNE1	Q3246E	AQELWEGQAASKSFR	0	0	0	0	0	0	0	0	1	0	0	0	0	0	0	1	0	0	0	0	0	0	0	0	0	0	0	0	0	2
	6	152772264	A	G	SYNE1	V1042A	FLASAEECR	1	1	1	0	0	1	0	0	1	0	0	1	1	1	1	1	0	1	1	1	1	1	0	1	1	1	1	0	1	20
	6	152777095	A	C	SYNE1	L892V	FVTVSNVLK	0	0	0	0	0	0	0	0	0	1	0	0	1	1	0	0	0	0	1	0	0	0	0	0	1	0	0	0	0	5
	6	154411211	C	T	OPRM1	R274C	ALDFCTPR	0	0	0	0	0	0	0	0	0	0	0	0	0	0	0	0	0	0	0	0	0	0	0	0	0	0	1	0	0	1
	6	155561760	T	C	TIAM2	S14P	ENQDPPPRPLAR	1	1	1	1	1	1	1	1	1	1	1	1	1	1	1	1	1	1	1	1	1	1	1	1	1	1	1	1	1	29
	6	157527482	A	C	ARID1B	E1806A	LLADEPRSR	1	0	1	0	0	0	0	1	0	0	1	1	0	0	1	1	0	0	1	1	0	0	0	0	0	0	1	0	0	10
	6	158349699	C	T	SNX9	T418M	ELLMVGQEHWK	1	0	0	0	1	0	0	0	0	0	0	0	0	0	0	0	0	0	0	0	0	0	0	0	0	0	0	0	0	2
	6	158510956	G	A	SYNJ2	R944Q	TTNAQEAEAAIQCLLEAR	1	0	0	0	0	0	0	0	0	0	0	0	0	0	0	0	0	0	0	0	0	0	0	0	0	0	0	0	0	1
	6	158923709	C	T	TULP4	P1005L	EATLKMAQLADSLR	0	0	0	0	1	0	0	0	0	0	0	0	0	0	0	0	0	0	0	0	0	0	0	0	0	0	0	0	0	1
	6	159050832	A	G	TMEM181	D462E	HMPYVELR	0	0	0	0	0	0	0	0	1	0	0	0	0	0	0	0	0	0	0	0	0	0	0	0	0	0	0	0	0	1
	6	159462424	C	T	TAGAP	E84K	EELNSGDAVDLK	0	0	0	0	0	0	0	0	1	0	0	0	0	0	0	0	0	0	0	0	0	0	0	0	0	0	0	0	0	1
	6	159655190	G	A	FNDC1	D1216N	DANGSLAKEER	0	0	0	0	0	0	0	0	0	0	0	0	0	1	0	0	0	0	0	0	0	0	0	0	0	0	0	0	0	1
	6	160113872	A	G	SOD2	V16A	QLAPALGYLGSR	0	1	0	0	1	0	0	1	0	0	0	0	1	0	0	0	0	0	1	0	0	0	0	1	0	0	0	0	0	6
	6	160196343	A	G	ACAT2	K240R	RGLIEVK	1	1	1	0	1	1	1	1	1	1	1	1	1	1	1	1	1	1	1	1	1	1	1	1	1	1	1	1	1	28
	6	161132146	C	T	PLG	L110F	DVVFFEK	0	1	1	1	0	1	0	0	0	0	1	1	1	1	1	1	0	1	0	1	0	0	0	1	1	0	0	0	0	14
	6	161807855	C	G	PRKN	V380L	EAYHEGECSALFEASGTTTQAYR	0	0	0	0	1	1	0	0	0	0	0	1	0	0	0	0	1	0	0	0	0	0	0	1	0	1	0	0	0	6
	6	166581014	G	T	TBXT	S22R	SLQYRVDHLLR	0	0	0	0	0	1	0	0	0	0	0	0	1	0	0	0	0	0	0	0	0	0	0	0	0	0	0	0	0	2
	6	166721108	G	T	PRR18	L175I	LIAPCLPAR,RLIAPCLPAR	0	0	0	0	0	0	0	0	0	0	0	0	0	0	0	0	0	0	0	0	0	0	0	1	0	0	0	0	0	1
	6	166721108	G	T	PRR18	L175I	LIAPCLPAR	1	0	0	0	0	1	0	0	0	0	0	0	0	0	0	0	0	0	0	0	0	0	0	0	0	0	0	0	0	2
	6	166721108	G	T	PRR18	L175I	RLIAPCLPAR	0	0	1	0	0	0	0	1	0	1	0	0	0	0	0	0	0	0	1	0	0	1	0	0	0	0	1	0	0	6
	6	167752274	C	T	TTLL2	P63S	GRPTSTLEKK	0	0	0	0	0	0	0	0	0	0	0	0	0	0	0	0	0	0	0	0	0	0	0	1	0	0	0	0	0	1
	6	168363129	G	A	AFDN	R1608Q	ARDEEQR	0	0	0	0	0	0	0	1	0	0	0	0	0	0	0	0	0	0	0	0	0	0	0	1	0	0	0	0	0	2
	6	168366656	G	A	AFDN	D1721N	TQVLSPNSLFTAK	0	0	0	0	0	0	0	0	0	0	0	0	0	0	0	0	0	1	0	0	0	0	0	0	0	0	0	0	0	1
	6	168459845	G	C	FRMD1	Q456E	QEPCTEVR	0	0	0	0	0	0	0	0	0	0	0	0	0	0	0	0	1	0	0	0	0	0	0	0	0	0	0	0	0	1
	6	170627586	G	T	FAM120B	D393Y	EVPVYTYSEPR	0	0	0	0	0	1	0	0	0	0	0	0	0	0	0	0	0	0	0	0	0	0	0	0	0	0	0	0	0	1
	6	170627614	T	C	FAM120B	M402T	QEVPTCSDPEPR	0	0	1	0	0	0	1	0	0	0	0	0	0	0	0	0	1	0	0	0	0	0	0	0	0	0	0	0	0	3
	6	170627761	A	G	FAM120B	Y451C	QEVPMCTDSEPR	0	0	1	0	1	0	1	0	1	0	1	0	0	0	0	0	0	0	0	0	0	0	0	0	0	0	0	0	0	5
	6	170627761	A	G	FAM120B	Y451C	QEVPM@CTDSEPR	0	0	0	0	0	0	0	0	0	0	0	0	0	0	0	0	1	0	0	0	0	0	0	0	0	0	0	0	0	1
	6	170627797	A	G	FAM120B	Y440C	QEVPMCTDSEPR	0	0	1	0	0	0	1	0	1	0	1	0	0	0	0	0	0	0	0	0	0	0	0	0	0	0	0	0	0	4
	6	170627797	A	G	FAM120B	Y463C	QEVPMCTDSEPR	0	0	0	0	1	0	0	0	0	0	0	0	0	0	0	0	0	0	0	0	0	0	0	0	0	0	0	0	0	1
	6	170627797	A	G	FAM120B	Y440C	QEVPM@CTDSEPR	0	0	0	0	0	0	0	0	0	0	0	0	0	0	0	0	1	0	0	0	0	0	0	0	0	0	0	0	0	1
	6	170628009	T	G	FAM120B	C534G	QEVPIGTDPISK	1	0	1	0	1	0	0	1	1	0	0	0	0	1	0	0	1	1	1	1	0	0	0	1	0	0	0	0	0	11
	7	881668	C	T	SUN1	H55Y	QVTSSGVSYGGTVSLQDAVTR	0	0	0	0	0	0	0	0	1	0	0	0	0	0	0	0	0	0	0	0	0	0	0	0	0	0	0	0	0	1
	7	897496	G	A	SUN1	E542K	TISAVGEQLLPTVK	1	0	0	0	0	0	0	0	0	0	0	0	0	1	0	0	0	0	0	0	0	0	0	0	0	0	0	0	0	2
	7	897496	G	A	SUN1	E492K	TISAVGEQLLPTVK	0	0	0	0	0	0	0	0	0	0	0	0	0	0	0	0	0	1	0	0	0	0	0	0	0	0	0	0	0	1
	7	899886	C	T	SUN1	T615M	GDLQM@MLR	0	1	0	0	0	0	0	0	0	0	0	0	1	0	0	0	0	1	0	0	0	0	0	0	0	1	0	1	1	6
	7	940181	C	T	ADAP1	G252S	FHYLQVAFPGASDADLVPK	0	0	0	0	0	0	0	0	0	0	0	0	0	0	1	1	1	1	0	0	0	0	0	0	0	0	0	0	0	4
	7	1097814	C	A	GPR146	D221E	EDTPLERDTGR	0	0	0	0	0	0	0	0	0	0	0	0	0	0	0	0	0	1	0	0	0	0	0	0	0	0	0	0	0	1
	7	1487384	C	A	MICALL2	V118L	SPIGGMAGLK	1	1	2	0	0	0	0	0	0	0	0	1	0	0	1	1	0	1	0	0	0	0	1	0	0	0	0	0	0	9
	7	1976457	C	T	MAD1L1	R14H	LHEDHSQLQAECER	0	0	0	0	1	0	0	0	0	1	0	0	0	0	0	0	0	0	0	0	0	0	0	0	0	0	0	0	0	2
	7	1976457	C	T	MAD1L1	R558H	LHEDHSQLQAECER	0	0	0	0	0	0	0	0	0	0	0	0	0	0	0	0	0	0	0	0	1	0	0	1	0	0	0	0	0	2
	7	2472455	A	T	CHST12	T61S	ELSADSDVDEFLDK	0	0	0	0	0	0	0	0	0	0	0	0	0	0	0	0	1	0	0	0	0	0	0	0	0	0	0	0	0	1
	7	2646796	G	A	IQCE	R570K	TTTAASTK	0	0	0	0	0	0	0	0	0	0	0	0	0	0	0	0	1	0	0	0	0	0	0	0	0	0	0	0	1	2
	7	2692634	C	T	TTYH3	P337L	TVPWEQLATK	0	0	0	0	0	0	0	0	0	0	0	0	0	0	0	0	0	0	0	0	0	0	0	0	0	0	1	0	0	1
	7	2752383	C	A	AMZ1	S456R	QDPPRSRDSVGLR	0	0	0	0	0	0	0	0	0	0	0	0	0	0	0	0	0	1	0	0	0	0	0	0	0	0	0	0	0	1
	7	3341304	G	A	SDK1	R29Q	AGPGRPQGSPPGR	0	0	0	0	0	0	0	0	0	1	0	0	0	0	0	0	0	0	0	0	0	0	0	0	0	0	0	0	0	1
	7	4841308	C	T	RADIL	G940S	NGLSSLR	0	0	1	0	0	0	0	0	0	0	0	0	0	0	0	0	0	0	0	0	1	0	0	0	0	0	0	0	0	2
	7	4841313	A	G	RADIL	L938P	QRNGPSGLR	0	0	0	0	0	0	0	0	0	0	0	0	0	0	0	0	1	0	0	0	0	0	0	0	0	0	0	0	0	1
	7	4900416	A	C	PAPOLB	F342L	M@VMIEELK	0	1	0	0	0	0	0	0	0	0	0	0	0	0	0	0	0	0	0	0	0	0	0	0	0	0	0	0	0	1
	7	4901191	T	C	PAPOLB	K84R	EWIREISESR	0	0	0	0	1	0	0	0	0	0	0	0	0	0	0	0	0	0	0	1	0	0	0	0	0	0	0	0	0	2
	7	5413923	C	T	TNRC18	A998T	TSPVAALK	0	0	0	0	0	0	0	0	0	0	0	0	0	0	0	0	0	1	0	0	0	0	0	0	0	0	0	0	0	1
	7	5467858	A	G	LOC100129484	C8R	MAAAGPLR	0	0	0	0	0	0	0	0	0	0	0	0	0	0	0	0	1	0	0	0	0	0	0	0	0	0	0	0	0	1
	7	5467858	A	G	LOC100129484	C8R	M@AAAGPLR	0	0	0	1	0	0	0	0	0	0	0	0	0	0	0	0	0	0	0	0	0	0	0	0	0	0	0	0	0	1
	7	6066450	T	C	EIF2AK1	K557R	RCPVQARYIQHLTR	0	0	0	0	0	0	0	1	0	0	0	0	0	0	0	0	0	0	0	0	0	0	0	0	0	0	0	0	0	1
	7	6189373	C	T	USP42	H516Y	SSVIPEYPKK	0	0	0	0	0	0	0	0	0	0	0	0	0	0	1	0	0	0	0	0	0	0	0	0	0	0	0	0	0	1
	7	6449496	T	C	DAGLB	Q664R	AACVSCPAR	0	0	0	0	0	1	0	0	1	0	0	0	0	0	0	0	1	1	1	0	0	0	0	0	0	0	0	0	1	6
	7	6820970	C	T	RSPH10B	R541C	GNLFCEQQR	1	0	0	0	0	0	0	0	0	0	0	0	0	0	0	0	0	0	0	0	0	0	0	0	0	0	0	0	0	1
	7	11581121	T	C	THSD7A	N583D	LGDCEPDNGK	0	1	1	0	0	0	0	0	1	1	1	0	0	0	0	0	1	0	1	0	0	0	0	1	0	1	1	1	0	11
	7	12263971	G	A	TMEM106B	S134N	SAYVNYDVQK	0	0	0	0	0	0	0	0	0	1	0	0	0	0	0	0	0	0	0	1	1	0	1	0	0	0	0	0	0	4
	7	12269417	C	G	TMEM106B	T185S	LNNISIIGPLDM@K	0	0	0	0	0	0	0	0	0	0	0	1	1	1	0	0	1	0	0	0	0	0	0	0	0	0	1	1	0	6
	7	12269417	C	G	TMEM106B	T185S	LNNISIIGPLDM@K,LNNISIIGPLDMK	0	0	0	0	0	0	0	0	0	0	0	0	0	0	1	1	0	1	0	0	0	0	0	0	0	0	0	0	0	3
	7	12269417	C	G	TMEM106B	T185S	LNNISIIGPLDMK,LNNISIIGPLDM@K	0	0	0	0	0	0	0	0	0	1	0	0	0	0	0	0	0	0	0	0	0	0	0	0	0	0	0	0	0	1
[truncated: 3,070 more rows]
