# Supplementary material for: SMAP is a pipeline for sample matching in proteogenomics
Source: Nat Commun. 2022 Feb 8;13:744. doi: 10.1038/s41467-022-28411-8 (PMC8825821; doi:10.1038/s41467-022-28411-8)
Supplement: Supplementary file 5 — Supplementary Data 2 [file 41467_2022_28411_MOESM5_ESM.xlsx]

## Sheet: Table S2
	Supplementary Table 2. Summary of the variant peptides
	Quantification values of a peptide from multiple batches are provided. Scan_number is a concatenated value with batch number, fraction number, and scan number.
	SNP chr	SNP pos	Reference genotype	Alternative genotype	Peptide	Scan number	Jscore	dJn	sig126	sig127N	sig127C	sig128N	sig128C	sig129N	sig129C	sig130N	sig130C	sig131N	sig131C
	1	887799	C	T	NAM@TTHK	b09_f39.3885	23.6	0.161864	76301.2	81271.4	95585.2	66836.3	84970.3	73235	94866.5	99163.8	66601.7	57337.7	77497.8
	1	906300	G	A	TELDRWLYHLEK	b19_f37.34866	27.12	0.271018	10109	14132.5	10397.1	15220.1	14811	18133	21139.5	20238.1	16386.8	20150.9	18554.6
	1	949608	G	A	CDEPLNILVR	b23_f01.37437	29.88	0.491968	4192.63	4310.35	4526.84	5618.99	3778.62	8772.37	5236.8	2204.44	4047.87	5545.21	3853.11
	1	949608	G	A	CDEPLNILVR	b20_f01.35938	59.39	0.703822	10184.9	18618.5	29692.4	10658.2	14523.4	15268.1	62137.4	25712.6	37809.1	98428.6	21920.4
	1	949608	G	A	CDEPLNILVR	b25_f01.25968	39.58	0.702628	12553.6	13051.4	8381.14	8778.94	42505.4	18710.6	28119.4	29657.8	11606.2	20158	19292.7
	1	949608	G	A	CDEPLNILVR	b22_f01.48491	51.72	0.62993	12572.1	4085.24	31406.4	11906.8	17473.2	6977.36	9327.56	5879.79	16620.6	1563.91	6745.62
	1	949608	G	A	CDEPLNILVR	b04_f39.28681	25.27	0.500989	15821.7	19318.5	26765	17037.9	24659.7	41331.7	12607.1	49797.6	14595.8	41792.1	30843.5
	1	949608	G	A	CDEPLNILVR	b18_f38.22740	30.25	0.469421	17106.4	8338.99	16446.8	4919.1	14665.7	4174.96	22763.3	5013.42	6951.48	11172.2	9438.36
	1	949608	G	A	CDEPLNILVR	b24_f01.25580	61.46	0.741132	19929.1	25959.7	35393.1	43743	209270	58549.2	35414.7	31677.9	55771.7	88874.5	37857.2
	1	949608	G	A	CDEPLNILVR	b05_f39.28718	23.33	0.393485	21652.5	14334.9	46855.5	42637.8	44490.7	20226.2	15195.7	63245.4	37865.8	38291.4	29218.8
	1	949608	G	A	CDEPLNILVR	b01_f39.23752	32.17	0.631955	29708.6	95263	64873.7	38178.6	27612.8	37271.6	104130	101925	45610.7	40723	50838.2
	1	949608	G	A	CDEPLNILVR	b26_f02.26840	60.24	0.698705	32979.3	30494.6	36619.8	16750.4	7954.02	8208.79	29734.8	30333.5	93427.1	28008.8	27402.4
	1	949608	G	A	CDEPLNILVR	b27_f01.26804	65.66	0.731343	41332.8	20412	15076	32224.3	22497.3	34127.7	108202	52318	51186.4	17728.2	39537.6
	1	949608	G	A	CDEPLNILVR	b03_f01.30160	36.39	0.543831	44793.7	85623.4	43444.9	60141.3	96091	71816.4	138120	230190	59086	134435	66875
	1	949608	G	A	CDEPLNILVR	b09_f39.28680	58.88	0.665421	77375.9	94503.4	83036.4	104949	113541	115126	78718.9	81081.5	103156	113174	92271.6
	1	949608	G	A	CDEPLNILVR	b07_f01.29738	67.72	0.720467	141774	354791	190054	212668	172355	141493	192860	238080	824958	303557	248881
	1	982302	C	A	KPSLDAEGSNCPATK	b26_f18.11021	40.88	0.776174	9115.94	1889.4	10261.7	8415.13	5963.91	11981.5	8912.48	7581.59	115579	7392.87	8401.09
	1	985378	G	A	VLPEGGAQCK	b01_f04.9886	58.48	0.46238	19233.6	54410.7	22792.2	31436.8	21507.4	621269	0	15921.9	25789.8	21147.3	22980.8
	1	1290917	G	C	LLDLYSAGEER	b10_f28.27108	37.61	0.557299	155528	85369.3	209109	73213.2	148990	102981	89718.1	228130	110882	104976	91997
	1	1354844	C	T	CTGLPPK	b29_f14.14428	29.21	0.179048	13647.2	9943.4	10569.9	11669.2	11404.8	14499.8	21395.9	16483.4	15776	18950.3	18577.8
	1	1354844	C	T	CTGLPPK	b28_f14.10544	33.35	0.64078	35367.1	27000.2	17596.5	26110.8	27194.8	21138.8	25801.2	28828.4	53694	24448.2	53866.8
	1	1387764	G	A	AAGTLFR	b12_f25.14565	30.69	0.0544151	68720.2	81867.4	57738.7	76977	54750	84750.3	52951.5	86122	60061.5	107680	62792.9
	1	1452703	G	A	EYEATVEQLK	b27_f39.20099	23.81	0.00755985	26740.2	11865.3	27029.6	10638.2	24722.7	13869.5	27451.4	15085.5	26959.6	26627.4	60786.5
	1	1455533	G	A	ATVEQEM@ELR	b17_f15.5951	30.4	1	7434.69	10098.9	8910.43	8415.83	62979.4	8273.08	9863.45	10606.9	17289.4	9601.74	10283.2
	1	1563105	G	A	VLLSAGCRADTINSTQSTALHVAVQR	b14_f15.31037	23.68	0.431588	57512.2	179532	44281.7	150859	56291.2	159614	53472.1	185331	53573.7	146204	49388.3
	1	1563105	G	A	VLLSAGCRADTINSTQSTALHVAVQR	b15_f17.25003	26.58	0.393529	87962.9	84573.1	86821.2	82122.7	89627.1	98678.5	85653.1	78567.4	72548.7	87196.1	91605
	1	1563105	G	A	VLLSAGCRADTINSTQSTALHVAVQR	b13_f16.25143	23.19	0.481673	151378	45928.2	162595	59068.7	160847	38297.9	139064	36945	159432	67423.8	199844
	1	1686040	G	T	TAVHNGLGEK	b23_f04.7904	44.81	0.660344	24993.7	21390.1	19894.4	31601.6	18020.8	27294.4	30744.3	23276.2	21788.3	33256.5	24795.8
	1	1686040	G	T	TAVHNGLGEK	b09_f40.8114	44.41	0.725512	100856	94257.7	100597	101595	122818	53623.3	105302	109651	68629.5	98307.9	100173
	1	1854455	C	T	ELQVGYIR	b20_f38.22858	21.2	0.00849057	16842.5	13426.7	19243.5	13686.9	14538	13283.4	17234.4	13995.3	13272.9	11211.4	13892.7
	1	1900225	C	T	QEIISQILK	b09_f38.26891	29.3	0.0201365	28526.2	26889.9	35369.2	38456.8	35519.4	26423.7	30780.3	34710.5	54200.2	40739.4	41883.2
	1	1900232	T	C	KQEIVSR	b02_f18.9486	28.9	0.287527	11243.6	7446.1	8662.69	9307.8	13885.6	14040.4	9987.65	11455.8	17573	3385.87	4903.88
	1	1900232	T	C	KQEIVSR	b25_f37.20255	30.26	0.0852611	15004.8	8480.51	16085.2	9038.4	16001.1	24296.7	10371.8	8872.9	22076.7	8277.95	7443.64
	1	1900232	T	C	KQEIVSR	b23_f36.25165	29.54	0.221056	16514.1	15284.8	18597.6	21212.7	23976.9	29689.4	16546.3	15687.1	42733	15465.2	8887.85
	1	1900232	T	C	KQEIVSR	b03_f33.9384	33.45	0.160837	16597.2	12352.2	14377.5	25607.4	20274	24075.2	14224.7	18654.8	29106	7660.96	11187.9
	1	1900232	T	C	KQEIVSR	b20_f05.18216	25.87	0.253576	18229.2	28408.1	27118.7	25828.9	27174.2	27163	21824.2	34486.3	28837.4	23595.6	20680.3
	1	1900232	T	C	KQEIVSR	b13_f01.16130	29.62	0.22181	24694.6	45582.9	44825.4	32209	40116.9	45042.7	43098.6	44569.9	68729.3	49311	38397.4
	1	1900232	T	C	KQEIVSR	b16_f33.10160	35.72	0.227604	27455.3	22885.6	28002.5	31278.8	40033.1	48232.5	24338.4	20028.9	38885.7	14143.2	15404.3
	1	1900232	T	C	KQEIVSR	b17_f33.12422	33.65	0.194056	27906.9	23844.6	31913	21960.3	36825.5	34915.4	26628.2	19455.7	51817	13013.7	17650.9
	1	1900232	T	C	KQEIVSR	b05_f32.15361	32.25	0.0821705	44039.1	47393.8	36987.3	54690.7	47904.5	78078.1	46273.8	70011.5	66841.1	34594.4	20643.5
	1	1900232	T	C	KQEIVSR	b04_f30.15495	31.58	0.227992	47001.2	26272.2	45555.6	29077.2	47603.7	32325.4	44413.8	15011.7	91868.2	11812	25426.7
	1	1900232	T	C	KQEIVSR	b27_f36.11579	30.69	0.189638	51054.2	36970.4	50129.8	45098	55068.8	54727.2	54127.1	34678.2	83490.2	22379.7	21407.8
	1	1900232	T	C	KQEIVSR	b29_f35.21269	32.33	0.196412	51979.7	53942.1	56303.2	62275.1	86604.5	76809.8	45525.6	35343.4	95763	24199.6	37903.8
	1	1900232	T	C	KQEIVSR	b18_f31.12683	33.09	0.204366	52028	51003.4	56647.1	56846.1	71447.5	71796.4	49184.4	47610.1	78672.8	39788.5	33267.3
	1	1900232	T	C	KQEIVSR	b01_f34.10959	28.11	0.20989	53502.7	33890.5	72345.7	91462.9	55897.9	81305.5	40163.9	32126.9	179680	33260.8	33583
	1	1900232	T	C	KQEIVSR	b15_f33.8930	33.52	0.0605609	58658.8	60678.3	69041.6	66738.8	88499.9	50401.3	57059.5	47270.9	96862.1	41528.6	29460
	1	1900232	T	C	KQEIVSR	b26_f37.11961	27.31	0.206152	120451	95087.4	144585	119373	142547	157832	124575	75769	177180	50141.4	62183.9
	1	2252937	C	T	HLQVVAKR	b06_f40.18255	24.92	0.350321	51653.1	40765	46764.9	50058.1	50699.5	36639.5	52726.4	40079.2	81894.1	45571.9	59707
	1	2441358	T	C	IAGMDPVVHSALR	b03_f32.17252	57.39	0.740199	1466.79	4665.57	1707.24	1275.15	1815.84	1465.42	1519.5	12378.9	1843.24	3726.47	4635.88
	1	2441358	T	C	IAGMDPVVHSALR	b27_f22.22878	49.57	0.701231	2669.54	0	14400.7	2258.44	4467.96	17556.5	1478.68	4666.55	7482.31	11987.6	6209.47
	1	2441358	T	C	IAGM@DPVVHSALR	b21_f21.23270	27.96	0.527182	2900.49	6147.86	4144.27	4011.92	2791.49	3138.35	2641.51	2681.67	4610.77	4991.55	2505.26
	1	2441358	T	C	IAGMDPVVHSALR	b20_f22.41614	34.18	0.497659	3356.95	3427.05	2591.12	5538.68	6734.35	3454.45	2837.55	3111.97	1281.05	2782.12	3248.5
	1	2441358	T	C	IAGMDPVVHSALR	b02_f14.24236	44.28	0.662376	5032.98	16591.5	14608.5	5829.34	5130.56	4601.37	5054.46	14663.9	17414.9	5844.98	9727.09
	1	2441358	T	C	IAGMDPVVHSALR	b16_r_f21.20986	36.71	0.619995	6090.68	9743.82	7192.94	16534	6785.21	10704.7	17040	7064.52	8280.67	8951.34	13552.1
	1	2441358	T	C	IAGM@DPVVHSALR	b23_f22.31599	38.09	0.599632	6280.79	5447.7	2164.54	2674	4457.77	2764.98	1887.05	3412.89	8440.49	2685.03	4449.16
	1	2441358	T	C	IAGMDPVVHSALR	b17_f20.20689	31.77	0.632987	6450	5751.76	9199.3	5355.31	3243.85	4615.36	13860.6	6512.25	6097.3	6287.56	6546.09
	1	2441358	T	C	IAGMDPVVHSALR	b15_f21.17237	42.77	0.642273	7394.31	7560.58	14486.4	7737.74	6656.47	8912.58	5872.48	9153.93	24177.9	9088.71	7969.72
	1	2441358	T	C	IAGM@DPVVHSALR	b29_f21.20480	38.49	0.71603	10432.5	12708.6	2121.25	10628.8	9184.67	6589.85	7592.5	4729.68	6973.39	7993.48	6631.35
	1	2441358	T	C	IAGMDPVVHSALR	b28_f23.24272	53.5	0.591402	12528.7	6229.52	10488.8	6251.27	4531.86	8117.33	6822.07	13161.8	2279.69	19456.3	11728.4
	1	2441358	T	C	IAGMDPVVHSALR	b13_f20.17198	44.63	0.642617	12944.2	11194.9	40457.6	12397.2	34398.6	9331.34	33839.4	10987.2	7427.22	11390.5	27586.7
	1	2441358	T	C	IAGMDPVVHSALR	b11_f36.16986	63.48	0.60775	14531.4	61912.5	19088.3	19972.5	29476.8	17525.3	7299.55	40505.2	35243.3	36402.9	26036.1
	1	2441358	T	C	IAGMDPVVHSALR	b12_f20.20300	46.21	0.694871	16605.5	18824.7	14921.9	26119.6	32449.5	11975.8	15709.5	16115.7	29599.4	13176	22152.8
	1	2441358	T	C	IAGMDPVVHSALR	b10_f23.21477	47.32	0.706044	22533.8	13688.9	38186.2	17591.5	18317.9	16753.8	15720.1	34678.8	43879.7	18611.3	34080.6
	1	2441358	T	C	IAGMDPVVHSALR	b06_f20.23610	64.83	0.645072	23282.4	40225.6	74171.8	29187.1	54319.2	44501.3	53249.7	26783	24846	48180.7	37693.7
	1	2441358	T	C	IAGMDPVVHSALREER	b18_f09.19143	44.84	0.649643	24708.6	20267.5	8331.37	23340.8	23347.1	23037.4	21858.3	8428.13	9914.88	19515.8	14392.4
	1	2441358	T	C	IAGM@DPVVHSALR	b24_f22.11089	49.27	0.706312	33124.1	41012.6	64566.7	42778.7	23009.3	20079.4	53210.4	39912.4	78813.8	22231.2	54709.4
	1	2441358	T	C	IAGMDPVVHSALR	b08_f20.25121	59.5	0.701176	36481.7	45985.8	17586.6	21034.5	48492.2	53150.5	43886.8	43458.8	16220.1	22780.9	32730.7
	1	2441358	T	C	IAGM@DPVVHSALR	b07_f21.16487	28.11	0.50587	51893	50959	61469.6	48927.7	49431.8	81379.7	45770	50495.7	55003.6	37873.5	46559.8
	1	2441358	T	C	IAGMDPVVHSALR	b01_f16.13911	51.07	0.695908	61164.3	21299.3	64560.1	68229.4	11981.3	18900.8	12712.1	14297.2	24347.8	21811.7	34628.3
	1	2441358	T	C	IAGMDPVVHSALR	b09_f16.23883	63.7	0.733438	73455.5	31235.8	79415.7	30673.2	78589.7	33277	82059.9	37637.3	27689.9	30854.2	56208.8
	1	2441358	T	C	IAGMDPVVHSALR	b14_f20.20332	42.04	0.642008	80646.8	60810.4	60049	68213.6	42181.9	61596.9	32768.4	30635.7	60440.3	70719.9	71967.4
	1	2444414	G	A	SLDVLGWEER	b18_f05.26000	35.59	0.413318	10913.6	10975.8	56996.1	19310.4	13120.5	21147	16893.1	76150.6	88085.3	11560.2	42339.6
	1	2444414	G	A	SLDVLGWEER	b25_f09.29807	65.11	0.692674	16894.7	74949	81206.6	18354.6	93425.1	13701.2	95021.5	17925.2	17343.7	83317.7	62732.8
	1	2444414	G	A	SLDVLGWEER	b19_f08.34573	48.64	0.614104	25472.4	13476.8	13229.1	18609.3	8181.74	16492.1	30076.5	7395.67	7278.39	17186.2	15665.8
	1	2444414	G	A	SLDVLGWEER	b12_f05.26816	57.55	0.651086	25634.4	54516.4	43603.3	28110.4	55464	35168.6	58233.6	64443.7	49570	82535.4	43210.2
	1	2444414	G	A	SLDVLGWEER	b28_f08.30223	68.51	0.651292	28992.7	118857	21808.8	102549	117773	110763	230031	22752.2	118952	26971.9	77193.7
	1	2444414	G	A	SLDVLGWEER	b02_f39.24520	68.26	0.65397	35885.9	6462.41	5093.91	27314.9	5201.72	68696.6	32428.6	43451.5	23468.7	3039.62	18935.6
	1	2444414	G	A	SLDVLGWEER	b01_f05.22697	60.53	0.658351	46120.8	91459.1	46723.1	69907.2	89858.9	91095.9	80242.5	65352.8	97294.1	74342.8	73964
	1	2444414	G	A	SLDVLGWEER	b16_f06.21902	50.31	0.614391	62800.8	62637.5	54226.6	33505.3	30003.3	94530.3	62705.7	51035.8	55047.6	30772.2	49487.9
	1	2444414	G	A	SLDVLGWEER	b05_f06.31021	37.6	0.51117	63318.8	138493	124964	143445	63265.7	137736	130569	65907.5	69161.9	112153	96066.5
	1	2444414	G	A	SLDVLGWEER	b20_f08.38054	54.02	0.576083	81336.6	59791.4	78178.5	54941.6	29758.5	28283.2	84024.2	60698	36153.9	53625.2	46493.3
	1	2444414	G	A	SLDVLGWEER	b14_f05.27649	62.5	0.68432	82926.1	108836	69213	169923	82051.4	103635	67920.3	86197.1	67444.3	39107.1	61858.8
	1	2444414	G	A	SLDVLGWEER	b24_f08.28989	70.9	0.709309	105059	65274.1	14919.4	19091.1	44698.7	12347.4	69842.3	30691.1	18690.6	79403.9	40286.9
	1	2444414	G	A	SLDVLGWEER	b27_f18.33028	69.73	0.743726	138433	143436	25780.2	222844	154498	29743.2	31228.7	231536	226045	114838	97528.9
	1	2444414	G	A	SLDVLGWEER	b10_f09.30935	68.93	0.650805	241361	233862	343628	104327	230826	314531	340990	88259.3	300459	116837	200474
	1	2444414	G	A	SLDVLGWEER	b06_f07.30283	69.1	0.657308	268799	82147.9	73499.8	92915.1	293300	85803.9	79596.9	421004	285638	56960	206242
	1	2444414	G	A	SLDVLGWEER	b08_f06.31083	54.2	0.613469	283773	323739	504565	754113	306290	360357	301464	292755	486452	305133	450145
	1	2444414	G	A	SLDVLGWEER	b17_f06.23657	59.31	0.607992	286114	276263	131110	256410	261752	64068.7	165936	303490	297106	274001	232885
	1	2444414	G	A	SLDVLGWEER	b09_f06.30438	69.81	0.677553	288792	425358	300900	158281	274562	242428	296508	445545	265771	146564	248530
	1	2444414	G	A	SLDVLGWEER	b07_f08.31400	67.19	0.657538	733166	707078	272766	1.04584e+06	475502	609476	270740	322536	233612	671172	525892
	1	2706162	G	C	EEAGGM@LQRSPR	b11_f09.6297	25.43	0.16044	83980.1	63843.2	79416.8	79609.1	81725.7	119654	19296.6	46407.7	108386	39891.5	43407.5
	1	3389995	T	G	LISSNAAFREALRESER	b26_f06.30525	26.55	0.0960452	196899	171943	156014	217570	124583	136079	151176	172560	148490	123290	192326
	1	3679886	C	T	ELLEEEEIPRRR	b10_f03.29623	24.49	0.0175582	39709.6	32392.7	59240.2	31081.1	32551.5	31674.6	27406	36251.6	36620.2	31226.4	35939.9
	1	3745924	G	A	VATEEAEK	b23_f21.22077	35.05	0.210271	7978.16	7817.06	8268.27	9698.01	8673.31	5166.29	9276.79	6630.92	7968.14	8911.67	6116
	1	3745924	G	A	VATEEAEK	b22_f21.21106	35.1	0.325356	20387.1	23790.3	18354.7	14606.4	17932.4	18751.9	16500.7	22768.8	17954.2	20393.7	24119
	1	3745924	G	A	VATEEAEK	b21_f21.16395	39.32	1	39570.9	34738.2	38265.4	35126.1	27543.4	38288.9	36561.4	32989	40118.8	40812.7	40469.8
	1	3745924	G	A	VATEEAEK	b19_f30.10107	30.6	0.230719	41338.1	42556.7	43303.1	41008.9	45104.4	39955.1	39509.7	40637.1	39622.7	40150.9	49763.4
	1	3745924	G	A	VATEEAEK	b05_f27.12477	38.18	0.234416	51236.4	50832.8	46510.7	43283.3	48327.3	42970.4	45879	59370.3	65518	43790.1	44060.2
	1	3745924	G	A	VATEEAEK	b03_f14.14801	34.74	0.252159	59362	58348.8	64617.8	62990.7	56499.2	62955.9	58700.5	57262.2	49378.9	62274.1	66260.9
	1	3745924	G	A	VATEEAEK	b02_f13.12687	38.68	0.23061	76178.8	76628.7	67566.3	63964.3	72958.7	58743.6	67442.4	71844.2	73193.5	62393.2	69348.6
	1	3745924	G	A	VATEEAEK	b29_f20.14040	45.35	1	81732.6	61941.9	88921.2	85145.9	86109.5	82886.3	149412	244453	73299.8	73444.3	82147.4
	1	3745924	G	A	VATEEAEK	b09_f15.11862	32.26	0.365778	88373.7	98545.4	77513.7	103573	88788.1	103502	89710.6	106066	85853.2	78880.1	84642.3
	1	3745924	G	A	VATEEAEK	b17_f17.8967	39.4	1	96194.4	85417.7	85974.9	63121.2	80289.3	62485.7	89356.3	83394.6	75628.8	85956.4	82017.1
	1	3745924	G	A	VATEEAEK	b16_f18.4017	37.34	0.236743	98712.1	237997	83333.7	183261	113552	229148	98390.9	177781	82911.4	148486	80878
	1	3745924	G	A	VATEEAEK	b11_f25.8438	38.38	1	106576	477822	108849	520407	135679	353654	100375	377575	71944.3	179232	181127
	1	3745924	G	A	VATEEAEK	b20_f21.9086	39.63	0.451173	109395	104032	118369	94550.6	98170.8	108783	91995.9	110959	69727.8	88133.8	102948
	1	3745924	G	A	VATEEAEK	b13_f15.10001	39.49	0.31451	116446	51187	134024	49674.7	101146	42969.7	101689	45940.1	108646	54406.2	144636
	1	3745924	G	A	VATEEAEK	b26_f31.9411	38.27	0.288999	118139	111779	121582	119007	127750	130790	140644	130890	135355	122648	99708.7
	1	3745924	G	A	VATEEAEK	b24_f30_r.8569	38.58	0.247019	119524	97354.9	100038	87554.3	74457.5	71155.4	96231.7	93976.1	93028.9	81352.2	108258
	1	3745924	G	A	VATEEAEK	b14_f14.10907	40.2	0.477612	122737	100845	100186	101161	78702.2	98146.8	84728.4	71888.7	79759.5	111855	96232
	1	3745924	G	A	VATEEAEK	b18_f17.9660	37.61	0.170433	123031	128601	107254	127162	121670	104431	127737	90560.8	90282.9	130392	137714
	1	3745924	G	A	VATEEAEK	b15_f18.4923	36.93	0.240726	193935	238430	199122	235553	196301	180848	192308	257105	173833	202690	185503
	1	3745924	G	A	VATEEAEK	b12_f17.10293	41.81	0.105238	214074	224463	200368	199358	185272	209046	231820	253220	148204	223990	222731
	1	3745924	G	A	VATEEAEK	b04_f11.12711	37.87	0.23211	215028	227137	218084	186876	216761	210466	189230	159605	226308	289634	212228
	1	3745924	G	A	VATEEAEK	b08_f18.12310	34.46	0.174405	223832	295136	259028	294925	213116	204320	214330	189918	199036	241469	227414
	1	3745924	G	A	VATEEAEK	b27_f21.9356	31.14	0.320167	230402	189110	169395	191591	178744	174648	186735	193492	173196	199715	221695
	1	3745924	G	A	VATEEAEK	b01_f19.7632	35.47	0.239639	436915	418979	394584	461488	407181	524157	535686	385739	408972	573492	411070
	1	3745924	G	A	VATEEAEK	b07_f21.12854	38.1	0.507612	1.1522e+06	955419	1.57732e+06	1.01132e+06	1464841	702358	1.2766e+06	915101	1.21417e+06	603607	1.225e+06
	1	6046264	G	A	ESMAFQCVLK	b03_f38.18219	29.86	0.27361	5285.35	9010.04	8134.25	5660.49	10263.5	15069.7	10568.9	9224.53	19571.4	7864.97	4409.94
	1	6046264	G	A	ESMAFQCVLK	b26_f39.24511	22.38	0.532172	8957.65	42948.3	34526.1	19699.3	32986.1	44252.3	50796.9	49419.6	77500.3	20643.4	19138.1
	1	6046264	G	A	ESMAFQCVLK	b28_f39.24264	24.36	0.576765	15009.3	54328.4	27372.3	30106.5	44913.8	37863.5	55391.6	57574.9	70678	34978.4	26828.6
	1	6046264	G	A	ESMAFQCVLK	b11_f12.17810	22.79	1	33136.7	133785	85649.6	68941.8	77529.8	100351	122261	127402	183975	84885.2	51205.1
	1	6111765	G	A	MHSLSLDGCTAQR	b03_f06.23186	25.7	0.0688716	11433	17716.4	12158.4	17160.6	12737.2	17126.9	14955.1	13445.5	11149.9	13913.7	15310.9
	1	6531589	C	T	TLLQPGDFLK	b24_f04.30959	34.97	0.543609	6579.42	14021.5	40167.9	40261.8	9368.64	9176.08	11628.1	12663.9	8697.63	29623.7	16609
	1	6614391	A	C	LLQAQAAGVDWR	b02_f23.22576	35.92	0.5902	3148.47	3865.94	3700.3	2364.09	3491.64	3575.86	2695.23	3565.72	3757.03	2479.08	2718.79
	1	6614391	A	C	LLQAQAAGVDWR	b05_f28.27605	26.13	0.357826	11981.8	14326.3	11845.1	13986.2	16927.1	17151.9	14458.6	13983.9	18682.8	16188.9	16350.3
	1	6614391	A	C	LLQAQAAGVDWR	b17_f28.23736	33.87	0.545616	17045.1	15228.1	11706.6	17225.4	15982.1	14465.9	14082.8	15427.1	14204.8	8257.85	16106.3
	1	6614391	A	C	LLQAQAAGVDWR	b15_f28.20366	40.22	0.596967	17330.6	17701.2	19500	18620.8	20035.9	18894.5	19175.8	17981.9	23447.8	17446.6	15832.6
	1	6614391	A	C	LLQAQAAGVDWR	b20_f29.31090	34.87	0.515629	18680.2	14037.3	10839.8	12357.1	14567.4	16090.1	12812.6	15901.3	19905.2	14421.3	10655.6
	1	6614391	A	C	LLQAQAAGVDWR	b18_f26.22861	63.69	0.517978	18789.5	23130.5	18207.2	21831.8	23390.4	22104.5	21715.1	20775.7	15562	21941.9	24020.1
	1	6614391	A	C	LLQAQAAGVDWR	b06_f28.28010	53.53	0.638707	25550.9	30148.3	21822.4	25228.4	22467.3	26645	22222	20967.7	20640.1	23783.4	22041.4
	1	6614391	A	C	LLQAQAAGVDWR	b13_f27.20308	42.64	0.327861	26764.8	21996.4	22813.7	27523.9	27379.3	27072.6	21964.2	23805.2	23944.3	22064.9	21260.3
	1	6614391	A	C	LLQAQAAGVDWR	b24_f29_r.30180	66.11	1	28260.8	21877.7	24596	26113.7	23618.1	22034	25236.1	23077	21483.1	25055.7	22291.5
	1	6614391	A	C	LLQAQAAGVDWR	b19_f29.32185	59.74	0.459156	31300.4	32412.7	35030.2	29862.7	33801.7	29302.5	30634.2	37337.2	35133.2	26362.3	26407
	1	6614391	A	C	LLQAQAAGVDWR	b14_f27.22165	71.12	0.716957	32790	41386.3	32660.4	38884.4	31266.8	31108.4	45653	42263.9	33849.1	30125.1	33691.8
	1	6614391	A	C	LLQAQAAGVDWR	b26_f30.31046	49.4	0.630769	35008	34049.7	46059.3	35605.8	36640.2	33792.8	38127.3	41187.6	40580.7	33896.3	41065
	1	6614391	A	C	LLQAQAAGVDWR	b12_f27.22432	57.09	0.645647	38404.9	42967.3	40315.6	35269.3	32449.5	32016.4	31395.5	36989.3	34125.8	37617.7	33315.9
	1	6614391	A	C	LLQAQAAGVDWR	b08_f28.28378	31.88	0.499686	54312.4	52346.5	52273.7	48609.9	45598.5	63368.5	49419.1	54754.3	65986.5	47495.3	49768.2
	1	6614391	A	C	LLQAQAAGVDWR	b11_f03.23354	70.97	0.661688	74409.5	75644.2	76467.8	86106.9	72447.9	76074.2	68022.3	70290.1	73409.5	86900.2	67227.9
	1	6698390	C	T	ESAATNVLQK	b15_f02.13432	56.22	0.716115	4280.77	5945.52	3297.34	0	310307	8038.19	6001.2	5267.24	6036.03	4671.63	3870.32
	1	6698390	C	T	ESAATNVLQK	b27_f04.14863	74.99	1	8644.6	13414.6	13698.8	10209.9	15029	11559	11368.3	394106	0	10933	12141.8
	1	6698390	C	T	ESAATNVLQK	b26_f05.14063	77.93	1	23347	642951	0	21624.6	24843.8	30998.8	26775	23007.5	31730.9	16829.5	22906.1
	1	6698390	C	T	ESAATNVLQK	b03_f03.19732	69.18	0.743568	93241.2	71675.7	78242	69128.9	822808	87969.4	61082.1	75975.8	96702.4	81460.4	97216
	1	6698390	C	T	ESAATNVLQK	b25_f05.13699	82.92	1	324183	15211.8	10896.7	22845	18140.9	10169.9	16148.9	14301.8	15420.4	16658.6	10745.5
	1	6705944	C	T	NTMGYLQWR	b14_f26.20189	48.32	0.696399	22247.7	104697	30204.1	19037.7	124087	25363.6	19796	21254.2	22433.2	24212.7	29363.2
	1	8045079	G	A	EVATQVK	b08_f32.10672	54.27	0.406855	186818	141727	171683	7.85455e+06	0	316657	180777	185095	195970	144231	147605
	1	8926474	G	T	LAMQEFM@ILPVGAAK	b18_f17.31734	56.27	0.438422	15274.6	0	383280	23368.5	29061.8	15299.2	15566.3	14658.6	18893.9	15040	21392.7
	1	8926474	G	T	LAM@QEFM@ILPVGAAK	b10_f04.32576	40.78	0.659392	125524	119996	145453	0	1.6782e+06	133576	117085	116610	134465	123612	136002
	1	9034421	G	A	GHGEHRGRSQNPR	b05_f24.9701	19.09	0.0277632	9472.08	6374.24	10537.4	8732.92	6792.19	9827.17	28374.3	49890.7	19675.4	6415.96	8712.47
	1	9034421	G	A	GHGEHRGRSQNPR	b15_f36.3195	19.71	0.086758	14703.6	11762.8	12609.4	9962.93	18034.7	10866.8	16907.7	24951.1	12555	15389.1	13898.8
	1	9034421	G	A	GHGEHRGRSQNPR	b26_f13.10878	22.62	0.125995	17670.1	19429.8	15555.2	23173.1	16283.6	16427.5	19137.7	15880.9	18145.4	23557.8	24311
	1	9165669	G	A	HSSMVDK	b11_f16.5363	28.86	0.306306	330429	487412	260838	363142	367476	332416	136922	435151	170181	358726	302764
	1	9775972	T	A	MCQICEEAAAR	b01_f11.1206	25.91	0.372443	19005.4	149645	26584.4	30246.1	46838.4	54289.3	124578	91261	13802.9	15979.7	36577.2
	1	9811653	C	T	ATVIEEK	b03_f29.15375	49.05	0.298267	15553.7	13361.6	16130	16317.9	314567	11977.3	10751.1	14373.7	19339	15792	27645.3
	1	9811653	C	T	ATVIEEK	b20_f32.13162	58.98	0.30078	16740.1	21852.6	21000	18334.1	21949.5	14882.9	20285	564231	0	21319.7	45731.2
	1	9811653	C	T	ATVIEEK	b06_f30.14980	60.45	0.300248	21440.1	19410.5	17679.4	276596	429552	15769.6	17085.7	19063.2	27487.5	21612.2	40518.9
	1	9811653	C	T	ATVIEEK	b14_f29.9588	58.24	0.30237	23367.1	714392	0	31352.8	20940.9	29981.6	19883.4	29523.1	612851	25011.5	59602.3
	1	9811653	C	T	ATVIEEK	b28_f32.10945	60.47	0.298495	33899.1	569385	0	26384.7	37649.6	19201	27921.3	675478	0	22634.2	60295.6
	1	9811653	C	T	ATVIEEK	b10_f33.12716	56.35	0.306477	63960.7	62283	155970	0	1.41126e+06	74186.1	67563	105299	80778.1	65751.6	131631
	1	9811653	C	T	ATVIEEK	b09_f29.13251	59.1	0.287479	135204	112038	122347	126863	1.05314e+06	125429	120609	127448	126761	151292	164260
	1	10239569	C	G	HLLNSATDPFNR	b23_f27.20436	20.49	0.25427	5466.53	5090.85	5265.62	6426.7	5979.73	6721.86	6978.46	8078.91	4210.68	7314.17	6691.88
	1	10239569	C	G	HLLNSATDPFNR	b25_f27.13892	20.87	0.252036	8302.18	18518.7	8711.11	17936.8	17116.9	16171.5	15008.7	16686.4	14848.4	18075.1	12821
	1	10239569	C	G	HLLNSATDPFNR	b20_f27.25011	22.9	0.258079	8457.05	10300.5	10362.1	8484.45	9739.09	11261.9	6850.15	10347.6	11949.5	11601.8	9748.94
	1	10239569	C	G	HLLNSATDPFNR	b14_f23.8685	23.69	0.319966	19651.5	28652.8	23160.4	19593.2	32082	29409.2	30030	31361.8	20363.1	33016.8	31784.8
	1	10239569	C	G	HLLNSATDPFNR	b17_f24.6349	21.87	0.203018	20891.4	20032.4	20168.5	30583.7	14816.3	32324.6	16978.1	20468.7	20372	18124.9	23683.3
	1	10239569	C	G	HLLNSATDPFNR	b29_f26.12300	28.38	0.356942	25617.7	29187.5	21583.8	21312.5	22290.3	34911.2	37488.5	44773.2	20971.5	23916.1	24838.5
	1	10239569	C	G	HLLNSATDPFNR	b18_f23.8148	25.25	0.219802	28531.6	24507.3	30513.7	30930.6	31266.1	41028.6	26460.9	33236.8	30560.3	28037.5	34409.7
	1	10239569	C	G	HLLNSATDPFNR	b06_f25.12138	25.42	0.258851	37537.9	32459.3	42617	39185.3	48074.6	41484.8	43185.8	25799.1	44430.2	39257.9	50393.1
	1	10239569	C	G	HLLNSATDPFNR	b19_f27.8611	23.85	0.338784	54423.7	44953.9	49424.4	63943.9	57835.5	48358.4	67389.7	72717.4	45412.9	54844.2	67403.8
	1	10239569	C	G	HLLNSATDPFNR	b13_f24.8860	27.38	0.177137	66630.6	67352.3	58420.3	63077	64850.1	81612.3	93990.1	73096.4	85404.5	53589.1	74905.7
	1	10239569	C	G	HLLNSATDPFNR	b12_f24.8878	28.15	0.246181	71933.2	64195.3	64376.2	67980	63416.5	50194.5	62583.3	67435.7	77212.7	57223	78500.5
	1	10239569	C	G	HLLNSATDPFNR	b04_f19.11470	24.18	0.305211	97237.2	106549	137555	109843	123601	137444	107683	137049	111535	103859	149349
	1	10239569	C	G	HLLNSATDPFNR	b16_r_f25.8777	21.86	0.320677	107477	103948	109225	112359	134341	112139	109423	139237	129074	137002	124824
	1	10239569	C	G	HLLNSATDPFNR	b24_f26.7687	23.57	0.294018	119249	409856	119445	287810	146684	342470	156626	232446	121595	245089	156042
	1	10239569	C	G	HLLNSATDPFNR	b11_f35.7614	22.52	0.071492	189416	206563	207004	198946	228645	245936	209284	191157	197690	208021	227039
	1	10239569	C	G	HLLNSATDPFNR	b02_f13.11945	22.91	0.224356	448993	435160	442789	523342	466441	773248	433846	502580	469923	495964	513707
	1	10239569	C	G	HLLNSATDPFNR	b10_f27.10405	22.63	0.311975	541916	431061	855690	485999	602568	569086	550658	739063	478935	452076	597932
	1	10239569	C	G	HLLNSATDPFNR	b27_f27.8239	25.94	0.421742	543030	530597	563051	526026	546585	549618	560789	644908	564532	592942	660425
	1	10239569	C	G	HLLNSATDPFNR	b09_f24.10360	24.68	0.320097	721724	666657	587003	723883	902513	828928	797432	578118	575368	870919	885642
	1	10364335	T	C	SQDHTQVSK	b25_f08.22670	25.23	0.282996	89660.6	103459	91133.9	55337.4	46448.9	91967.4	43010.1	51477.6	46370.7	64144.8	105517
	1	10473200	G	A	FQDTNGK	b23_f05.10390	51.6	0.541667	3.42979	406.655	375.636	186616	0	5118.91	814.242	739.53	0	2257.77	17484.3
	1	10473200	G	A	FQDTNGK	b15_f02.5078	46.28	0.604797	8856.41	8728.57	6646.28	7286.36	8988.78	14008.7	10846.9	0	585944	11554.9	39175.8
	1	10473200	G	A	FQDTNGK	b27_f05.7412	47.16	0.598176	13591.5	15880.1	14193.2	19398.9	11621.1	2.96634e+06	0	42272.7	14520.7	21560.8	219462
	1	10473200	G	A	FQDTNGK	b25_f06.6925	45	0.622444	17451.4	37897.2	19374.4	21735.7	15693.7	2.45909e+06	0	42647.6	28031.2	26133.9	137501
	1	10473200	G	A	FQDTNGK	b09_f01.12108	50.7	0.568442	44272.9	52264.8	46634	51542.8	58791.6	40797.7	36564.5	2.76839e+06	0	83186.3	261670
	1	10473200	G	A	FQDTNGK	b01_f01.7440	51.11	0.524359	63368.9	59429.5	75708.8	2.93859e+06	0	94487.8	87484.5	104424	93048.8	91755.1	151752
	1	10473200	G	A	FQDTNGK	b21_f44.14415	48.66	0.529593	106550	3617.59	4070.7	5414.35	1938.83	2110.53	2371.05	2183.09	2888.19	2502	8690.64
	1	10473200	G	A	FQDTNGK	b07_f05.12560	47.7	0.591614	141442	75614.7	134122	5.5661e+06	0	177580	157493	104422	145141	169057	903836
	1	10473200	G	A	FQDTNGK	b29_f04.8808	49.99	0.54771	386453	11274.4	12595.6	11592.5	14116.3	11184.3	15521.1	6462.93	32464.6	51465.1	29428.7
	1	10473200	G	A	FQDTNGK	b08_f01.12645	38.55	0.508949	1.03319e+06	50099.8	43265.6	37157	47534.5	50247.3	47228.6	37769.7	40069	37117.8	97328.7
	1	11087272	T	G	TDDIGTASGWGLTHRGFLAR	b11_f22.29439	23.58	0.426209	84303.9	80431.6	85952	84912.4	79534.7	80158.1	91091.4	95104.2	79587.1	93265.2	99166.9
	1	11087272	T	G	TDDIGTASGWGLTHRGFLAR	b12_f05.30484	30.29	0.51238	90038.8	93533.4	92234.9	72618.4	79359	99653.8	84594.9	84594.8	80622.8	85069.6	96709.9
	1	11710060	T	C	VEELPGDGGVEFTHDESVK	b24_f21.27604	75.56	1	2748.31	4048.08	2206.91	6821.27	7699.7	0	923198	11758.6	28903.2	6197.1	3495.56
	1	11710060	T	C	VEELPGDGGVEFTHDESVK	b07_f20.29020	83.48	1	74971.1	83643.8	82442.5	86833.9	71830.6	80385.6	91642	1.09617e+06	0	71226.2	84303.8
	1	11710561	T	G	CQQEGLVPEGGVEEERDHWQQFYFLSTR	b26_f05.31997	62.43	1	4666.54	12322.7	8472.75	17962.2	10589.1	9554.38	10260.1	12944.8	7156.19	8837.6	15198.4
	1	11710561	T	G	DHWQQFYFLSTR	b19_f36.34305	35.43	0.637878	7008.56	7619.47	7132.22	10733	20180.2	9906.44	11239.5	13503.2	11758.5	11409.3	8453.22
	1	11710561	T	G	DHWQQFYFLSTR	b05_f35.29481	61.68	1	8318.94	48529.4	5601.04	35366.3	8424.3	12621.7	13932.9	12052.6	42812.1	49645.8	25467.7
	1	11710561	T	G	DHWQQFYFLSTR	b11_f07.26408	45.18	0.728641	8539.92	5722.32	7046.06	11813	9795.18	7914.28	9804.01	11925.5	9555.06	16018.7	10989
	1	11710561	T	G	CQQEGLVPEGGVEEERDHWQQFYFLSTR	b15_f06.23884	61.56	0.824886	8651.91	8663.16	8978.5	7520.46	10922.2	4042.26	10867.3	13645.8	29781	5180.1	10769.7
	1	11710561	T	G	CQQEGLVPEGGVEEERDHWQQFYFLSTR	b03_f06.31506	60.74	1	10665.2	14450.6	11711.8	8652.76	20307.1	17841.2	15033.1	18195.4	40282	14954.6	7944.03
	1	11710561	T	G	DHWQQFYFLSTR	b04_f35.29511	55.1	0.700363	10948.5	12812.4	24322.9	33240.4	51274	36102.3	26424.6	12335.2	12185.4	10553.1	14432.6
	1	11710561	T	G	CQQEGLVPEGGVEEERDHWQQFYFLSTR	b18_f03.29474	65.61	0.828989	13196.9	17518	15712.6	20472.6	17841.6	83986.2	18643	25515.3	21365	17559.4	27362.9
	1	11710561	T	G	CQQEGLVPEGGVEEERDHWQQFYFLSTR	b27_f05.31690	64.41	0.857165	17329.4	16522.6	34373	19834.4	17964.3	19764.8	36542.6	25256.3	20780.6	23042.6	18495.5
	1	11710561	T	G	DHWQQFYFLSTR	b01_f29.20603	30.86	0.581659	18725.1	20465.5	20900.4	20465.8	19853.2	15925.8	15159	17394.9	24298.9	14861.9	17057.7
	1	11710561	T	G	CQQEGLVPEGGVEEERDHWQQFYFLSTR	b25_f05.31529	72.76	1	22832.4	15779.1	14374.3	15242.9	36780.1	20177.7	35887.9	7558.87	17710.1	16502.5	20937.1
	1	11710561	T	G	DHWQQFYFLSTR	b14_f34.24948	49.67	0.741494	24933.3	16793.1	18728.1	12379.1	24817.8	18522.5	23293.7	15479.3	24578.4	62671.8	20808.9
	1	11710561	T	G	DHWQQFYFLSTR	b20_f36.35042	45.56	0.749781	25447.8	11816.5	10307.1	25293.3	28105.7	6723.29	28078.2	36060.3	9677.29	15590.5	19626.5
	1	11710561	T	G	CQQEGLVPEGGVEEERDHWQQFYFLSTR	b12_f04.28437	69.02	0.865691	25847.6	21314.2	22172	22614.6	15537.6	29425.8	25701.6	23088.2	20324.5	27110.9	19770.9
	1	11710561	T	G	DHWQQFYFLSTR	b06_f35.29114	49.37	0.738708	28924.4	30206.1	28817.9	28656.6	24667	39559.5	28818.7	76704.5	71244.7	29862.2	39621.8
	1	11710561	T	G	DHWQQFYFLSTR	b10_f37.30317	49.26	1	55522.8	48626.3	74247.7	49699.6	42437.5	40787.3	66942.2	44422.7	43308.4	48236.1	42774.2
	1	11710561	T	G	DHWQQFYFLSTR	b24_f36.32126	46.67	1	71418.5	16422.6	14604.6	97162.8	60365.3	12154.5	22280.2	10704.8	54418.9	40652.2	40293.7
	1	11710561	T	G	CQQEGLVPEGGVEEERDHWQQFYFLSTR	b08_f04.31588	68.84	0.855026	76641.7	87297.9	75569.7	99745.1	106570	83099.5	89000.9	84318.2	83491.2	96205.6	107133
	1	11710561	T	G	CQQEGLVPEGGVEEERDHWQQFYFLSTR	b09_f04.30503	67.79	0.907066	77927.2	206960	86919.9	95344.6	91756.3	294333	97780.3	101970	86272.3	92920.6	145361
	1	11710561	T	G	CQQEGLVPEGGVEEERDHWQQFYFLSTR	b07_f05.31455	67.25	0.834052	127332	135758	128636	134518	250566	355696	144839	124916	337801	138560	168096
	1	11839998	T	C	QRLLQSRLVER	b01_f07.22160	24.09	0.16978	23307.4	21914	25453.1	25583.2	17028.6	19955.1	17340	15224.9	20433	21231.9	19284
	1	11839998	T	C	QRLLQSRLVER	b05_f14.30832	22.97	0.208968	27859.3	16521.6	25611.2	18561.4	25447	24644.8	14526	19427	26765.4	20936.3	21468.6
	1	11839998	T	C	QRLLQSRLVER	b06_f14.30239	24.06	0.26517	130381	90867.6	113004	120499	61557.8	122476	89456.4	117212	103295	94030.5	90000.6
	1	11854085	T	A	EVLLRVNR	b04_f32.29213	25.64	0.301872	25541.5	65782.4	23721.4	73331.8	27139.1	57953.8	28265.8	76837.9	23905.5	43736.2	24230.5
	1	11854085	T	A	EVLLRVNR	b09_f31.29107	24.36	0.0833333	58219.1	70795.4	58498.4	62717.6	58754	62668.7	55260.5	84880.6	61745.1	77145.8	52181.3
	1	11854085	T	A	EVLLRVNR	b01_f27.18751	25.15	0.273161	63292.4	62820.9	71641.4	67011.6	48094.4	59596.2	60239.8	67162.9	60731.7	52015.3	50698.8
	1	11854085	T	A	EVLLRVNR	b08_f32.29824	23.66	0.433221	157729	133697	137745	132453	149455	168444	143341	145827	167926	112051	146440
	1	12032953	G	A	AQFDLAFVIR	b28_f13.18531	32.38	0.172329	47542	36738.6	38526.9	37658.5	47955.5	24517.6	38706.2	38030.5	68874.4	28193.3	44254.4
	1	12443209	C	T	AFQITDFCHRK	b12_f02.20658	20.23	0.156204	170336	241237	140365	419010	118447	196046	103397	420628	93602.3	310393	192950
	1	15428057	G	T	AADLDHHWVAK	b29_f35.32090	23.4	0.0696581	14661.2	16603.7	11110.9	14005.1	12079.8	12068.3	117914	179920	11196.7	11256.3	15128.2
	1	15428057	G	T	AADLDHHWVAK	b20_f05.22709	22.26	0.142408	49460.9	58501.9	50940.3	63749.4	62783.2	52776.3	57099.8	110566	47968.1	47656.8	66895.2
	1	15428057	G	T	AADLDHHWVAK	b13_f01.24220	24.74	0.124495	69195.4	54193	59143	69512.2	57644.1	48000.8	56136.6	67302.4	50936.9	60828.6	54343.8
	1	15428057	G	T	AADLDHHWVAK	b25_f06.14916	22.98	0.100522	109396	91186.4	133137	187049	114000	104607	142442	137740	128430	97803.1	124534
	1	15909850	C	G	IREESVMLR	b11_f36.4331	29.94	0.337675	126320	153154	120969	157133	134520	119358	102908	107672	228471	138907	152969
	1	16256007	T	C	LGEPAGESVENQEVQSK	b08_f20.18331	31.7	0.762145	131057	131273	134675	122893	89570.2	46781.8	119853	88073.3	139778	125350	103064
	1	16259813	A	G	VVAPVESHVPESDQAQGESPAANEGTTVQHPEAPQEEK	b11_f25.16059	43.66	1	29340.4	36950.2	28484.1	37926.8	27147.7	37895.5	26459.5	43445.1	31313.7	32288.7	29109.6
	1	16345634	C	T	M@ASTLAQSK	b16_f26.10042	21.06	0.0764482	8904.75	9877.72	5573.51	12001.1	11679	11250	6455.78	9237.87	7635.8	11875.8	7815.79
	1	16345634	C	T	M@ASTLAQSK	b17_f26.13714	19.59	0.0862685	12600.3	17775.1	26698.8	10549	9449.14	7236.28	19686.2	17039.6	14533.6	22052.3	22384.9
	1	16351275	A	G	AHQWLYGEIGDSHLLR	b02_f15.29043	28.04	0.205064	10865.7	12224.5	13678.1	9921.66	9049.95	9868.87	12480.4	9173.4	10766.2	8455.21	10491
	1	16459836	A	G	VIGAGEFGEVYKGTLK	b15_f27.27217	22.88	0.239948	24756.7	47976.8	50582.3	11325.9	26651.5	27977	42760	143965	79972.7	27197.9	52121.1
	1	16459836	A	G	VIGAGEFGEVYKGTLK	b01_f15.24922	23.47	0.298253	61276.2	68162.9	51267.3	60017.2	62977.1	54115.2	59038.6	66702.4	283465	38131.1	103545
	1	16459836	A	G	VIGAGEFGEVYKGTLK	b11_f26.29324	22.02	0.246594	62679.6	138269	79872.1	88536.7	115262	59479.8	70704.7	88185.2	143229	94557.4	119455
	1	16459836	A	G	VIGAGEFGEVYKGTLK	b12_f23.30769	23.81	0.367073	237033	198413	543804	210432	527514	250937	286487	567547	643682	365534	781795
	1	16459836	A	G	VIGAGEFGEVYKGTLK	b06_f23.32488	20.84	0.328215	453268	1.10847e+06	546567	920472	227144	806656	259541	1.95266e+06	540540	682981	206664
	1	16459836	A	G	VIGAGEFGEVYKGTLK	b13_f23.31293	23.86	0.358759	1.48545e+06	961008	1.16903e+06	1.12776e+06	336660	1.73217e+06	899233	715950	1569093	297358	3.13938e+06
	1	16459836	A	G	VIGAGEFGEVYKGTLK	b27_f25.33108	23.16	0.390328	9632092	15290617	7031585	12192543	13888683	30434601	19409312	8548338	6382417	8219353	15445675
	1	16459836	A	G	VIGAGEFGEVYKGTLK	b18_f21.30290	21.72	0.308011	9814924	6864702	21944722	29028866	6040349	12699827	10449650	15326385	38056975	10528599	15629059
	1	16459836	A	G	VIGAGEFGEVYKGTLK	b17_f23.30295	22.32	0.307348	26842314	11617200	7741409	11558995	8478988	9801371	7909182	24077229	10532101	9973327	15774926
	1	16459836	A	G	VIGAGEFGEVYKGTLK	b16_f24.27618	23.13	0.296152	38214980	28026309	48162442	39068787	32075039	16030597	22620479	40379096	60214295	79869734	83911510
	1	16459836	A	G	VIGAGEFGEVYKGTLK	b09_f23.32670	23.27	0.301246	61445341	52976810	59996548	51675433	68815845	40120514	59714439	180408279	83291271	109315636	118473139
	1	16459836	A	G	VIGAGEFGEVYKGTLK	b14_f22.30225	20.95	0.282578	91170365	80241024	42752844	209761100	153511964	119742324	76249787	157557614	108714889	144015652	100242398
	1	16459836	A	G	VIGAGEFGEVYKGTLK	b28_f25.33506	20.93	0.0998567	789446601	80633203	242468347	49495129	135487864	173010718	78151266	37631058	96328296	88793029	192011999
	1	16534255	C	G	ASGM@QAR	b21_f38.2089	25.98	0.0138568	28402.3	27503.1	25804.5	27790	6563.15	28172.7	16491	19611.5	22992.6	24212.4	24200.1
	1	16534255	C	G	ASGM@QAR	b01_f37.5794	27.01	0.0207331	80114.3	47562.8	72752	73799.1	47970.6	64705.9	45023.9	43220.9	75285.4	76387.8	71108.6
	1	16559044	C	A	IAVEAPGVVR	b28_f01.18286	27.48	0.385735	116852	67245.3	110573	61238.2	118875	66692	93716.4	76234.2	241909	72418.6	171917
	1	17256695	G	A	SGELEQQQLR	b05_f09.7901	24.18	0.0140612	18833.8	24685.2	23673.5	18691.3	17579.9	22315.8	17799.5	19430.8	10735.5	22358.5	16744
	1	17354297	A	G	LDTNLNK	b21_f41.27410	57.46	0.300383	12764.2	47032.5	10976.9	41769.9	7381.98	56130.5	9757.34	44352.2	11800.4	55944	7915.29
	1	17354297	A	G	RLDTNLNK	b03_f18.14630	40.94	0.436737	47081.3	18253.2	57387.3	20947.4	38413.1	16302.3	38637.7	17878.9	45617.4	19965.4	58178.2
	1	17354297	A	G	LDTNLNK	b22_f13.23648	56.11	0.309927	51673.6	8542.48	61349.9	8126.46	18801.3	6769.66	26879.3	6994.93	65270.2	12466.6	50712.2
	1	17354297	A	G	RLDTNLNK	b25_f19.15146	31.29	0.329498	62199	62163.4	54969.9	71865.4	53554.4	83826.3	41219.9	48694.7	45580.6	70322.5	60823.7
	1	17354297	A	G	RLDTNLNK	b27_f18.9073	41.47	0.368459	63179.3	83543.6	100743	95114.3	96116.9	88031	70046.2	80352.2	81323.8	106516	97962.9
	1	17354297	A	G	LDTNLNK	b20_f12.19787	54.24	0.306416	63949.7	70314	62382.1	58726	73917.4	42921.8	68517.5	73947.5	57235	59963.4	67860.2
	1	17354297	A	G	LDTNLNK	b29_f12.22855	59.15	0.293153	72112.4	39411.2	79189.6	59266.4	67226.3	39713.2	69161.3	46888	73889.4	51836.3	72323.5
	1	17354297	A	G	LDTNLNK	b14_f07.15336	54.44	0.286187	73214.9	165185	54710.4	158718	95042.8	189284	64401.4	110134	57526.6	173601	60221.9
	1	17354297	A	G	RLDTNLNK	b04_f16.11705	39.8	0.427638	75088.5	13825.9	73819.3	14920.6	65678.5	23816.4	49829.5	10945.4	94816.1	20330.1	89430.9
	1	17354297	A	G	RLDTNLNK	b15_f15.4728	42.32	0.415406	107816	439107	115582	380835	100490	220295	124802	506849	80021.5	283890	85234.4
	1	17354297	A	G	RLDTNLNK	b06_f15.12405	44.74	0.624721	125383	88956.2	112207	91502.8	73712.8	103816	102666	61079.2	105626	97237.1	98859.1
	1	17354297	A	G	RLDTNLNK	b26_f19.9192	49.91	0.471649	158028	156819	95531.4	138178	118666	121249	132691	136791	110641	120876	108424
	1	17354297	A	G	LDTNLNK	b07_f11.17353	52.37	0	196909	821240	155923	386737	122072	755476	171637	823976	127283	403592	122082
	1	17354297	A	G	RLDTNLNK	b02_f09.12412	43.33	0.40757	239059	189829	242430	171244	186604	132986	246974	196223	175697	165948	182017
	1	17354297	A	G	RLDTNLNK	b24_f18.8404	53.13	0.414079	316990	308142	296528	250049	144450	136496	331550	276825	268371	153233	252869
	1	17354297	A	G	LDTNLNK	b28_f12.12715	54.4	0	412809	339116	363775	438660	354988	499949	468485	453124	174696	438728	457847
	1	17354297	A	G	LDTNLNK	b13_f07.13910	52.19	0.30753	547561	466539	422515	551964	466766	415949	425186	482882	356516	592200	410425
	1	17354297	A	G	LDTNLNK	b16_f09.10577	53.83	0.256734	549165	503631	551265	521222	440174	550786	615003	304288	372182	305635	466125
	1	17354297	A	G	RLDTNLNK	b11_f33.8735	48.38	0.612236	564867	492131	543892	564634	515337	454346	292459	551949	396421	543136	492112
	1	17354297	A	G	LDTNLNK	b05_f09.18171	55.2	0.2875	705379	483357	532631	491440	625964	542722	464785	523090	799925	739249	498445
	1	17354297	A	G	LDTNLNK	b08_f09.17791	53	0.316792	751848	136222	783149	165884	634709	95433.9	604120	113006	822196	229807	845220
	1	17354297	A	G	LDTNLNK	b17_f09.11318	53.02	0.31837	827388	669680	667284	824999	592670	227862	945692	830513	822247	678374	763082
	1	17354297	A	G	LDTNLNK	b01_f08.10743	55.58	0	829112	117502	961321	149690	349555	93366.7	391792	112324	886653	148506	881167
	1	17354297	A	G	LDTNLNK	b12_f08.14849	53.62	0	870361	661007	882231	816347	623110	541626	620612	624138	531101	784566	787874
	1	17354297	A	G	RLDTNLNK	b23_f18.20352	46.2	0.494589	930856	912914	826260	786498	932566	461453	787111	591131	970540	1.01126e+06	887346
	1	17354297	A	G	LDTNLNK	b18_f07.14834	54.32	0.300074	1.55096e+06	1.41671e+06	1.3783e+06	1.58371e+06	1.06554e+06	565741	1.40359e+06	675325	525838	1.34853e+06	1.25369e+06
	1	17354297	A	G	LDTNLNK	b19_f12.16595	51.94	0.319407	2661871	3055705	3035788	2949764	3620787	2549268	1873764	3357180	3073790	2454067	2752184
	1	17354297	A	G	RLDTNLNK	b10_f19.10670	45.51	0.461657	16898786	12445099	17447080	14108591	9779912	13873135	11700894	10043587	16046155	15972465	14054011
	1	17354297	A	G	LDTNLNK	b09_f08.17294	53.13	0	20496847	13117669	17459360	16283006	12815960	13540641	13301395	16818831	10368167	12757272	15149326
	1	17420146	C	T	ASWTWGPEGQGTILLVNCDR	b01_f23.24215	26.74	0.333583	34254.9	89435.8	30802.3	27289.2	66820.9	54020.1	80411.9	104094	26632.6	37658	41913.5
	1	17690206	C	A	HGEVHCGTNVSR	b23_f29.16381	34.6	0.613873	1179.61	2388.91	3806.13	3679.14	2135.42	4596.9	2918.89	4511.6	2543.28	2318.85	2087.57
	1	17690206	C	A	HGEVHCGTNVSR	b22_f29.16522	31.08	0.56435	2481.23	3565.56	3656.2	5430.57	5428.93	2689.66	4235.74	4472.55	2154.99	2287.85	2899.42
	1	17690206	C	A	HGEVHCGTNVSR	b05_f27.10851	26.05	0.501727	8150.21	8648.69	10739.3	12073.4	11154	10310.9	19802.2	36836.5	19117.6	6715.43	9271.28
	1	17690206	C	A	HGEVHCGTNVSR	b15_f28.4619	24.92	0.267657	12463.7	20258.7	18769.9	17893.2	63649.4	35470.3	21583.5	95239.8	39974.2	24845.7	17176.1
	1	17690206	C	A	HGEVHCGTNVSR	b01_f28.7253	28.03	0.523011	22450.5	117453	59142.7	33244.8	83007.9	57442	71333.7	65755.1	50281.9	53145.5	53336.2
	1	17690206	C	A	HGEVHCGTNVSR	b13_f27.4576	26.79	0.407242	30493.1	20647.9	42068.3	20372	12821.3	47006.3	45349.1	24037.6	55783.6	15949	26804.3
	1	17690206	C	A	HGEVHCGTNVSR	b06_f29.10372	27.3	0.406227	32163	23314.2	39218.5	26743.9	41409.3	28628.8	30230.2	39281.2	37234.3	39678.7	33914.3
	1	17690206	C	A	HGEVHCGTNVSR	b09_f29.9556	19.64	1	72817.8	88147.3	102629	84489.2	195917	114664	81614	96763.3	247975	171556	93444.7
	1	18152665	T	C	VELTPTQR	b23_f07.29405	25.25	0.137822	7761.37	5750.23	8803.72	6021.06	8877.81	7314.99	5965.2	7613.73	6381.78	8164.43	5432.38
	1	18152665	T	C	VELTPTQR	b02_f38.14361	27.13	0.182455	10706.2	11957	11092.9	10209	11014.9	10145.3	11498.4	10887.4	13422.3	10309.9	11271
	1	18152665	T	C	VELTPTQR	b16_r_f20.18752	26.99	0.232679	12921.9	21298.7	14724.5	20680.8	13453.7	16369.2	14320	14648.7	12560.8	15202.3	11248.1
	1	18152665	T	C	VELTPTQR	b21_f07.34060	28.1	0.150534	21117	22075	19793.2	19813.4	15747.4	20633	16027.5	19835.2	20950.7	16557.1	16655.5
	1	18152665	T	C	VELTPTQR	b22_f07.33441	32.14	0.187306	25851.2	28629.7	26298	26458.1	27472	23383	28298.9	27562.3	27936.7	23576.8	28202.8
	1	18152665	T	C	VELTPTQR	b29_f07.27694	28.19	0.203264	36239.7	41066	34190.3	38511.4	34984.8	31389.8	31886.5	35977.9	31320.3	36679.9	30021.1
	1	18152665	T	C	VELTPTQR	b26_f08.16992	29.02	0.218125	36975.1	32565.4	33398	30737	31363.3	37230.4	33962.2	31239.7	35147.1	40814.1	38576.2
	1	18152665	T	C	VELTPTQR	b19_f07.20776	27.02	0.19134	37224.2	44683.1	43163.8	38395.8	43974.3	45439.4	42170.7	46385.3	45948.4	39324.9	37105.1
	1	18152665	T	C	VELTPTQR	b20_f07.22188	30.13	0.218055	39113.5	44936.4	44090.5	40008.8	43352.8	42218.9	35062.1	49241.4	44480.3	36954.4	43422.4
	1	18152665	T	C	VELTPTQR	b03_f07.21767	29.28	0.198429	40623.7	19458	41427.8	21000.7	35328.4	16552.6	40504	23332.8	44827.3	23436.2	42923.8
	1	18152665	T	C	VELTPTQR	b15_f06.14669	27.24	0.173642	46466.6	53733.3	42857.1	47217.9	53661	46264.9	45444.7	48961.6	43743.8	51161.9	43626.1
	1	18152665	T	C	VELTPTQR	b24_f07.15837	30.75	0.221138	49024.1	57990.8	48893.5	45455.4	45517.8	46277.3	47659.2	49880.3	46827.3	45553.8	50027.4
	1	18152665	T	C	VELTPTQR	b13_f04_2.16329	33.18	0.264316	64837.8	72580.5	69035	64154.1	70819.6	68453.2	60895.8	65410.5	58266.3	65746.4	70132
	1	18152665	T	C	VELTPTQR	b08_f05.21579	30.13	0.236973	72684.2	86659.8	72356.7	82688.4	83288.8	85917.1	79536.7	85016.9	82623.9	82412.1	76703.9
	1	18152665	T	C	VELTPTQR	b12_f04.17682	29.02	0.180565	74327.8	103034	83258.9	102765	75643	97041.9	96137.2	115590	66624.4	107637	80662.8
	1	18152665	T	C	VELTPTQR	b06_f05.21498	30.01	0.139287	75404.1	70395	78222.2	76537.7	71686.7	64553.6	70437.9	74737.6	72353.1	70247.5	75160.9
	1	18152665	T	C	VELTPTQR	b05_f05.21876	30.6	0.241503	85880.9	108977	97623.8	104964	99900.9	90721.7	80925.4	89461.3	98093.8	88588.9	93781.7
	1	18152665	T	C	VELTPTQR	b01_f04.13643	33.58	0.265932	102061	89109.8	102908	102575	94812.7	93365.9	99565.8	89266.9	123418	128835	113574
	1	18152665	T	C	VELTPTQR	b07_f22.19971	30.14	0.238222	107535	108973	120713	128978	114901	106743	128138	114051	123081	117648	111977
	1	18152665	T	C	VELTPTQR	b09_f16.18732	31.95	0.272926	116122	130259	105772	128502	101491	125973	124201	116837	122949	103839	110551
	1	18152665	T	C	VELTPTQR	b04_f05.21267	30.71	0.232498	121490	88446.4	122791	94629.4	119382	81455.7	114073	90261.4	124861	79046.6	121544
	1	18152665	T	C	VELTPTQR	b10_f08.18490	30.07	0.231792	233033	268237	363457	320398	236597	252065	233292	321987	248348	265648	280445
	1	18702848	C	T	AWVGDTVR	b03_f11.17386	53.15	0.661524	9919.52	33286.5	11732.1	366710	0	13751.6	12458.4	15457.6	15360.6	18800.3	15276
	1	19199448	G	T	ASGNNDKPGGPHYILR	b21_f12.17174	34.92	0.606816	0	21744.6	929.964	1346.49	1245.1	2655.45	0	2466.96	800.213	28794.1	3458.28
	1	19199448	G	T	ASGNNDKPGGPHYILR	b29_f13.12669	69.39	0.677763	11896.1	11857	7720.84	11097.2	179165	14062.9	9164.48	10417.2	21013.5	24035.2	19246.6
	1	19199448	G	T	ASGNNDKPGGPHYILR	b19_f12.8578	50.36	0.762907	12676.4	72647.3	45528.2	13672.3	57970.6	14186.1	12977.5	9986.32	13474.8	10421.4	15078.7
	1	19199448	G	T	ASGNNDKPGGPHYILR	b03_f12.14099	55.12	0.721517	21281.4	36942.3	11187.7	829900	0	38217.8	19477.7	44449.3	26230.8	37448.4	47359.1
	1	19199448	G	T	ASGNNDKPGGPHYILR	b13_f09.9290	55.46	0.809052	22991.2	31520.7	21431.2	33551.8	20000.1	162662	17661.8	25064.7	14058.2	28878	35329
	1	19199448	G	T	ASGNNDKPGGPHYILR	b18_f09.10562	55.34	0.758583	257518	14333.6	17246.3	14379	16861.3	13506.4	14900.7	11635.7	19602.4	14565.1	32425.3
	1	19199448	G	T	ASGNNDKPGGPHYILR	b15_f11.4746	55.62	0.711974	387965	15024.7	23191.2	14635.8	27145.5	115318	26377.5	9914.8	27039.1	19052.8	55073.8
	1	19199448	G	T	ASGNNDKPGGPHYILR	b01_f08.7324	44.56	0.683573	442321	29038	30725.2	26903.6	37375	31678.5	31599.8	45815.6	41449.4	36427.5	80501.2
	1	19212007	G	A	AADMLSGLR	b26_f19.24910	58.5	0.625641	3112.6	6898.47	2106.1	4226.5	6984.1	302218	0	6215.66	3358.44	2844.52	3037.54
	1	19212007	G	A	AADMLSGLR	b05_f16.24148	49.37	0.650192	6874.28	8431.08	8321.11	0	357622	11653.8	6526.72	9167.56	11299	10667.8	9676.42
	1	19413261	T	A	RVALEELENKPR	b22_f12.26416	45.6	0.727193	0	4684.26	5849.03	307.086	5111.08	7816.13	1379.87	3992.03	11138.2	5618.35	6041.41
	1	19413261	T	A	VALEELENKPR	b23_f07.34015	38.6	0.433679	9933.5	10805.5	3816.15	7322.03	10117.5	5199.22	7110.49	8822.02	8631.64	7018.29	6435.93
	1	19413261	T	A	RVALEELENKPR	b21_f11.32816	59.97	0.764049	17713.2	26458.1	30256.4	15711.1	7164.23	13926.6	2477.49	2093.91	27326.8	24996	12364.7
	1	19413261	T	A	VALEELENKPR	b16_f04.18657	62.78	0.496974	19341.9	125582	141741	219104	125064	116690	238479	130487	93444.6	135156	159742
	1	19413261	T	A	RVALEELENKPR	b11_f27.14369	69.56	0.870615	32780.9	98506.8	118611	101691	169814	34573.4	16175	150664	204929	150490	111064
	1	19413261	T	A	RVALEELENKPR	b20_f11.22414	65.49	1	32929.7	34248.8	62700.3	80546.9	40924.4	36195.4	36941.9	80668	33086.3	3479.12	33692.3
	1	19413261	T	A	RVALEELENKPR	b08_f09.20383	49.35	0.699696	33128.8	28094.2	34626	21564.1	42283.7	29092	30316.4	32670.1	24571.5	36384.8	33883.5
	1	19413261	T	A	VALEELENKPR	b15_f04.18733	25.98	0.386066	33145.3	7837.36	18902.7	18649.3	16673.9	23469.1	21207.9	20660	27071.6	33532.1	21553.7
	1	19413261	T	A	RVALEELENKPR	b28_f12.14967	65.03	0.851607	35793.9	15187	45444.5	20604.1	18853.3	35966.1	15139.5	16278.4	17026.4	2183.76	24454.2
	1	19413261	T	A	VALEELENKPR	b18_f02.22056	59.25	0.594262	38501.4	39338.1	66672.8	43682.2	33820.9	61060.4	44514.8	36182.2	20780	80952.5	46681.4
	1	19413261	T	A	RVALEELENKPR	b19_f11.18431	55.59	1	38656.4	37157.9	43162.1	35128.1	54713	38404.5	39671.9	6156.47	30800.5	33051.5	28828
	1	19413261	T	A	RVALEELENKPR	b05_f09.19316	36.26	0.595698	43040.9	45780.1	36933.7	26514.6	47495.9	26479.3	21976.6	21671.4	27699.9	37005.7	27145
	1	19413261	T	A	VALEELENKPR	b26_f08.21186	60.19	0.623526	53615.9	30357.1	43717.9	7295.15	12401.6	38217.3	58697	21420.6	43661.8	44633.6	34778.3
	1	19413261	T	A	RVALEELENKPR	b24_f12.12534	65.68	0.830999	57130.6	21806.5	35004.7	14916.9	13032.5	19716	55064.3	26380.7	37549.3	21599.7	28547.6
	1	19413261	T	A	RVALEELENKPR	b12_f08.16472	44.04	1	57263	17637.4	43285.8	35865	51161.8	31316.5	28994.2	34710.8	14894.2	35987.2	35225.7
	1	19413261	T	A	VALEELENKPR	b10_f07.25624	33.92	0.168927	64195.8	98310	103867	81821	70653.3	56175.3	56326.1	71270.9	67492.1	71605.9	78718.7
	1	19413261	T	A	VALEELENKPR	b25_f08.20641	67.88	0.554361	67794.3	36237.9	5160.88	62389.2	10617	26988.7	58859.2	37731.9	58347.1	9657.07	35449.4
	1	19413261	T	A	RVALEELENKPR	b27_f12.13802	74.07	0.811665	72630.9	41969.9	25162.7	21673.4	33458.8	20232.4	2727.38	19492.6	62843.1	22378.9	30751.5
	1	19413261	T	A	RVALEELENKPR	b14_f08.17698	55.57	1	75741.6	65585.9	58713.9	31918.3	84671.3	55231.7	43075.7	75644.1	26811.8	81014.9	61626.6
	1	19413261	T	A	RVALEELENKPR	b03_f11.20845	34.71	0.581965	85435	127393	68292.6	133156	82874.6	62999.5	75558.5	65274	72146.9	8618.02	65386.4
	1	19413261	T	A	RVALEELENKPR	b09_f08.20422	73.82	0.878082	91349.5	295530	289540	414021	361004	253312	235286	271708	376587	90401.3	265406
	1	19413261	T	A	VALEELENKPR	b06_f04_1.24064	64.51	0.641916	93853.7	99436.6	59444.7	16262.1	52950.7	82100.2	49954.6	19336.1	56951.9	21533.4	75695.5
	1	19413261	T	A	RVALEELENKPR	b07_f11.20278	69.48	0.735463	159065	125451	66462.5	175043	142065	186679	101523	74971.6	79780.4	156155	109168
	1	19565344	C	G	TSSSEDGSMGSFSEK	b15_f24.10789	30.66	0.518591	2307.16	4099.57	3524.44	3972.2	4704.24	19708.3	106356	0	112361	34469.2	22087.2
	1	19565344	C	G	TSSSEDGSM@GSFSEK	b23_f26.15387	29.93	1	3648.25	1281.11	274.865	0	1116.4	519.937	745.483	893.931	2182.75	1223.53	0
	1	19565344	C	G	TSSSEDGSM@GSFSEK	b19_f26.6711	49.99	1	4629.57	42891.9	62182.9	2990.04	68317.6	37497	4900.76	7135.25	67873.5	41114.1	19836.9
	1	19565344	C	G	TSSSEDGSMGSFSEK	b02_f10.14859	28.52	0.392356	4736.77	62343.4	7552.23	55846.2	6727.07	7369.1	6668.62	66419.6	8961.65	54761.7	28224.6
	1	19565344	C	G	TSSSEDGSMGSFSEK	b16_r_f23.13823	54.77	0.633011	11849.3	119503	14083.2	174393	21088.8	22725.8	84038.6	70835.9	23434.7	75469.6	31622.6
	1	19565344	C	G	TSSSEDGSMGSFSEK	b08_f23.15027	78.49	0.714741	16828.1	456722	441080	513142	34807.6	312480	0	33279.6	17817.9	18445.3	165229
	1	19565344	C	G	TSSSEDGSMGSFSEK	b18_f19.3062	22.13	1	17117.8	24311.6	16506.3	28598.4	14552.4	15831.2	26776.5	19667.7	17343.6	16553.7	18972.9
	1	19565344	C	G	TSSSEDGSMGSFSEK	b07_f25.15036	85.52	0.76906	18563.3	19773.4	22751.9	462528	27432.9	419744	0	18317	21258.5	16222.4	166872
	1	19565344	C	G	TSSSEDGSMGSFSEK	b11_f34.10668	43.91	1	19618.7	65478.2	21780.3	68179.1	94308.5	26378.9	27276.7	91307.6	113912	21193.1	47391.8
	1	19565344	C	G	TSSSEDGSM@GSFSEK	b17_f23.4506	35.89	0.719699	24197.1	20522.9	30356.6	118426	24698.9	24009.4	124569	23396.9	138721	24461	54353.5
	1	19565344	C	G	TSSSEDGSMGSFSEK	b09_f22.13040	75.99	0.777997	24581.8	34404.4	38408.1	631047	522305	32184.8	569433	42793.5	471570	42061.3	203171
	1	19565344	C	G	TSSSEDGSM@GSFSEK	b29_f25.8728	44.23	1	51601.2	10074.7	11538.8	73903.4	8219.74	83001.5	15906.4	10011.7	40478.5	47362.6	42467.3
	1	19565344	C	G	TSSSEDGSM@GSFSEK	b13_f22.11350	30.43	1	53658.5	24456.9	6901.1	22329.6	57674	34379.5	104824	18941.9	10380.6	43480.2	23610.3
	1	19565344	C	G	TSSSEDGSMGSFSEK	b26_f26.10899	59.65	0.639899	96715.9	97828.1	86707.4	12235.7	9203.75	8150.91	84552.5	94973.6	83562.3	10003	29281.6
	1	19565344	C	G	TSSSEDGSMGSFSEK	b01_f24.8288	67.82	0.712769	99765.9	16535	8880.08	217113	82239	111601	7796.1	74048.9	12892.1	12026.4	37241.1
	1	19565344	C	G	TSSSEDGSMGSFSEK	b27_f26.10852	66.36	0.770344	138616	88157.6	4485.95	73335.6	4100.93	4821.39	0	3290.06	1560.87	2869.12	51804.3
	1	19565344	C	G	TSSSEDGSMGSFSEK	b24_f25.10074	102.4	1	158851	350616	10147.1	16856.4	18024.6	13345.7	212037	398654	0	248587	61360.4
	1	19565344	C	G	TSSSEDGSMGSFSEK	b06_f23.14945	52.14	0.780015	226803	125810	146088	46952.7	123865	45659.1	39854.8	37024.1	131050	35235.3	56856.1
	1	19565344	C	G	TSSSEDGSMGSFSEK	b28_f26.11138	91.22	0.774392	309414	187380	291175	10972.5	15094.2	165991	314376	12353.1	178806	14197.4	106999
	1	21267993	G	C	SAVPAQIAITVPK	b06_f30.30240	81.03	1	29998.8	32183.1	26419.2	29860.5	178741	34446.7	96461.2	38388	105689	41846.6	40720.3
	1	21267993	G	C	SAVPAQIAITVPK	b08_f29.30693	48.93	0.706724	192884	353469	214002	190893	198501	374706	213958	229743	392250	210599	272166
	1	21797204	G	C	LAEDLGQAEELR	b16_r_f23.27483	24.59	0.184628	44202.9	224255	204668	60110.5	231861	414116	83995.3	277185	260919	181826	96948.2
	1	21805879	G	T	EDQDATSPR	b26_f03.2338	27.22	0.0889052	8981.97	11391.5	12159.2	9308.78	8131.28	8984.25	9785.74	9145.33	10303.9	9877.41	8277.85
	1	21805879	G	T	EDQDATSPR	b28_f04.2660	46.69	0.520026	32432.7	23244.3	18302.5	20534.2	18013.2	15706	143461	1.22564e+06	0	17821	27557.1
	1	21805879	G	T	EDQDATSPR	b29_f04.2324	28.85	0.6	326337	692649	0	87067	149539	8912.45	6532.33	8613.24	11251	12735.6	14163.8
	1	21926100	C	A	NRAETSAQRAEALK	b01_f16.25906	24.16	0.268212	50652.8	70852.2	51897.9	44287.6	71792.1	73748.2	59480.7	53501.7	75635.2	75907	34186.2
	1	22150118	C	T	GSIYIGGAPDVATLTGGR	b08_f21.30784	47.44	1	146168	160547	112700	242455	152225	153108	135423	139741	118836	125145	138246
	1	22150120	C	T	GNVYIGGAPDVATLTGGR	b15_f15.21050	31.68	0.383838	8183.69	16342.6	19474.3	21015.1	29217.3	12383.5	13460.7	51587.5	13081.3	10498.3	16165.6
	1	22150120	C	T	GNVYIGGAPDVATLTGGR	b18_f13.24195	39.86	0.529854	19792	11280.4	10541.4	31431.1	6807.01	7094.08	15938.3	9247.91	13774	12124.6	15153.6
	1	22150120	C	T	GNVYIGGAPDVATLTGGR	b05_f15.30044	31.89	0.633427	30024	27972.8	28780.8	14472.8	11997.8	18362	19357.1	23932.5	50180.3	16224.7	21970.3
	1	22165963	T	C	LEGDTLVIPR	b10_f01.27465	53.12	0.613893	57267.9	72449.8	86631.7	65162.2	358356	65220.6	55088.1	198460	63758.6	55166.3	76586.2
	1	22165963	T	C	LEGDTLVIPR	b08_f39.27189	65.71	0.662913	80979	79658.1	67084.7	78637.9	75881.1	94287	82648.4	82030.6	75768.1	620407	85663
	1	22165987	G	A	SPLPWQYR	b05_f29.23470	28.57	0.343017	28794	40632.3	27602.4	11608.8	13049.6	25867.7	20475.3	15480.1	65654.6	14721.5	28318.8
	1	22165987	G	A	SPLPWQYR	b27_f31.23087	31.88	1	40302.8	10287.8	7017.72	10891.5	46847	51656.3	12855.1	10545.8	12978.5	18061.5	21708
	1	22181895	C	T	TQIHAGR	b01_f31.1886	40.03	0.451411	4328.06	96570.9	4259.49	3199.13	4297.8	5593.71	4991.15	3657.98	4440.18	5001.48	8589.43
	1	22191361	G	C	ALEVEECRCPR	b18_f22.13679	23.16	0.556563	13399.9	16352	15269.7	10381.5	14213.3	9704.37	12833.4	9369.72	14622.7	11618	15064.4
	1	22191361	G	C	ALEVEECRCPR	b16_f23.11102	20.56	0.462062	13779.1	15665.4	16006.5	11588.7	14224.9	15482.3	12438.5	15086.8	12950.9	13304.7	12754
	1	22191361	G	C	ALEVEECRCPR	b20_f25.16200	20.18	0.374133	17830.8	20360.2	20754.8	19124.7	18501.5	18544	17738.3	23286.3	22886.4	21266.8	17839.7
	1	22191361	G	C	ALEVEECRCPR	b15_f23.12115	20.23	0.326248	21003.5	23026.1	22287	22030	23627.8	21991.2	21684.7	23068.6	16054.9	22264.2	21020
	1	22310807	A	G	TMVCAGGDVR	b15_f25.5314	20.49	1	20840	17640.4	16878.2	19547.1	24499.8	29339.1	18161	14934.8	19236.9	11760.5	18977.8
	1	22839498	A	G	FAASSTLK	b23_f25.29599	30.12	0.320717	12048.2	20450.8	14054.1	12910.1	14559	7107.35	9659.25	8085.27	4164.8	17252.3	7665.22
	1	22839498	A	G	FAASSTLK	b06_f22.16283	32.74	0.361026	42448	42455.1	56145.1	54966.2	55338.6	37312.3	57839.4	32251.8	40603.2	51402.2	48192.7
	1	22839498	A	G	FAASSTLK	b19_f25.12872	35.33	0.386357	68582.8	56651.4	92811.5	44843.3	63823.6	52099.7	52549	42074.5	70814.5	58769.3	60001.7
	1	22839498	A	G	FAASSTLK	b28_f25.10993	35.02	0.384923	75533.2	55578.7	51141.6	54099	74121.2	71124.6	76209.4	123763	102415	36945.7	63139.4
	1	22839498	A	G	FAASSTLK	b26_f26.10917	35.52	0.342905	81063.4	81634.2	96208.5	103208	90789.6	130481	90881	100757	66821.2	78202.9	62427
	1	22839498	A	G	FAASSTLK	b07_f25.15266	34.7	0.336888	103337	119493	99977.2	89481.1	95447.1	156511	75970.4	71585.2	107851	158799	88997.2
	1	22839498	A	G	FAASSTLK	b27_f25.10815	31.96	0.385482	133544	61381.6	36631.1	131467	46370.7	116892	88995.6	110429	94416.3	70866.8	77368.2
	1	22839498	A	G	FAASSTLK	b01_f19.8838	33.61	0.289795	167019	103700	163868	105834	154466	118337	114133	80552.5	93904.6	296129	111908
	1	22839498	A	G	FAASSTLK	b29_f35.19871	35.48	0.344701	272743	98589.5	67339.2	68594.9	87491.4	42224.7	55873.6	48679.8	51357.9	50246	43172.6
	1	22839498	A	G	FAASSTLK	b10_f26.13654	36.36	0.407591	282313	229672	314994	164690	188433	178281	185475	160283	166809	326191	122046
	1	22839498	A	G	FAASSTLK	b24_f25.9876	32.03	0.344677	394616	252538	319610	241576	258293	252068	335596	290271	294119	307674	286097
	1	23418153	C	T	NRPETVVSR	b20_f22.11238	66.39	0.650851	7623.19	4199.62	10536.9	11895.8	5786.15	9946.16	12145	6996.94	11027.6	7654.87	10066.2
	1	23418153	C	T	NRPETVVSR	b25_f23.2214	54.36	1	7882.96	6693.18	6134.04	9009.78	10989.9	11947.5	9803.78	6452.41	12579.3	8047.09	8351.4
	1	23418153	C	T	NRPETVVSR	b04_f15.4844	47.37	0.708465	10221.9	10878.6	15795.7	17448.3	13600.2	13725.2	18000.9	4372.84	21210.3	14035.4	11000.8
	1	23418153	C	T	NRPETVVSR	b03_f18.4677	30.89	0.636452	11502.4	13632	12852.6	14290.7	11117.2	8358.3	12024.4	14857.1	14663.5	11821.6	10290.4
	1	23418153	C	T	NRPETVVSR	b21_f22.2126	71.51	0.643826	13747.6	16428.4	13281.2	8304.84	24746.2	10513.8	7899.44	7778.46	16598	5185.82	14422.5
	1	23418153	C	T	NRPETVVSR	b05_f21.5171	47.68	0.631292	21408.9	17703.6	39017.3	37358.9	28336.4	27239.6	19677	28351.6	33076.1	21373.2	25249.8
	1	23418153	C	T	NRPETVVSR	b24_f23.2306	56.49	0.810055	24202.2	21746.9	42647.9	37168	57956	49871.4	31664.5	36718	47195	21656.5	33989.6
	1	23418153	C	T	NRPETVVSR	b02_f10.4405	58.21	0.729772	24493	16906.8	27646.4	30838.6	27980.7	37888.7	26993.1	22484.5	21671.9	21085.4	23618
	1	23418153	C	T	NRPETVVSR	b23_f23.1721	68.32	0.687061	24994.4	31577.4	16243.7	27129.3	22981.2	24692.4	25577.6	21237.8	25025.2	15963.9	19485.3
	1	23418153	C	T	NRPETVVSR	b01_f22.5263	56.5	0.508673	26750.4	23418.3	26798.2	19417.7	35215	26587.5	19240.6	38353.9	24130.5	23016.8	25194.6
	1	23418153	C	T	NRPETVVSR	b12_f21.2855	55.39	0.770356	29886	33475.9	33680.3	19861.1	21045.2	19309.1	12529.7	28461.9	39589.2	12341.5	29453.6
	1	23418153	C	T	NRPETVVSR	b29_f22.2893	68.12	0.671169	30009	32710.5	46967.6	48211.7	42741.4	48438.6	41329.7	35833	34894	40229.1	34398.4
	1	23418153	C	T	NRPETVVSR	b13_f20.3837	72.39	0.667634	33568.8	26610.4	29067.3	23913.5	30855	18842.7	33012.2	19947.5	23876.9	16047.9	29872.1
	1	23418153	C	T	NRPETVVSR	b07_f23.5683	55.01	0.748591	41222	65400.5	72044.2	54150.3	41718.6	51777.2	47512.7	37201.9	50478.2	63864.8	53389.7
	1	23418153	C	T	NRPETVVSR	b22_f23.1557	72.74	0.662772	46358.5	67590.7	58187.2	40786.7	116531	82041.2	72462.8	69257.3	36964.6	81805.9	59143.7
	1	23418153	C	T	NRPETVVSR	b06_f21.4920	59.87	0.794722	53465.4	44600.8	42387.9	36103.4	42773	33309.5	28158	26566.7	45903.1	63323.6	41433.9
	1	23418153	C	T	NRPETVVSR	b11_f27.1800	56.92	0.71416	54553.4	54477.1	41326.3	65503.4	68657.4	61556.7	58865.4	46027.6	55744.9	52505.2	45034.2
	1	23418153	C	T	NRPETVVSR	b28_f23.2937	70.66	0.68313	69792.9	82812.4	36454.7	45230.3	3006.99	42891.2	40312.1	78814.7	112764	39105.1	66573.7
	1	23418153	C	T	NRPETVVSR	b26_f23.2700	56.28	0.787846	69930.4	78659.6	82892.3	140556	10853.6	66367.1	61097	61994.6	161700	123950	109157
	1	23418153	C	T	NRPETVVSR	b18_f20.1720	61.28	0.676403	71726.3	75139.8	125660	114179	66135.4	100918	110274	119164	77200.2	94773	104493
	1	23418153	C	T	NRPETVVSR	b15_f21.2039	48.88	0.630319	121234	127701	119660	72366.5	101337	96848.5	141575	129001	140515	60203.6	98971.5
	1	23418153	C	T	NRPETVVSR	b09_f20.3930	65.79	0.684451	123267	123830	128951	155779	35334.9	135613	146653	173616	127319	143062	106055
	1	23418153	C	T	NRPETVVSR	b19_f22.2439	73.6	0.677446	141818	90451.5	166306	98178.1	105383	94844.6	147712	184372	143687	92625.1	142370
	1	23418153	C	T	NRPETVVSR	b16_r_f21.2402	65.21	0.700199	485108	337683	352617	463827	397776	406950	529330	589646	452395	431320	397215
	1	23419374	G	T	TEDRFVPGSSK	b21_f15.1990	27.02	0.0825315	31163.3	46602.8	30797	28198.3	11289.7	42204.2	18793.4	34966.7	27522.9	54972	26188.8
	1	23419383	C	T	TEDRFVPSSSQSEGK	b03_f11.14791	22	0.23	41217.8	28875.4	45853.8	40507.5	33090.2	24932.3	37035.7	25660.9	20581	34559.7	35071.9
	1	23845566	G	A	EQIVIAVK	b09_f22.31020	27.79	0.0449802	303609	497042	289589	362052	381124	528677	248060	536084	191175	496505	242878
	1	23857249	C	G	ALASAAR	b16_r_f22.1173	29.82	0.0583501	101777	94498	123281	79379.7	113532	145780	69516.5	143537	67343.3	158842	192216
	1	24419496	A	G	EDEGLYTVR	b12_f13.13890	25.06	0.0826018	47909.4	48490.5	55585.5	58616.2	61859.3	50269.8	55419.7	44403.6	52494.5	50260.2	68041.7
	1	24419496	A	G	EDEGLYTVR	b16_r_f13.10116	23.57	0.0487908	56673.9	56494.5	49845.3	55658	50070.8	57059.3	51047.1	62056	49337.6	45603.8	57267.1
	1	24419496	A	G	EDEGLYTVR	b01_f15.9092	24.96	0.0817308	65951.6	47583.7	63297.6	69951.4	61973.3	63930.1	58412.5	61345	66816.2	64602.3	78677.1
	1	24419496	A	G	EDEGLYTVR	b21_f14.21444	23.36	0.0680651	89701.1	72789.4	89108.9	78239.4	103982	74802.9	103202	76027.6	92334.4	69688.3	108914
	1	24710405	A	G	TFPSMCAR	b10_f10.5244	19.23	0.102444	74339.4	72587.4	119712	83800.2	76552.4	71538.9	83971.2	92072.3	61070.8	76800.7	75933.6
	1	24979487	C	T	RMPPLPR	b04_f18.17452	21.93	0.0725034	63202.3	66239.6	71539	62492.8	58047.4	53082.4	77017	51704.7	73733.8	69366.6	74253.3
	1	24979487	C	T	RMPPLPR	b22_f48.23157	21.23	0.0226095	116694	158801	168230	72890.3	57029.6	107624	122651	199259	160637	151616	148954
	1	25554663	C	T	LLEISAEDTER	b20_f22.11485	21.56	0.157236	72092.2	82178.6	75133	81613	66203.2	131833	81216.5	86815.6	107612	104156	83220.6
	1	25554663	C	T	LLEISAEDTER	b10_f16.13701	21.22	0.117813	144119	111713	166734	125234	104030	111848	106534	96159.5	132036	147670	117470
	1	25890189	A	G	SLVATGK	b23_f21.15963	26.59	0	8403.03	7319.41	13695.2	11734.5	6704.36	51971.2	15445.4	39344.9	10920.8	6246.83	22554.1
	1	25890189	A	G	SLVATGK	b28_f21.8105	29.91	0.174189	66422.1	67672.1	69973.8	31922.2	46756.5	48549.2	91216.9	294484	510383	61242	46275.2
	1	26504066	G	A	MEPVETWTPR	b10_f10.27795	22.53	0.199734	182780	164319	241386	208755	193229	172959	219360	245177	184704	210271	229056
	1	27210721	T	C	ANGYCFGAQEQR	b03_f36.5143	46.59	0.73299	0	4173.55	0	1660.34	2297.7	4753.49	3816.71	1462.86	2654.17	2679.59	1290.67
	1	27210721	T	C	ANGYCFGAQEQR	b13_f35.4358	27.01	1	8463.08	6660.82	12514.7	7574.12	12783.3	3860.41	12167.7	6180.08	9555.21	7017.32	9312.04
	1	27210721	T	C	ANGYCFGAQEQR	b02_f26.11585	54.81	0.667579	12340.2	21241.3	10239.5	5814.09	17813.2	38706.1	15011.4	11091.2	15527.4	41274.3	12341.4
	1	27210721	T	C	ANGYCFGAQEQR	b28_f37.8407	66.64	0.822629	14257.1	32510	13479.8	33628.8	17178.7	26231.2	9837.53	10860.7	24407.4	24241.6	14324.4
	1	27210721	T	C	ANGYCFGAQEQR	b05_f35.11334	25.1	0.341434	17210.5	16205	3102.88	15748.4	22325.3	28405.9	19057.2	12712.6	12322.2	4219.52	18260.9
	1	27210721	T	C	ANGYCFGAQEQR	b04_f34.11438	44.35	0.667193	18330.7	3762.7	21328	16243.6	21298.5	29850.8	24485.3	13453.1	957.584	13025.8	14825.7
	1	27210721	T	C	ANGYCFGAQEQR	b27_f37.8430	66.82	0.754864	26634.1	17484.5	9970.11	17226.1	20117.5	4940.41	19093.4	12293.8	25634.2	14012.8	16067.9
	1	27210721	T	C	ANGYCFGAQEQR	b06_f35.11317	69.66	1	29578.8	14591.2	40265.6	14439	72510.9	51218.2	33643.9	21220.6	39597.1	56682.9	41084.6
	1	27210721	T	C	ANGYCFGAQEQR	b24_f37.7635	81.91	1	37970.9	51802.1	29916.8	22620	60694.6	43978.3	22328.3	34714.8	7444.11	55762.3	34059.4
	1	27210721	T	C	ANGYCFGAQEQR	b26_f38.8395	59.93	0.800267	45193.7	33544.1	41110.1	28120.7	41069	43967.4	13798.9	14699.4	30977.2	22005.4	26625.5
	1	27210721	T	C	ANGYCFGAQEQR	b11_f09.8746	84.83	1	53147.1	56318.6	53018.7	41020.9	35731	42701.2	54888.5	66802	39517	51471	31069.4
	1	27210721	T	C	ANGYCFGAQEQR	b09_f35.10091	74.93	1	138345	297550	141353	210633	94776.4	201836	205715	93961.9	217464	175244	208979
	1	27219196	C	T	DGQEDGSVIK	b02_f07.10698	19.05	0.130709	15050	32650.8	21793.8	24610	14533.4	20681.3	19642.7	16207.6	14576.8	45082.5	18831.6
	1	27339103	G	T	AAAQVGK	b28_f13.6891	27.44	0.234694	43781	50659.8	48585.3	59825.7	48659.8	53929.6	52147.3	253447	59507.9	54137.9	49847.4
	1	27875800	T	G	AAEPFPK	b27_f31.5381	28.09	0.194375	30276.9	69669.9	48802.5	68692.5	34215.9	79296.7	34043.4	63847	32076.4	56738.6	33624.5
	1	27875800	T	G	AAEPFPK	b03_f27.10462	25.24	0.19691	47678.2	51204.8	55989.6	50212.1	48185.8	44101.5	47655	46189	33410.1	54247	41051.8
	1	27875800	T	G	AAEPFPK	b19_f31.3534	26.78	0.183346	50592.5	73029	57327.7	53474.1	73924.6	74395.2	47066.7	71354.1	71766.8	64326	50758.5
	1	27875800	T	G	AAEPFPK	b26_f32.5462	28.34	0.115737	78921.7	114217	52338	113053	58781.2	115290	70174.8	98873.6	70196.8	91790.8	52953.1
	1	27875800	T	G	AAEPFPK	b12_f28.5829	27.33	0.202342	125716	88446.2	95111.8	104658	77354.1	63988.8	40689.4	76824.7	50150.9	93571.3	90957.2
	1	27875824	C	T	AASYGLTPATSDCR	b19_f40.12343	37.23	0.601665	7854.33	8230.9	9376.33	9231.6	5316.68	9026.72	5266.4	6310.95	6766.35	6045.89	7694.24
	1	27875824	C	T	AASYGLTPATSDCR	b27_f40.10232	48.32	0.655629	8461.1	8809.85	9981.14	16097.2	15867.2	13018	6178.21	12073.3	14382.8	13133.3	10353.6
	1	27875824	C	T	AASYGLTPATSDCR	b26_f01.11642	56.66	0.663431	9517.07	11736.1	14221	13429.4	10684.6	8652.93	10472.2	9851.23	17766.7	11769	9190.7
	1	27875824	C	T	AASYGLTPATSDCR	b02_f30.14163	28.52	0.492987	12211.2	9775.53	14572.3	10615.2	11938.6	10127.3	12537.7	10045	12760.7	7515.81	11206.1
	1	27875824	C	T	AASYGLTPATSDCR	b25_f01.11229	47.97	0.585991	17691.2	14571.1	15467	17333.4	9640.74	13412.3	10070.7	3204.42	8218.65	18153.6	16947.6
	1	27875824	C	T	AASYGLTPATSDCR	b28_f40.10296	48.77	0.775682	17804.8	14951.6	10464.6	17053.9	15610	17767.3	9431.27	15460.2	9486.9	15101.2	15078.7
	1	27875824	C	T	AASYGLTPATSDCR	b24_f40.9432	41.42	0.558426	20312.2	25722.6	24832.2	34285.9	28136.5	34577.4	27186.1	26109.1	36531.2	28019.9	22391
	1	27875824	C	T	AASYGLTPATSDCR	b08_f38.12857	50.17	0.589396	39857.3	51782.5	52409.8	48620.1	42191.3	51092.7	56505.4	48212	51594.9	58749.2	50431.8
	1	27877216	C	T	GMRRMVVK	b06_f26.28038	27.05	0.224769	94859.2	89782.9	107692	94338	124128	104523	124737	80360.9	98066.3	113773	109656
	1	28920274	A	G	CYRAGPAAGGHQAR	b18_f13.11061	21.57	0.095503	8274.75	11332.3	10098.7	10226.8	15460.9	16504.8	6914.21	18078.2	16911.7	11109.4	15642.2
	1	29602227	G	T	LVLTNPEGLK	b19_f12.36018	25.03	0.087495	19425.5	21618	21113.4	18544.1	18930.1	20901.8	25181.9	20393.4	22897.8	19887.3	16707.6
	1	31842320	T	C	NGDILTLR	b22_f46.27123	58.02	0.425198	4849.11	3921.83	5453.39	4717.25	4819.98	6436.01	8199.15	9522.09	2980.49	852405	0
	1	31842320	T	C	NGDILTLR	b16_f04.14912	40.24	0.551938	8940.94	7703.69	7105.82	6908.74	7194.85	244887	0	5479.76	7722.93	8173.25	10218.1
	1	31842320	T	C	NGDILTLR	b21_f06.38784	61.06	0.415984	10068.5	8951.88	11010.2	8649.92	10043.4	0	417885	9640	14043.2	377773	0
	1	31842320	T	C	NGDILTLR	b08_f04.21898	54.29	0.434334	22271.6	1.892e+06	0	1.56375e+06	33536.2	49523.9	34820.4	32786.5	36722.5	36965	61753.8
	1	31842320	T	C	NGDILTLR	b28_f06.17917	51.6	0.494767	22834.3	22384.4	25621.2	23635.9	25153.3	1.64555e+06	0	29016.2	13250.8	19816.4	46453.9
	1	31842320	T	C	NGDILTLR	b25_f07.16978	50.74	0.397714	27130.5	26812.9	12379.8	35912.9	7856.52	40594.5	14196.3	3.36886e+06	0	51785.9	69208.5
	1	31842320	T	C	NGDILTLR	b04_f03.21229	39.65	0.538714	33537.2	35223	22797.5	24755.5	808657	28062.5	20055.6	38983	35217.3	23144.5	38398.9
	1	31842320	T	C	NGDILTLR	b11_f20.13117	49.1	0.516497	41571	37583.1	42429.5	35968.9	33243.2	38672	27788.1	2.72772e+06	0	50444	69403.5
	1	31842320	T	C	NGDILTLR	b06_f04_1.21487	53.56	0.457058	61536.3	42683.2	49183	1.46713e+06	0	47944.7	53124.3	44581.9	39684.3	45004	69271.1
	1	31842320	T	C	NGDILTLR	b24_f06.16055	51.4	0.518677	80742.1	53194.2	55885	38214.2	44922	40032.6	58491.1	2.72043e+06	0	60156.2	114547
	1	32145693	C	T	GEKGEPR	b23_f12.2970	25.27	0.140483	6831.81	8501.07	9256.51	10631.6	7830.47	46244.2	10280.5	38397.6	7201.87	6003.13	15853.5
	1	32145693	C	T	GEKGEPR	b21_f11.4208	27.6	0.132971	13286.6	11924.5	8627.66	7572.77	90004.5	26355.5	34768	22978.8	9917.27	9729.67	18337.9
	1	32145693	C	T	GEKGEPR	b14_f06.3180	26.3	0.0505703	40008.6	70310.5	57475.4	51702.9	87260	105754	302061	377707	307411	79770.1	100396
	1	32145693	C	T	GEKGEPR	b10_f13.4193	25.51	0.0462564	420704	285741	1.81356e+06	451930	1.59996e+06	563982	739108	2391814	127218	256929	665661
	1	32256433	C	T	GQHFHKDSCPHQALLR	b05_f36.28873	23.7	0.0902954	72364.6	76098	39485.1	70711.3	34199.9	61060.2	39300.3	92548.2	65392.8	85260.8	40064.2
	1	32713033	G	A	M@SLELLK	b02_f37.22645	33.77	0	10352.3	26315.7	8713.76	23160.8	9079.37	22113.8	9012.15	20348.1	9980.55	16723.1	7334.56
	1	32713033	G	A	M@SLELLK	b28_f07.26773	39.87	0	31406.4	39885.2	37818.4	40620.8	35275.1	39309.2	44175.2	38804.8	24649.6	41497.6	43501.2
	1	32713033	G	A	M@SLELLK	b16_f05.21696	28.16	0	33377.2	34531	39983.2	35287.7	34917.2	31248.1	46821.4	27527.7	29283.4	24029	35202.3
	1	32713033	G	A	M@SLELLK	b18_f03.24501	30.83	0	34617	26160.8	28852.3	29784.8	29247.5	17692.5	29438.1	17466.1	13924.7	20037.2	26679.9
	1	32713033	G	A	M@SLELLK	b25_f08.25425	39.95	0	47564.7	69679.5	55461	58793.6	45436.5	53541.9	42607.2	51704	44081	55099.4	50646.9
	1	32713033	G	A	M@SLELLK	b13_f03.28148	39.01	0	59871.6	45787.1	51518.3	49881.9	50616	43783.7	53210.8	38490	28176.7	48955	49585.6
	1	32713033	G	A	M@SLELLK	b26_f08.25990	37.59	0	66689.6	81924.9	51031.8	62070.7	69079.8	67372.9	67042.4	56956.4	65744	68482.9	53438.8
	1	32713033	G	A	M@SLELLK	b15_f06.20556	37.99	0	69061.3	70937.7	63428.9	64318.6	64847.3	29533.1	62131.9	63639.1	68080.1	60948.5	55223.4
	1	32713033	G	A	M@SLELLK	b06_f04.28233	34.36	0	78946.1	77841.6	92715.2	79437.4	71941.2	107241	92599.2	78528.5	88503.4	81610.8	75150.1
	1	32713033	G	A	M@SLELLK	b12_f03.22400	39.82	0	80863	124606	63292.4	135191	57480.4	100749	61275	120254	28390.8	118665	49802.7
	1	32713033	G	A	M@SLELLK	b04_f04.27583	34.98	0	130172	114813	117043	114151	133260	100127	111809	95371.9	116076	134196	117642
	1	32713033	G	A	M@SLELLK	b09_f16.29906	38.25	0	163817	170294	169405	183846	153961	156379	152739	171278	137243	155982	144396
	1	32713033	G	A	M@SLELLK	b11_f23.21301	39.4	0	170447	143483	180483	170323	180586	107388	100253	132115	151696	108167	297421
	1	32713033	G	A	M@SLELLK	b08_f04.28491	34.65	0	173875	147489	145260	162401	141688	86516.4	148698	119617	120983	159475	149986
	1	32713033	G	A	M@SLELLK	b05_f04.28210	35.76	0	179183	173582	178856	174618	163422	162188	137738	170848	177386	155686	167211
	1	32713033	G	A	M@SLELLK	b24_f07.24554	39.06	0	209801	164466	161806	169166	84169	104903	193160	187054	160799	113902	174369
	1	32713033	G	A	M@SLELLK	b03_f06.29509	35.58	0	238700	226291	232580	241612	257306	212313	213637	180459	175959	243094	221161
	1	32713033	G	A	M@SLELLK	b01_f03.20044	34.83	0	328769	230264	300504	267660	193502	265553	204495	182706	251035	262887	268340
	1	32713033	G	A	M@SLELLK	b10_f08.29242	38.94	0	389115	359902	462439	350703	259185	370683	390436	252578	383246	368522	358264
	1	32800320	C	T	AAATPESQEPQTK	b04_f11.9263	42.84	0.691176	7106.88	1690.55	5874.33	4149.03	1721.31	4530.56	7166.13	0	393344	6198.53	3647.95
	1	33292008	G	A	NSSYNLGPVAETPDLFK	b04_f01.29839	22.32	0.501344	180487	153206	162885	169905	184985	176348	159787	202238	205646	116482	151095
	1	33777674	A	C	QQNLTIGR	b16_r_f12.2291	27.31	0	250705	226509	242108	229429	218972	228966	274617	168843	253979	193844	219273
	1	33820519	C	T	EVATGEK	b21_f23.7074	36.95	0.339648	9575.34	7952.67	7763.11	4471.52	4742.08	7756.86	7162.71	6445.12	9205.79	8783.03	12786.8
	1	34037185	C	T	VIHCQANGK	b01_f27.20264	29.26	0	47402.6	30883.5	36018	42124.5	27186.4	33480.9	24759.7	17813.6	47139.2	41382.9	41767.2
	1	34066576	C	T	LGIFTRSMAK	b12_f10.31055	24.67	0.281313	55215.2	56859.6	53244.7	78029.9	61102	41322.4	46010.3	77880.5	86355.3	152649	54815.5
	1	35260202	G	A	ALAAIERQMAK	b01_f18.23867	24.47	0.218635	234329	23352.1	203199	387970	0	64865.6	28868.1	0	773715	33002.8	419490
	1	35847032	G	A	CSMCQKNAIIR	b17_f21.31393	22.82	0.299299	12199.3	11971.9	12639.7	13868.9	12794.5	20779.4	15222.1	14339.6	16014.6	9488.83	12590.6
	1	36214065	C	T	GTSFFPTAGRFR	b21_f19.30500	20.68	0.301741	5927.73	7286.53	6213.12	12505.7	10381.9	10217.2	6163.67	8313.71	8716.78	11304.7	7570.48
	1	36214065	C	T	GTSFFPTAGRFR	b22_f20.37552	26.96	0.486276	18315.2	18006.7	20199.5	14765.4	19745.8	13499	15088.5	15665.4	17603.7	16759.4	22111.8
	1	36214065	C	T	GTSFFPTAGRFR	b28_f20.26587	23.82	0.332914	44652.8	70109.5	48967.6	46912.1	55120.5	36273.3	193594	1.56838e+06	0	56335.2	85946.9
	1	36214065	C	T	GTSFFPTAGRFR	b03_f19.25226	25.23	0.462941	44721.6	58129.3	50529.3	72023.7	121766	48666.2	39097.8	56526.3	48712.6	94054.5	80839.6
	1	36214065	C	T	GTSFFPTAGRFR	b27_f20.25114	26.06	0.37759	50189.3	25055.5	32842.8	49379.4	39619.5	48626.4	43584.4	57281.6	44191.2	69420.5	104370
	1	36214065	C	T	GTSFFPTAGRFR	b13_f16.14569	27.81	1	75341.1	122828	80875.6	77860.5	95096.3	76173.3	67316.2	89391.9	52586.5	68875.1	121224
	1	36214065	C	T	GTSFFPTAGRFR	b09_f19.23172	25.87	0.158098	164113	170554	171034	123596	138948	133796	178716	137464	116996	161405	192612
	1	36214065	C	T	GTSFFPTAGRFR	b08_f17.25386	24.4	0.22418	233886	208647	212408	221884	214719	256980	181552	196288	203609	690460	268466
	1	36214065	C	T	GTSFFPTAGRFR	b24_f20.22962	24.09	0.239518	285706	140272	206207	119765	249190	205003	233455	121138	440845	153894	400918
	1	36214065	C	T	GTSFFPTAGRFR	b29_f20.33452	24.1	0.30083	4.19486e+06	2.32491e+06	0	824390	2.1415e+06	182011	282486	218902	463725	222292	472243
	1	36226755	C	G	TIHHFFK	b03_f31.10815	27.77	0.0983075	8536.52	5271.9	9558.64	5487.53	6216.09	9811.58	6963.67	6396.9	7188.22	6222.22	6144.53
	1	36226755	C	G	TIHHFFK	b14_f30.10954	28.17	0.187078	48858.4	56104.3	41247.5	46907.8	66751.7	56653.3	68740.7	69873.6	65233.7	43791.6	58167.5
	1	36552585	C	T	VEAEM@KAATELR	b18_f01.26297	20.34	0.0958702	13077.6	14085.1	9469.25	14048	12841.5	9809.71	12197.7	12338.8	20046.8	12377.6	10585.8
	1	36552585	C	T	VEAEM@KAATELR	b28_f26.15051	23.2	0.106466	48711.9	46049	48372.8	60363.8	62967.4	48044	55427.9	38510.6	66765.9	49941	51751.9
	1	36552585	C	T	VEAEM@KAATELR	b16_r_f23.22302	24.43	0.002456	57237.9	55231.2	46159.1	50829.3	47657.9	57295	47310.7	51315.9	49065.1	46766.2	51658.2
	1	36552585	C	T	VEAEMKAATELR	b22_f25.31173	21.84	0.0155678	273470	483743	245661	473992	293208	486196	266868	487216	190602	437119	210832
	1	36557307	C	T	LLNPKCCDVFEPAR	b15_f39.24841	21.51	0.097629	14392.6	34074.9	17154.7	32956.9	15076.8	15693.6	16429.1	35064.5	16508	24988.8	13116.7
	1	36557307	C	T	LLNPKCCDVFEPAR	b25_f03.30843	19.66	0.00966429	24941.9	19938.2	29785.9	19678.2	22431.2	23554.6	19713.8	24590.1	22176.7	20782.4	26319.5
	1	36642434	C	T	LSASTAFELSPK	b07_f12.10501	21.08	0.0545541	155509	149946	183770	153981	150697	179717	175903	170441	207526	190173	172045
	1	36644342	C	T	AEREVEAR	b07_f22.10272	26.05	0.0859885	90457.9	131714	128044	223352	242786	156223	83369.2	303050	152944	92401.8	109334
	1	36752433	C	T	DSRPSQAAGDNQGDEVK	b23_f11.6243	37.66	0.560276	7517.71	5032.54	5064.88	2520.39	7029.71	6060.04	6103.71	3704.6	3749.41	6172.81	4459.06
	1	36752433	C	T	DSRPSQAAGDNQGDEVK	b22_f11.8773	40.33	0.622861	10727.4	5148.9	10451.3	989.609	9484.05	9694.05	5974.76	9183.34	8898.01	7120.52	10406.9
	1	36752433	C	T	DSRPSQAAGDNQGDEVK	b03_f07.7430	27.9	0.560573	15768.8	70433.7	31078.5	32201.7	27782	36033.2	15237.1	33554.7	23823.6	60430.4	22921.5
	1	36752433	C	T	DSRPSQAAGDNQGDEVK	b06_f06.7780	78	0.653205	54155.8	82118.7	7032.24	84976.1	99983.6	84069.8	46847.6	101451	84949.4	84418.1	94471
	1	36752433	C	T	DSRPSQAAGDNQGDEVK	b11_f12.4530	76.52	0.636958	71141.1	137434	118435	162010	114196	169999	91013.9	164629	90080	74425.8	90986.4
	1	36752433	C	T	DSRPSQAAGDNQGDEVK	b04_f06.8026	28.6	0.538462	71393.1	52659.3	56295.2	29452.9	57344.1	63822.1	25917.2	33490.8	32219.5	52916.6	50206.6
	1	36752433	C	T	DSRPSQAAGDNQGDEVK	b27_f10.4029	88.37	0.682132	84263.6	189630	74707.1	181987	108362	216883	92703.2	186399	71789	172226	70656.4
	1	36752433	C	T	DSRPSQAAGDNQGDEVK	b24_f11.3666	66.27	0.661385	99141.1	98384.8	123016	46172.5	114060	46232	130455	99543.5	118547	96139.9	116938
	1	36752433	C	T	DSRPSQAAGDNQGDEVK	b29_f10.3792	94.2	0.701062	101026	96052.9	117156	103726	100669	116345	141604	110171	91043.1	96741.4	97296.6
	1	36752433	C	T	DSRPSQAAGDNQGDEVK	b12_f08.3962	69.03	0.802694	114204	55189.5	54939.6	106903	98826.2	103548	101350	56321.9	96907.6	49954.6	95609.2
	1	36752433	C	T	DSRPSQAAGDNQGDEVK	b26_f11.4254	81.69	0.71196	128814	126573	125473	138993	152786	60279.7	134469	126302	129027	148397	114874
	1	36752433	C	T	DSRPSQAAGDNQGDEVK	b20_f10.3451	75.08	0.729489	129607	107948	67854.5	213898	71592.7	219654	165008	239310	99645.6	200336	99256.2
	1	36752433	C	T	DSRPSQAAGDNQGDEVK	b08_f08.7927	84.37	0.70499	143850	349177	320898	359849	317214	381695	341045	303957	270121	273112	264586
	1	36752433	C	T	DSRPSQAAGDNQGDEVK	b13_f07.5052	82.95	0.709946	144904	135462	148439	126262	153003	111634	148308	118885	74654.9	121500	124452
	1	36752433	C	T	DSRPSQAAGDNQGDEVK	b19_f10.3155	85.43	0.707831	161772	306453	334937	327573	277676	307987	186665	362670	291611	287693	270315
	1	36752433	C	T	DSRPSQAAGDNQGDEVK	b18_f07.3015	78.92	0.737709	221034	209804	87454.9	269645	233183	227232	108575	192547	105658	176259	185603
	1	36752433	C	T	DSRPSQAAGDNQGDEVK	b25_f11.4389	78.69	0.736434	242426	230574	311912	290473	250868	99553.4	267492	122350	224551	222293	217549
	1	36752433	C	T	DSRPSQAAGDNQGDEVK	b10_f11.6896	84.69	0.684614	254987	196500	282532	195599	215417	202743	219380	240061	111810	199608	194924
	1	36752433	C	T	DSRPSQAAGDNQGDEVK	b17_f08.2544	73.25	0.691741	255887	110110	235380	200742	245870	230405	206701	207240	255395	270386	227423
	1	36752433	C	T	DSRPSQAAGDNQGDEVK	b28_f10.4213	88.46	0.70156	265638	257440	133135	216970	225386	251217	190232	269831	266778	276316	215032
	1	36752433	C	T	DSRPSQAAGDNQGDEVK	b02_f06.7068	38.85	0.664607	318063	288310	141457	294254	139142	297451	272754	280337	279056	268292	268910
	1	36752433	C	T	DSRPSQAAGDNQGDEVK	b07_f10.7530	79.66	0.70123	387027	318121	360543	193068	37157.8	341858	352330	331254	257653	169795	314095
	1	36752433	C	T	DSRPSQAAGDNQGDEVK	b09_f07.6683	81.68	0.810113	1.0629e+06	904684	557220	952252	1.13947e+06	1.1185e+06	1.11945e+06	1.14814e+06	937491	533643	894950
	1	36886117	C	T	KPSGPEPR	b21_f11.6264	30.08	0.319814	3082.23	46148.7	2609.36	3014.89	24133.6	2462.76	2942.55	2363.04	2453.08	4337.62	17247.5
	1	36886117	C	T	KPSGPEPR	b01_f07.4103	28.58	0.327152	7767.31	105527	170422	142558	5693.82	5377.14	2452.11	6740.97	10756.1	291325	65102.8
	1	36886117	C	T	KPSGPEPR	b24_f11.3288	31.55	0.308716	9973.1	62040.9	11481.4	9713.34	10845.1	6407.21	33187.2	71747.4	35791.6	9604.18	23123.7
	1	36886117	C	T	KPSGPEPR	b18_f06.3198	31.07	0.419697	21223.5	199477	128896	149192	156948	17172.9	19833.1	20123.2	130131	143140	81294.4
	1	36886117	C	T	KPSGPEPR	b11_f27.3883	28.13	0.64984	25864.1	172233	382850	16971.6	144560	148837	17137.5	27589.4	19142.1	170366	96281.6
	1	36886117	C	T	KPSGPEPR	b09_f06.6647	41.67	0.50612	43652.8	170415	44371.2	127956	39186.4	135075	81497.5	55171.1	58429.6	104818	57002.7
	1	36886117	C	T	KPSGPEPR	b17_f08.2607	25.58	0.337373	52567.9	33251	105511	31936.1	57582.6	37485.9	63736.3	49283.1	31506.4	24429.4	42306.9
	1	36886117	C	T	KPSGPEPR	b27_f11.3883	41.1	0.508759	104099	118642	68087.7	121793	94232.7	113892	25566.9	118928	32654.6	29548.5	52780.1
	1	36886117	C	T	KPSGPEPR	b26_f13.3697	30.67	0.637105	249788	38182.6	134184	42570.6	43106.4	38578.3	167810	36119.6	131645	42361.7	72397.6
	1	36898067	T	C	DSPAILQQVDETLR	b20_f32.36367	41.04	0.541423	6893.02	12503.1	30055.3	14781.6	15055.2	11261.8	41380.7	39531	19845.7	10827.1	18647.5
	1	36898067	T	C	DSPAILQQVDETLR	b14_f31.27602	36.14	0.74073	15106.5	26985.3	16494	40455.1	39954.9	39550.2	57398.8	58066	50320.1	45864.5	40709.8
	1	36898067	T	C	DSPAILQQVDETLR	b16_f31.25526	29.53	0.516763	17639	17307.7	14576.1	65838.7	13807.8	15077.7	14227.9	19445.3	35408.8	19311.7	19040.3
	1	36898067	T	C	DSPAILQQVDETLR	b24_f32_r.33282	65.62	0.670375	18055.1	191025	22896.8	27446.4	21569.4	24090.3	113737	192604	120138	20589.3	71371.5
	1	36898067	T	C	DSPAILQQVDETLR	b18_f29.25763	26.97	0.528736	19972.1	32589.9	23555.9	24162.3	27126.6	9270.7	18807.8	14302.9	19357.8	21932.9	23762.9
	1	36898067	T	C	DSPAILQQVDETLR	b17_f31.28480	31.85	0.57708	21744.3	9858.97	40578.6	12075.3	29702.8	22019.7	29515.1	21281.2	9535.63	13639.4	18191.9
	1	36898067	T	C	DSPAILQQVDETLR	b06_f31.30584	50.95	0.573503	131489	34116.9	34598.6	30093.3	140561	34461.6	38714.9	135023	111745	30663.7	79765.2
	1	38155366	G	T	FEDVPAIR	b19_f01.29301	29.58	0.522312	21602.8	14348.5	24255.5	17205.2	25987.4	27095.9	16411.1	17069.3	24786.1	17931.3	21571.7
	1	38155366	G	T	FEDVPAIR	b06_f39.23018	47.71	0.656676	41223.7	52880.2	50026.3	43933.5	44867.2	51534	44086.1	45698.3	35766.4	43214.1	45944.4
	1	38155366	G	T	FEDVPAIR	b10_f01.24564	39.57	0.531969	127758	97923.4	167495	102715	112559	140996	112928	105379	121569	97662.5	102369
	1	38411444	C	T	LEHSGQEHALFLYTHR	b03_f30.26749	24.02	0.209409	25819	29064.1	21190.1	12509.7	26576.9	37555.3	17102.1	15906.3	41001.5	18474	16152.6
	1	39781321	A	G	SELNLLVER	b17_f02.21869	23.44	0.306314	4336.22	4866.35	2533.93	5220.64	5368.93	6431.39	3632.39	2637.38	4560.33	54626.9	3322.19
	1	39816610	G	T	EQYESLQEETR	b26_f07.9084	37.13	0.718826	2742.97	3685.56	3009.04	3983.37	2676.45	2434.21	4967.43	0	61773.6	3358.76	1407.24
	1	39823365	T	C	GGSSPETLPPLLK	b19_f18.31858	39.1	0.618926	6834.68	16893.6	7770.54	12754.5	14479.9	6335.65	11655.9	125050	12535	12306.9	9162.31
	1	39835817	A	G	ETEGSIPPTETSVSAK	b18_f16.15223	29.81	0.62999	35000.1	8904.75	33249.9	7764.81	5757.87	11451.1	9235.95	27498.8	25089.7	8265.81	19366.8
	1	39838200	A	G	GTLVEEISCK	b01_f12.17798	28.8	0.0454861	79325.1	94641.7	160789	114448	102441	120759	102820	68365.5	78698.3	112376	87528.9
	1	39838200	A	G	GTLVEEISCK	b02_f09.29317	26.33	0.0824155	124678	101791	65395.9	59457.3	97126.2	75997.2	102674	124389	67086.3	82470.7	69069.6
	1	39838200	A	G	GTLVEEISCK	b08_f15.31621	26.26	0.0407464	134262	145391	129448	131744	141074	151349	152782	138925	131445	116209	104605
	1	39853641	G	T	HQLEIFDALGSQSCSNK	b25_f25.38297	25.02	1	2958.3	3383.06	2693.92	4008.71	3071.08	3980.92	4547.9	4031.74	1953.47	3465.49	2217.26
	1	39853641	G	T	HQLEIFDALGSQSCSNK	b20_f24.28348	37.06	0.690232	9184.08	12703.2	14105.5	13621.6	11357.2	9884.02	11105	10526.9	7855.18	11355.6	14270.1
	1	39853641	G	T	HQLEIFDALGSQSCSNK	b13_f22.24231	41.66	0.529285	17944.8	19450.3	18512	21087	20235.2	16855.9	17443	21895.2	10655.1	23366	21880.1
	1	39853641	G	T	HQLEIFDALGSQSCSNK	b26_f25.27253	50.65	0.612438	22282.8	19054.1	18350.7	17263.2	16337.6	21710	14869.6	15105.6	20074.4	17976.8	20749.6
	1	39876573	A	C	NFSGDCQDFR	b03_f16.9451	23.58	1	18505.8	18987	16665.4	19727.4	20467.3	19941.3	18171.3	15776.7	12973.1	20184.5	15629.1
	1	39876573	A	C	NFSGDCQDFR	b02_f09.8401	23.27	1	19933.3	22125.9	18589.4	14488.9	19988.9	13318.8	19486.4	24951.7	22577.7	16092.6	17238.5
	1	39908506	G	A	SRLETMNQCWESVLQK	b12_f23.27172	42.76	0.673761	15482.3	23071	17135.3	22195.1	14049.9	47928	14244.7	40653.7	19682.5	11209.8	21153
	1	39908506	G	A	SRLETM@NQCWESVLQK	b17_f24.22553	23.29	0.527265	21420.2	22630.8	20656.2	6037.66	7278.82	20067.3	5421.06	23466.5	6436.72	7363.73	15374.8
	1	39908506	G	A	SRLETM@NQCWESVLQK	b18_f23.23513	22.65	0.316556	25802.9	29773.5	18960.7	15293.7	29945.2	10691.8	11444.4	12088.7	15848.9	11070.9	17262.2
	1	39908506	G	A	LETMNQCWESVLQK	b16_r_f13.20713	22.64	0.266784	27614.4	29490.5	25798.1	35099.3	28194.9	25945.7	31021.6	25280.5	30660.5	27190.5	28505.1
	1	39908506	G	A	SRLETMNQCWESVLQK	b08_f24.31459	54.22	0.703984	119523	128101	121583	81420.1	87314.7	110132	134439	80889.3	133721	107775	117364
	1	39914363	G	C	TLLPEDTQK	b23_f05.24340	32.32	0.377785	6864.17	0.47604	7598.77	0	6109.37	4030.97	448.78	10080.1	6837.17	16977.2	6617.66
	1	39914363	G	C	TLLPEDTQK	b04_f01.21294	39.44	0.481998	8880.32	109100	56065.5	7283.08	47404.3	110157	110926	82971.5	4974.8	60003.7	49939.6
	1	39914363	G	C	TLLPEDTQK	b02_f34.14017	49.87	0.523962	16553.9	43293.2	15323.1	2658.43	813.524	25002.4	15983.9	19088.4	25226.7	805.078	15971.8
	1	39914363	G	C	TLLPEDTQK	b14_f01.18077	53.23	0.475484	24135.9	28443.3	124544	104293	91839.3	143524	134816	100883	85135.1	87918.9	108365
	1	39914363	G	C	TLLPEDTQK	b20_f04.25553	35.76	0.499441	38156.1	27493.8	32538.8	24498.9	42994.2	46447.1	40241.4	90439.1	38931.8	37077.9	31022.3
	1	39914363	G	C	TLLPEDTQK	b17_f02.16485	37.99	0.415899	40228.8	35793.9	23722.2	21641.5	33664.2	26532.1	19371.8	26142.6	24872.5	40113.9	21459.8
	1	39914363	G	C	TLLPEDTQK	b10_f05.20519	58.23	0.49253	52036.9	621238	493529	1.25968e+06	389581	598428	784970	494819	860911	1.2154e+06	442862
	1	39914363	G	C	TLLPEDTQK	b03_f03.22810	43.42	0.401428	55094.6	60367.1	60123.7	117417	49087.5	98649.2	10229.1	50117.3	40034.4	110566	55594
	1	39914363	G	C	TLLPEDTQK	b21_f05.37595	48.71	0.506056	60046.2	40303.1	109801	66858.7	57553.1	53262.8	69666.4	20118.1	84919.1	50566.4	50097.2
	1	39914363	G	C	TLLPEDTQK	b22_f05.33981	55.59	0.450801	78554.3	74659.3	44478.8	53830.2	48471.8	3154.43	31799.8	38781	83404.3	40365.1	45571.7
	1	39914363	G	C	TLLPEDTQK	b15_f02.16287	49.27	0.424396	78670.2	196164	71253.1	106346	66409.9	65653.2	10939	185828	65969.4	88795.9	80350.3
	1	39914363	G	C	TLLPEDTQK	b18_f40.16921	47.96	0.394078	87412.5	59372.5	95082.7	90974.5	88918.9	77680.6	99811.6	50140.2	36751.3	102329	64011
	1	39914363	G	C	TLLPEDTQK	b29_f04.29244	56.93	0.543826	98946	6043.19	103221	129687	98701.1	6572.06	220299	143696	116174	137102	127535
	1	39914363	G	C	TLLPEDTQK	b16_f03.15641	33.09	0.424297	104083	18713.8	11537.6	24913.2	15159.3	25868.7	50850	22963	60384.2	25429.9	62952.2
	1	39914363	G	C	TLLPEDTQK	b05_f02.21922	36.53	0.417191	126668	97981.8	110608	45843.3	100583	55741.8	55517.7	92516.9	64028.9	91625.7	71183.1
	1	39914363	G	C	TLLPEDTQK	b27_f05.16701	59.37	0.527708	138628	9762.79	288297	115417	12841.9	102052	221629	204387	193921	5483.61	144301
	1	39914363	G	C	TLLPEDTQK	b25_f06.16189	55.7	0.54614	141726	140673	295881	144799	15630.5	164695	115121	233368	17723.7	150865	154681
	1	39914363	G	C	TLLPEDTQK	b19_f05.23217	55.65	0.504762	146599	256433	12736.3	252677	307363	137338	106245	141514	143674	12375.3	161066
	1	39914363	G	C	TLLPEDTQK	b28_f05.17105	61.8	0.558576	150604	245428	11032.6	138943	162696	256284	171543	133594	116514	142080	166549
	1	39914363	G	C	TLLPEDTQK	b01_f01.14006	43.7	0.485812	152665	104585	151333	103276	116294	102119	22560.8	122636	76261.5	172446	74938.2
	1	39914363	G	C	TLLPEDTQK	b09_f01.21870	60.84	0.53238	154127	167138	249656	136592	211893	211678	150284	171581	197476	127739	138203
	1	39914363	G	C	TLLPEDTQK	b26_f06.16677	55.79	0.50959	172463	322011	326280	165247	0	344621	176865	338906	19993.7	10661.1	188018
	1	39914363	G	C	TLLPEDTQK	b24_f05.15441	56.22	0.540021	206602	92666.1	188913	143370	70627.4	90207.8	123205	106891	193605	29781.5	110397
	1	39914363	G	C	TLLPEDTQK	b13_f01_2.18218	59.64	0.520624	232570	177109	24984.7	20076.7	221294	26845.6	25071.8	30355.5	338127	28711.2	249005
	1	39914363	G	C	TLLPEDTQK	b11_f20.13706	52.79	0.530403	306399	738467	314545	295797	64829.9	358202	256185	336166	431326	661068	298243
	1	39914363	G	C	TLLPEDTQK	b08_f02.22008	59.09	0.5143	394502	263390	486200	64538.8	377259	248774	703110	376218	424634	522307	496570
	1	39914363	G	C	TLLPEDTQK	b06_f02_1.21485	56.73	0.547506	397166	23275.5	350403	357073	651110	580368	765002	707069	0	598523	399648
	1	39914363	G	C	TLLPEDTQK	b07_f04.22498	56.41	0.533593	672541	1.60633e+06	588620	92103.8	699196	745474	101096	838597	538672	700008	662381
	1	39914363	G	C	TLLPEDTQK	b12_f01.18496	55.85	0.536258	732004	670666	664237	623235	326998	614589	331403	589435	251587	75319.1	359134
	1	39957979	A	G	ADLVVSFVNMVER	b20_f29.54005	22.06	0.190843	4335.95	5437.18	1035.14	2361.01	8295.29	56641	3930.3	1067.08	9472.8	14415	6997.32
	1	39957979	A	G	ADLVVSFVNMVER	b24_f29.26855	21.93	0.0884633	44163.3	85427.6	91379.9	105056	69093.2	1.3394e+06	0	129000	115436	85266.5	191366
	1	40229368	A	G	QGESAITSQPR	b26_f21.4361	26.52	0.140271	23330.7	23355	17948	22862.4	21977.5	22248.5	23770.1	15955.2	19414.2	26445	23109.6
	1	40703178	C	T	VFGLSSLKEK	b19_f42.29948	23.76	0.466751	60918.4	60233.8	75833.2	62182.7	62605.2	55539	57499.4	70669.5	60370.5	56931.2	59080.3
	1	40703178	C	T	VFGLSSLKEK	b25_f06.28695	23.32	0.301887	257246	196217	280253	248316	183063	237727	179788	177659	162017	217131	184488
	1	40703178	C	T	VFGLSSLKEK	b10_f06.30591	27.43	0.37222	338470	279967	362892	333146	255251	290643	261289	283943	344166	313318	268746
	1	40703178	C	T	VFGLSSLKEK	b09_f05.29800	24.96	0.325321	1090902	1.0077e+06	1.29953e+06	1.12666e+06	1.03763e+06	984933	950667	1.46733e+06	1.04453e+06	1.09027e+06	974316
	1	40775937	G	A	GEMGPHGYK	b12_f15.12260	26.96	0.0378338	113095	93968.4	101920	101492	106206	86913.9	92974.9	90826.3	96153.7	79130.2	99980.7
	1	42693597	A	G	EDALPTRPK	b21_f35.14950	36.7	0.453134	15643.6	8455.56	8368.08	14582.3	12089.7	11338	12889.7	14722.5	9255.75	2904.14	11462.6
	1	42693597	A	G	EDALPTRPK	b20_f35.9625	29.87	0.505859	20777	25527.4	26028.9	23880.4	26905.5	24122.5	24516.4	25057.5	23220.4	24782.8	22037.9
	1	42693597	A	G	EDALPTRPK	b18_f31.8955	28.87	0.536543	25605.5	16171.8	38074.3	30365	13597.8	20357.6	25571.3	24386.7	27008.8	24554.1	22860.2
	1	42693597	A	G	EDALPTRPK	b15_f33.5143	23.52	0.57398	26142.6	23878.8	16233.9	23116	19451.3	27576.2	23239.5	19676.1	23141	21482.7	22032.5
	1	42693597	A	G	EDALPTRPK	b19_f35.8020	33.2	0.522289	30314	40440.2	38403.5	42008	38262.4	30257.1	27412	41351.8	30467.3	38962.5	33594.4
	1	42693597	A	G	EDALPTRPK	b05_f32.11125	32.41	0.555384	38708.2	71642.8	38232.7	72334.9	29692.3	76456.7	39940.8	70358.4	35909.8	69306.6	33619
	1	42693597	A	G	EDALPTRPK	b24_f35.7253	40.02	0.691154	46886.1	30158.7	26624.1	47015.8	39111.6	45638.4	39598.2	51927.3	40410.9	51968.4	46177.8
	1	42693597	A	G	EDALPTRPK	b27_f35.8028	43.34	0.558145	54554.3	55167.1	32960.7	48744.9	27422.4	51018.7	50885.4	53435.4	27904.5	32867.3	38666.6
	1	42693597	A	G	EDALPTRPK	b26_f36.8171	48.17	0.609923	57802.3	60139.4	39507.9	58348.2	11925.8	58215.7	73683.2	62746.5	56176	73187.8	54339.8
	1	42693597	A	G	EDALPTRPK	b28_f35.8124	41.7	0.575779	78966.5	69354.3	45466.1	72230.3	56193.4	86291.1	57564.8	85505.9	29278.5	85566.3	63950.8
	1	42693597	A	G	EDALPTRPK	b11_f09.9695	39.13	0.574751	116810	179414	127264	165321	157272	118618	111113	167232	143734	179023	159678
	1	42693597	A	G	EDALPTRPK	b06_f33.11684	43.21	0.61097	118831	110621	69674.1	61364.3	96672.3	63736	117521	61333.1	109236	96539.4	91065.1
	1	42693597	A	G	EDALPTRPK	b13_f32.4909	38.95	0.61104	142200	136216	130876	122283	218882	182616	133600	128351	172839	134774	190063
	1	42693597	A	G	EDALPTRPK	b10_f36.10909	45.21	0.6023	172636	174668	215471	153091	117222	109309	162698	183223	174144	160384	130652
	1	42693597	A	G	EDALPTRPK	b09_f32.10534	40.28	0.623386	248125	293558	221976	264775	157056	279626	158171	289865	138554	258082	187710
	1	43772818	G	A	LIVRGCRAGR	b19_f34.34891	23.59	0.0161085	6131.53	7475.86	7398.6	7358.46	15236	8116.28	6163.23	11474.2	8765.14	9120	5010.55
	1	43772818	G	A	LIVRGCRAGR	b01_f22.18833	29.16	0.0960219	18761.8	27751	17226.3	21162.7	19895.9	20714.3	25054.1	21862.9	70805.3	13845.5	27420.5
	1	43772818	G	A	LIVRGCRAGR	b10_f35.27782	28.48	0.0912921	70407.6	76081.5	102785	75024.7	76536.1	64977.1	70615.1	67138.6	132581	65635.8	87361.6
	1	43897181	C	T	LAIEITMNEIR	b05_f28.31933	22.55	0.0758315	562213	622006	482656	631406	562108	611797	609175	644176	512228	594599	499819
	1	44058233	G	A	SDMGVGIFTPTIEAR	b11_f22.12618	23.18	0.273512	36439.3	52184.8	31421.3	39894.9	47941.4	45102.2	39398.8	41157.5	43796.4	40023.7	48732.9
	1	45980626	T	C	QGGLGPM@SIPLVSDPK	b09_f30.30424	61.85	0.805335	3.45715e+06	85448.7	107171	74151	88813.5	78091.1	67796.8	79877.6	77814.5	60754	124379
	1	46032307	G	A	HIDCAAIYSNEPEIGEALK	b19_f34.33600	56.54	0.776972	4676.14	5775.52	5591.87	6487.6	6165.62	4040.5	61354.2	4943.91	5219.13	3119.03	4708.65
	1	46032307	G	A	HIDCAAIYSNEPEIGEALK	b17_f32.25472	41.6	0.71851	8696.78	8795.02	8508.84	7283.03	8744.19	9561.81	9431.62	11007.7	91273.6	12847.9	13419.8
	1	46032307	G	A	HIDCAAIYSNEPEIGEALK	b04_f31.28961	65.28	0.795803	10480.3	13075.5	10089	10964.7	8515.25	15597.7	9629.13	152109	14168.6	6893.73	11518.3
	1	46032307	G	A	HIDCAAIYSNEPEIGEALK	b06_f32.28859	72.36	1	26163.4	26623.7	28536.3	22163.1	28593	788530	0	29694.7	41024.8	30639.4	38638.3
	1	46032307	G	A	HIDCAAIYSNEPEIGEALK	b26_f35.32291	87.32	1	291773	201193	21969.5	14772.8	21031	180692	17598.6	18155.4	19781.2	21682.5	32134.1
	1	46032307	G	A	HIDCAAIYSNEPEIGEALK	b13_f32.20657	60.01	0.831028	338625	9575.29	15053.4	7673.09	8465.65	7485.28	8013.97	5006.16	7786.02	10503.6	13198
	1	46032311	A	G	HIDCAAIYGSEPEIGEALK	b11_f10.27188	58.24	0.725103	16561.1	82856.2	24457.7	15995.2	17141	18596.2	18276.4	25896.5	15525.9	20775.6	38880.1
	1	46032311	A	G	HIDCAAIYGSEPEIGEALK	b02_f26.30478	79.73	1	23731.8	26646.5	22955.4	21434.4	559827	23903.2	26163.6	23614.7	36134.8	25212.3	109631
	1	46032311	A	G	HIDCAAIYGSEPEIGEALK	b06_f34.29073	76.92	1	31222.8	27217.8	32335.2	33862.8	463580	38787.6	27551.1	35061.2	219331	32077.4	71729.3
	1	46032311	A	G	HIDCAAIYGSEPEIGEALK	b09_f34.30044	85.5	1	77168.6	88572.4	76597.8	86134.2	85468.2	86589.4	74323.6	81063.3	857493	92201.9	129120
	1	46073110	G	T	EQDIEMEK	b19_f25.14407	26.98	0.12083	24578.8	23798.3	26220.7	24537.4	26746.4	24128.3	27618.4	26490.6	26688.1	21529.2	27801.5
	1	46073110	G	T	EQDIEMEK	b13_f20.12589	29.73	0.202153	38570.5	29209.7	32006.5	33442.4	27946.9	37664.2	44365.2	38139.4	29858	38622.7	33536.2
	1	46073110	G	T	EQDIEMEK	b10_f25.14699	27.3	0.0787546	38954	41706.4	76678.3	51495.4	56107.3	57716.5	41898.8	61932.4	34478.1	49307.9	50555.4
	1	46073110	G	T	EQDIEMEK	b12_f21.12656	34.35	0.214265	40430.7	54871	41369	47422.2	51628.7	52349.9	47342.5	50284.9	54013.7	50786.1	42848.6
	1	46073110	G	T	EQDIEM@EK	b17_f06.5426	25.16	0.186804	58343.3	41941.4	55313.5	41444.5	27898.9	17217.5	40412	67227.8	49373.8	29619	56646
	1	46073110	G	T	EQDIEMEK	b14_f20.13342	27.76	0.0864553	74048.5	79505.4	73847	73675	89928.6	77477.8	100878	123068	97469.4	64405	76547.6
	1	46073110	G	T	EQDIEMEK	b26_f25.11858	32.51	0.171024	74345.6	80315.6	82603.8	73682.4	73200.4	75433.6	59514.2	70198.3	65598.9	77008.5	68630.6
	1	46073110	G	T	EQDIEMEK	b27_f25.11603	33	0.102121	74696.4	50585.4	75504.6	63190.4	62023	57878.3	76371.4	48161.3	73238.8	56384.1	74058.1
	1	46073110	G	T	EQDIEMEK	b09_f21.14722	32.02	0.0602748	78710.1	75359.4	69426.2	74318.5	96377.1	91960.2	79908	82860	87787.1	87539.5	87320
	1	46521559	A	T	LEQDLKK	b25_f10.12435	25.76	0.304736	24252.1	41493.6	20299.3	36299.2	17921.4	45215.3	19815.7	26618.2	23529.8	34527.7	14095.8
	1	46521559	A	T	LEQDLKK	b10_f10.16592	39.57	0.401061	89373.9	94569.3	180810	103519	78781.2	99835.8	102412	83122.9	93513.8	87231.5	108287
	1	46521559	A	T	LEQDLKK	b09_f05.18288	41.45	0.372738	351615	295220	376820	287122	310843	271562	350657	261810	316480	241629	321410
	1	46655158	T	C	NHFLVVGVPASPYSVK	b16_f10.23110	27.81	0.635023	7074.22	6448.22	5491.99	7619.31	6091.07	7870.76	7738.12	5410.39	8982.58	7625.69	6845.95
	1	46655158	T	C	NHFLVVGVPASPYSVK	b18_f07.28230	33.76	0.704384	12618.1	9030.66	9230.03	11983.5	11680.2	13492.1	8481.06	15458.2	12747.7	9782.32	12897.2
	1	46655158	T	C	NHFLVVGVPASPYSVK	b04_f10.30722	45.92	0.785714	19307.7	24112	19885.9	25874	18424.1	31759.5	21853.9	49795.4	24584.7	18943	22785.1
	1	46655158	T	C	NHFLVVGVPASPYSVK	b24_f10.29012	59.64	0.662307	40650.9	50560.4	32749.4	43428.8	33177.2	41168.2	37317.8	51849	37001.7	49169.7	31034.8
	1	46655158	T	C	NHFLVVGVPASPYSVK	b09_f09.31779	51.66	0.791909	94242.7	116885	99477.3	110452	95446.3	100575	104295	103452	104630	113521	106793
	1	46655158	T	C	NHFLVVGVPASPYSVK	b07_f11.31506	47.83	0.755384	199264	190146	182262	176277	173474	177356	183657	182958	209765	192067	184444
	1	47133811	T	C	VFPVRPGSGRPEGGADGSGVGAEAELQANPFYDR	b21_f15.43108	42.68	0.672212	0.18124	0	0	3907.46	0	923.72	1620.56	1029.4	1703.92	1108.39	3861.49
	1	47133811	T	C	VFPVRPGSGRPEGGADGSGVGAEAELQANPFYDR	b25_f15.38469	52.71	0.804022	10370.1	10188.2	9978.37	6594.8	3163.9	6947.63	7711.2	6531.1	6426.73	11194.9	6076.69
	1	47133811	T	C	VFPVRPGSGRPEGGADGSGVGAEAELQANPFYDR	b13_f12.27297	109.84	1	13502.9	4348.95	13388.3	15547.5	9160.64	2261.46	7450.07	12804.5	3087.15	13057.1	12728.6
	1	47133811	T	C	VFPVRPGSGRPEGGADGSGVGAEAELQANPFYDR	b19_f14.33281	75.85	0.864469	13666.7	11684	12932.1	13550.8	6305.46	22062.1	16073.5	15207.7	15134.2	18479.2	19010.3
	1	47133811	T	C	VFPVRPGSGRPEGGADGSGVGAEAELQANPFYDR	b27_f15.32752	93.05	0.839334	14020.3	49822.2	82591.8	55965.8	74664.3	56316.8	32156.7	43755.4	54997.5	53561.8	59578.5
	1	47133811	T	C	VFPVRPGSGRPEGGADGSGVGAEAELQANPFYDR	b12_f12.28150	59.74	0.811851	16648.9	15507.6	19509.7	10313.5	12500	11381.4	20703.2	13101.4	14652.9	10909.3	16416.7
	1	47133811	T	C	VFPVRPGSGRPEGGADGSGVGAEAELQANPFYDR	b17_f13.25971	78.55	0.848504	18582.1	18636	32255.8	38359.3	31706.6	15608.5	2188.71	21580.8	25237.2	16159.6	24320.3
	1	47133811	T	C	VFPVRPGSGRPEGGADGSGVGAEAELQANPFYDR	b15_f13.21233	76.99	1	18833.6	22974.5	18390.8	37710.3	34501.4	21629.9	37018.1	17421.5	27330.4	39202.1	26380.3
	1	47133811	T	C	VFPVRPGSGRPEGGADGSGVGAEAELQANPFYDR	b04_f13.29962	38.06	1	19144.2	21365	20500.1	17066.3	18870.9	21911.4	18113.8	18186.5	25358.9	20733.8	20665.1
	1	47133811	T	C	VFPVRPGSGRPEGGADGSGVGAEAELQANPFYDR	b06_f13.29844	90.78	0.869244	25680.7	11706	28833	29032.8	35965	33001.6	37628.4	41128.4	38062	21811	26856.2
	1	47133811	T	C	VFPVRPGSGRPEGGADGSGVGAEAELQANPFYDR	b20_f15.36736	70.56	0.851332	27669	17835	29002.4	26893.8	25403.6	16829.1	15479.8	12675.5	17079.1	14548.7	26386
	1	47133811	T	C	VFPVRPGSGRPEGGADGSGVGAEAELQANPFYDR	b26_f15.32980	45.19	0.816552	29205.3	33532.6	26287.5	34832.6	21025.7	43457.5	23331.8	26014.5	23723.1	30353.3	29834
	1	47133811	T	C	VFPVRPGSGRPEGGADGSGVGAEAELQANPFYDR	b05_f13.30041	89.99	1	37203.6	55152.3	69603.3	31198	49214.2	50401	44112.6	10519.4	26701.8	54182.7	38518.5
	1	47133811	T	C	VFPVRPGSGRPEGGADGSGVGAEAELQANPFYDR	b16_r_f13.23766	77.09	0.839149	38119.6	31910.1	42878.5	34169.8	43771.5	34298.5	40075.4	26817.9	31571.3	20103	29388
	1	47133811	T	C	VFPVRPGSGRPEGGADGSGVGAEAELQANPFYDR	b28_f15.33093	103.92	0.87933	40047.3	48580.1	50465.5	19389.3	21573.7	37570.2	45683.4	32569.5	40142.3	35876	52323.2
	1	47133811	T	C	VFPVRPGSGRPEGGADGSGVGAEAELQANPFYDR	b18_f11.24815	67.66	1	44347.1	60077.9	49788.9	45298.9	36285.4	26673.8	47085.9	35918.8	31238.5	42503.6	37802.6
	1	47133811	T	C	VFPVRPGSGRPEGGADGSGVGAEAELQANPFYDR	b24_f14.32340	99.07	1	56177.2	96182.5	96763	62051.7	51910.1	30514.9	104578	57824.9	6894.27	73713.1	71884.1
	1	47133811	T	C	VFPVRPGSGRPEGGADGSGVGAEAELQANPFYDR	b02_f06.29975	86.76	1	56344	72180.8	57282.3	42348.4	50984.8	47954.1	65632.5	41398.4	56264.7	35284.4	50596.9
	1	47133811	T	C	VFPVRPGSGRPEGGADGSGVGAEAELQANPFYDR	b11_f29.25750	81.38	1	57527.5	9823.51	56222.9	54908.6	37927.2	28403.9	32289.5	71106.3	47535.8	35505	47337.8
	1	47133811	T	C	VFPVRPGSGRPEGGADGSGVGAEAELQANPFYDR	b03_f15.30294	113.25	1	63233.8	38825.7	68072.7	100619	101303	66950.9	64105.5	37826.9	69143.9	75415.3	79430.8
	1	47133811	T	C	VFPVRPGSGRPEGGADGSGVGAEAELQANPFYDR	b10_f15.31734	112.06	1	71575.9	63080.3	103945	90186.6	52163.6	63915.8	65206.8	57630.2	90191.3	62844.1	70919
	1	47133811	T	C	VFPVRPGSGRPEGGADGSGVGAEAELQANPFYDR	b14_f12.28885	83.01	1	96677.2	65810.9	58472.2	91006	66004.1	65501.9	38639.7	42461.5	53715.8	60303.2	83538.5
	1	47133811	T	C	VFPVRPGSGRPEGGADGSGVGAEAELQANPFYDR	b09_f12.32194	109.33	1	97487.4	125623	62081.5	88350.9	87364.5	71475.2	100067	87636.8	75757.4	70675.6	72295.3
	1	47133811	T	C	VFPVRPGSGRPEGGADGSGVGAEAELQANPFYDR	b08_f13.32336	121.99	1	204931	299170	391999	192461	206974	179809	233865	247251	238567	75349.8	296701
	1	47133811	T	C	VFPVRPGSGRPEGGADGSGVGAEAELQANPFYDR	b07_f15.32182	119.49	0.900912	232771	217765	328655	286202	224564	125171	315442	231213	222029	260151	231303
	1	47133811	T	C	VFPVRPGSGRPEGGADGSGVGAEAELQANPFYDR	b01_f10.18150	122.07	1	769219	495050	441338	747201	476793	669980	525793	441973	756607	776515	527808
	1	47282755	G	C	MTYLTM@SIK	b07_f25.17317	27.64	0.00759768	27191.9	53214.7	36443.4	30731.8	701713	50813.1	31226.6	38236.9	74400.5	39175.7	38925.6
	1	47765811	T	C	ALQCRICSK	b18_f06.14906	23.67	0.0929447	61821.2	69919.9	89582.1	59629.8	40746.9	33292.4	60626.4	31389.8	22239	59982.1	98512.1
	1	47834209	G	T	NPDSHYGELIEK	b22_f31.35638	53.23	0.721022	1116.59	1417.99	2423.1	600.9	1720.21	35561	45571.1	1707.91	1742.2	3868.32	8290.16
	1	47834209	G	T	NPDSHYGELIEK	b21_f31.25201	47.1	0.812739	3896.27	155292	0	15748.1	8535.58	8799.49	8431.1	158893	0	6474.35	35363.3
	1	47834209	G	T	NPDSHYGELIEK	b17_f29.15686	47.46	0.767383	4282.93	4246.74	5258.88	291072	0	10031.2	3808.25	3286.98	4362.19	5703.97	29319.6
	1	47834209	G	T	NPDSHYGELIEK	b03_f28.11126	49.31	0.800243	4508.38	6552.78	3740.56	45310.8	4166.93	4494.13	29618.7	54179.6	2612.72	2998.42	4641.72
	1	47834209	G	T	NPDSHYGELIEK	b16_f29.13194	45	0.732	5358.77	1765.81	3267.58	6227.34	6303.4	244376	281093	8544.06	8152.4	5251.44	39908.4
	1	47834209	G	T	NPDSHYGELIEK	b13_f28.12753	27.23	0.576203	7452.6	9130.14	6635.59	0	135128	8335.57	5797.84	7523.57	7000.16	7937.89	19440.3
	1	47834209	G	T	NPDSHYGELIEK	b01_f29.10133	87.15	1	14575.6	17926.5	17312.5	534748	321549	23723.4	13356.7	622781	0	13665.5	50857.8
	1	47834209	G	T	NPDSHYGELIEK	b28_f30.14766	47.02	0.768184	15547.1	23102	95923.2	180457	12514	16696.9	14619.5	27331.8	20361.3	8976.81	30387.9
	1	47834209	G	T	NPDSHYGELIEK	b18_f28.16295	37.15	0.695559	17633.8	17185.4	197470	18639.2	20707.5	13430.2	17732.2	13254.1	13250.9	15576.8	35336.3
	1	47834209	G	T	NPDSHYGELIEK	b12_f28.13890	46.95	0.798083	19609.1	25891.6	16354	27302.4	26678.6	24750.6	27363.7	0	651531	34199.6	96971.4
	1	47834209	G	T	NPDSHYGELIEK	b20_f31.18077	47.88	0.740184	22881.4	30585.3	27104.6	20663.7	29242	34780	28006.1	549971	0	54552.2	117293
	1	47834209	G	T	NPDSHYGELIEK	b19_f31.18566	48.27	0.791796	25542.4	46987.7	41167.6	63437.3	25063.6	0	1.04954e+06	52732.6	42389.4	41423.5	149619
	1	47834209	G	T	NPDSHYGELIEK	b29_f30.32233	58.58	0.80198	27239.1	29552.1	464485	18183.1	21591.1	23112.4	26811.7	22742	72639	75836.5	70797.8
	1	47834209	G	T	NPDSHYGELIEK	b27_f31.13574	52.74	0.786689	36265.3	23360.1	15217.1	217062	21282.4	24012.3	21797.8	28598.6	17690.3	411907	52589.5
	1	47834209	G	T	NPDSHYGELIEK	b26_f31.14199	50.56	0.785799	47272	16984.4	23783.5	51702	749188	103860	59655.4	64455	683241	65302.2	136451
	1	47834209	G	T	NPDSHYGELIEK	b10_f31.16228	46.17	0.764349	59154.4	109590	111822	94653.9	82216.1	102515	78807.8	88766.3	55949.1	3.37603e+06	623092
	1	47834209	G	T	NPDSHYGELIEK	b23_f31.31686	57.52	0.791898	114103	2454.5	3725.26	2565.48	3659.19	1122.76	3426.58	2145.45	2537.03	2744.97	14139.2
	1	47834209	G	T	NPDSHYGELIEK	b05_f29.17389	45.98	0.73184	162711	15254.5	9669.3	12530.2	19908	16813.1	19196	18605.6	18327.9	130409	43048.3
	1	47834209	G	T	NPDSHYGELIEK	b06_f29.17619	57.29	0.788968	230180	18437.9	15549.5	24169.5	29571.6	25731.5	216023	24502	17784.6	21958.5	54810.7
	1	47834209	G	T	NPDSHYGELIEK	b15_f29.12820	42.01	0.746489	346299	365018	16768.3	13141	14510.5	12893.5	15321	8076.89	12021.5	9641.98	57720.5
	1	47838652	A	G	REM@DQTM@AASAQK	b29_f33.3072	40.46	1	8708.02	5301.76	5832.23	446532	0	11476.7	8569.74	7399.85	19059.8	11076.5	11714.3
	1	47838652	A	G	REMDQTMAASAQK	b10_f34.10283	65.4	0.743119	97844.6	96406.4	100106	100144	83046.8	804841	0	78050	121469	114963	115041
	1	50666515	C	T	LMSGPVPPSACSPR	b09_f16.19265	27.33	0.499085	64415.3	60870.1	65005.9	63562.7	56573.2	58692.7	61065.4	51498.3	75953.8	74812.9	53769
	1	51826921	T	C	EKDPEM@FCDPFTSATTTTNK	b26_f08.24859	36.28	0.520121	3166.71	10054.7	11963.3	1540.31	16091.7	1815.31	28423.4	8181.6	2772.98	2768.35	7878.8
	1	51826921	T	C	EKDPEM@FCDPFTSATTTTNK	b25_f08.24503	59.19	0.801487	4307.99	2578.69	58280.2	48910	109229	2155.62	106824	30481.9	101551	11114.3	36630.7
	1	51826921	T	C	EKDPEMFCDPFTSATTTTNK	b18_f02.26640	63.05	0.850119	9706.12	40281	48870.2	7175.02	47441.3	200236	0	174570	0	47475.3	18229.6
	1	51826921	T	C	EKDPEMFCDPFTSATTTTNK	b05_f04.29358	46.84	1	12303.1	15704.6	13926.6	60738.9	13789.8	14721.5	16369.1	16636.5	21428.3	115608	58592.1
	1	51826921	T	C	EKDPEMFCDPFTSATTTTNK	b27_f06.28387	50.77	0.788261	15552.2	10805.5	9946.54	10358.4	6057.44	13812.1	80340.8	13319.6	55529.5	89020.3	36369.9
	1	51826921	T	C	EKDPEMFCDPFTSATTTTNK	b04_f04.28493	44.57	0.783038	16832.7	13672.1	148774	15709.8	11443.8	15810.1	15307.9	18310.1	76593	144948	71581.9
	1	51826921	T	C	EKDPEM@FCDPFTSATTTTNK	b01_f02.18458	27.03	0.606733	18910.1	16864.3	20820.6	18803.8	12901.2	13610.5	87291.7	96392.8	18912.2	20957.5	37804.4
	1	51826921	T	C	EKDPEMFCDPFTSATTTTNK	b15_f04.23146	49.44	1	31948.8	4440.57	29958.6	17724.2	2528.84	106143	5075.63	17317.1	5578.37	37232.3	10473.5
	1	51826921	T	C	EKDPEM@FCDPFTSATTTTNK	b17_f04.21931	32.46	0.647874	33329.4	10826	28463.8	9022.51	45091.4	8875.4	12430.2	13284.9	51554.5	11526.8	22469.8
	1	51826921	T	C	EKDPEMFCDPFTSATTTTNK	b11_f22.24981	47.55	0.791798	37834.7	98989.7	78044.5	32498.4	34363.4	86925.8	107794	33500.3	84349.3	29090.1	54492.2
	1	51826921	T	C	EKDPEMFCDPFTSATTTTNK	b14_f03.25910	68.73	1	42327.1	79665.2	88635.7	85280.5	57545.6	8114.68	129167	9546.67	9685.94	9573.9	28234.2
	1	51826921	T	C	EKDPEMFCDPFTSATTTTNK	b24_f06.27460	60.04	0.838608	72893.9	34824.2	27740.3	83406.4	148302	163231	39251	22227.6	21762.9	30343.2	45727.8
	1	51826921	T	C	EKDPEMFCDPFTSATTTTNK	b07_f06.31060	60.63	0.87267	308927	554852	119597	90272.5	665533	410907	340867	118650	759979	478681	228247
	1	52851608	G	A	SLKPRMPRCAAPQIR	b15_f04.25845	24.05	0.0178794	5804.59	5008	6682.6	5769.75	3222.37	7543.8	5720.15	5984.65	6681.5	4719.91	5633.51
	1	53544597	T	C	NELAALARGALAGM@AQLR	b18_f04.23237	23.3	0.0858369	29724	19458.2	26591.2	26346.1	24722.6	16841.2	19428.5	18184.1	21582	25579.3	30422
	1	53544597	T	C	GALAGMAQLR	b08_f36.7543	32.05	0.0421217	165305	575353	198914	387935	197028	307911	196089	490429	188077	468388	176891
	1	53676448	G	A	DGSTAIHFEHSWGDGVAVLR	b25_f07.35410	38.65	0.714877	4648.54	3908.67	4437.83	3601.1	3658.96	4046.45	2386.86	4935.39	4631.35	4082.57	3910.21
	1	53676448	G	A	DGSTAIHFEHSWGDGVAVLR	b16_f06.19661	48.04	0.819525	15460.9	19431.3	18770	18291.5	15468.3	16027.8	19838.2	15849.6	18373.3	19534.7	19566.2
	1	53676448	G	A	DGSTAIHFEHSWGDGVAVLR	b18_f04.24081	66.33	0.803859	31072	31531.7	33643.4	37407.4	29097.2	30945.2	33333.2	32910.9	27909.7	31840.5	39297.1
	1	53676448	G	A	DGSTAIHFEHSWGDGVAVLR	b05_f05.26990	46.83	0.70852	38519.6	34609.8	35457.8	45955.1	41844.3	29327.5	30285.5	37404.2	44122.2	38435.5	45992.2
	1	53676448	G	A	DGSTAIHFEHSWGDGVAVLR	b10_f07.30086	94.72	1	82028	99009.7	175147	99792.7	95776.5	83948.3	73828.2	93114.1	82992.9	87356.6	94052.2
	1	53679229	A	G	ALEDVFDALEGK	b10_f14.32970	81.98	0.772505	1.30965e+06	203794	112641	837010	1.66358e+06	597327	89128.8	1.0263e+06	231570	132532	570051
	1	54690954	T	C	NTELAGPGKEGR	b21_f02.18464	25.17	0.166071	34077.8	22617.3	31631.3	23830.4	21413.8	22230.5	25384.1	21845.7	31262	23291.3	29926.5
	1	54690954	T	C	NTELAGPGKEGR	b25_f04.4778	21.63	0	115880	104415	101071	82295.5	90458.6	104248	94771.7	83727.2	82898.6	102447	99287.3
	1	57341803	G	A	RHLVCNGDQNCLDGSDEDDCEDVR	b19_f16.7449	41.88	0	7403.51	10809.3	7608.45	10665.4	8369.11	16310.3	13153.4	12022.6	8746.23	13150.5	6524.54
	1	57373778	G	A	SWGRTLK	b02_f20.20442	24.93	0.202968	27431.8	14618	22600.9	20204.1	18685.8	18832.7	12931.5	14237.5	25649.8	15242.6	19153.7
	1	57373778	G	A	SWGRTLK	b21_f23.38424	26.01	0.276817	29973.2	19827.8	35677.1	23418.2	15454.8	24230.7	15635.1	17661	26071.3	27037.2	19477.3
	1	57373778	G	A	SWGRTLK	b03_f28.20368	35.57	0.0818105	32185.5	17721.3	26445.1	19838	23709.9	24962.2	19107.8	16727.2	28833.5	22361.4	18649.8
	1	57373778	G	A	SWGRTLK	b28_f24.27013	28.22	0.0255138	36629	28367.2	36934.9	49777.8	31616.1	38625.2	30809.2	32732.7	30654.1	21543	20417.7
	1	57373778	G	A	SWGRTLK	b18_f24.21988	24.45	0.0257669	52881	36319.6	38079.4	39767.5	43751.3	38652.1	34537.5	32188.4	42293.1	39237.4	35060.5
	1	57373778	G	A	SWGRTLK	b20_f24.23188	27.51	0.0261723	60851.9	29521	71946.7	31222.5	60445.3	29723	47894	28513.2	57678.2	26512.2	46346
	1	57373778	G	A	SWGRTLK	b06_f26.25960	25.79	0.0279178	78582.4	26716.3	73741.3	36225.7	75751.5	24946.7	51876.3	25447.8	99141.1	31610.8	62666.8
	1	57373778	G	A	SWGRTLK	b08_f20.26743	28.24	0.230524	89165	136030	78177.6	146538	69298.9	206558	70674.9	141485	64902.8	136949	47213.5
	1	57373778	G	A	SWGRTLK	b12_f20.22639	26	0.117692	90065.6	88041.9	96913.5	89393.8	92734.1	96029.1	79203.7	93322.9	72340.5	79747.5	66832.7
	1	57373778	G	A	SWGRTLK	b27_f28.27158	26.58	0.192626	103811	64959.5	70049	82253.4	73411.1	93817.7	54559.6	83228.1	94806.1	66417.6	58054.6
	1	57373778	G	A	SWGRTLK	b23_f24.41064	25.16	0.0282194	104094	73758.8	95634.8	92495.6	113356	63628.9	62576.8	69432	84467.4	65084.3	63732.5
	1	57373778	G	A	SWGRTLK	b26_f25.20829	27.37	0.0259408	114038	96670.8	127729	112867	138243	108533	101203	127343	112598	84352	75527.4
	1	57373778	G	A	SWGRTLK	b14_f20.22515	25.82	0.118125	119561	82772.6	102628	80828.9	74632.5	96934	58817.8	71092.2	100384	76586.5	63679.8
	1	57373778	G	A	SWGRTLK	b09_f16.25777	28.17	0.106851	122391	101251	101584	119558	124575	136182	80454.8	149165	133697	99896.4	81454
	1	57373778	G	A	SWGRTLK	b11_f39_02.19317	27.22	0.110948	132129	119856	125513	127737	125649	128261	60986.1	115787	126835	123919	88818.8
	1	57373778	G	A	SWGRTLK	b19_f23.28324	25.21	0.0285601	137110	153151	124445	181975	105585	193823	93686.9	170831	114852	139978	69111.9
	1	57373778	G	A	SWGRTLK	b15_f26.19175	26.38	0.190675	159236	114650	122053	125614	118631	122259	82955.2	121504	121922	87815.1	75723.9
	1	57373778	G	A	SWGRTLK	b24_f28_r.25213	27.95	0.181038	252001	140633	174822	165739	139988	156143	109338	191726	191572	125670	138573
	1	57373778	G	A	SWGRTLK	b07_f23.26389	24.68	0.0287682	433732	326909	441856	359974	413096	313528	298112	412253	364908	309256	277421
	1	57373778	G	A	SWGRTLK	b16_r_f21.22905	24.82	0.0290089	664043	590916	613034	722295	568556	793388	393805	646136	602572	551939	367054
	1	57373778	G	A	SWGRTLK	b01_f21.15084	25.44	0.0283019	847750	407195	609106	679429	596593	647790	396047	565377	729618	491263	384330
	1	57378198	T	C	ALDQYLIEFNACR	b09_f38.21288	26.03	0.225125	106875	196773	180000	155651	110620	126457	108215	141792	67839.8	226617	88700.4
	1	62672415	C	T	DIASVLDLK	b13_f10.23568	31.74	0.201323	21304.5	17889.9	14499	21027.8	21285.1	90012.1	52004.6	47915.1	121923	19828.9	36016.2
	1	62672415	C	T	DIASVLDLK	b16_r_f12.26804	27.21	0.248071	23640.3	20510.2	24825.4	24909.9	55478.3	16171.5	28444.7	49721.4	77891.8	104560	58166.8
	1	62672415	C	T	DIASVLDLK	b01_f09.20869	33.49	0.169006	88390	259851	108804	109863	244936	241061	753693	723669	50529.8	53405.1	207275
	1	62728838	T	C	LLVNLADR	b23_f01.34593	32.76	0.287546	2204.55	2719.22	4748.06	2239.52	2228.51	3383.34	5576.86	6081.75	3607.72	877.181	2773.1
	1	62728838	T	C	LLVNLADR	b02_f33.22293	42.11	0.405842	3319.85	5055.96	4198.3	8578.88	4946.57	4497.21	7169.59	4648.93	7596.1	2343.61	2731.55
	1	62728838	T	C	LLVNLADR	b01_f33.20850	30.59	0.346518	14666.5	18350.7	20464.9	10016.6	8643.24	23858.6	38581.7	19040.1	16473	10480.1	14744.9
	1	62728838	T	C	LLVNLADR	b11_f11.19583	30.15	0.14461	31511.2	48096	26481.5	41055.5	35470.3	36130.1	110352	34745	33939.7	43948.1	35416.7
	1	62739226	C	T	IEEAGTEQEGGPQGGTK	b18_f32.28304	26.09	0.207359	28493.8	33890.3	30054.6	37077.1	26330.2	13967.7	29092.7	14575	15798.1	34160.2	34186.2
	1	62740264	T	C	ASSM@PATLLR	b26_f15.30140	25.05	0.0451098	52635.2	49280.2	62958.9	56527.4	64631.1	58107.1	69296.1	67107.9	68018.4	57820.8	50118.8
	1	63999868	T	C	LTEPNLIK	b22_f22.37684	39.14	0.371231	21972	18690.2	21795.2	19738.6	20332.5	19327.1	90718.3	25428.8	101144	58646.8	36403.2
	1	64095111	A	G	LVVGQNGILSTPAVSCIIR	b18_f08.31677	54.13	0.530575	10825.3	53054.1	11120.1	39795.8	11664.7	133762	0	13563.2	15176.6	8714.86	16596.3
	1	64095111	A	G	LVVGQNGILSTPAVSCIIR	b16_f10.28210	36.52	0.616101	11583.6	10475.5	27539.5	7876.93	9432.48	8928.23	85132.5	6535.74	10506.4	6459.04	11938.9
	1	64095111	A	G	LVVGQNGILSTPAVSCIIR	b15_f10.28324	27.05	0.363031	102907	6590.72	7612.57	7910.84	9825.3	9025.91	8447.7	7904.26	8234.44	8077.42	15200.7
	1	64097432	C	T	ICIDAM@HGVVGPYVK	b26_f05.25988	65.56	0.707749	6003.37	7919.27	57221.3	55652.8	52211.8	66218.2	61564.8	10474.6	7491.7	31227.5	18814.4
	1	64097432	C	T	ICIDAM@HGVVGPYVK	b23_f04.35153	28.89	0.284528	6844.21	4468.58	2053.22	2634.51	2495.38	3670.36	2069.79	5235.52	2719.06	4348.6	3464.74
	1	64097432	C	T	ICIDAM@HGVVGPYVK	b17_f02.23560	27.22	0.668993	7146.84	7788.76	8693.55	14688.6	9062.3	9474.12	6703.61	17564	8153.06	20653.6	8462.68
	1	64097432	C	T	ICIDAMHGVVGPYVK	b14_f02.28147	67.28	0.807818	8201.3	53933.2	11514.3	81615	25185.1	14788.5	50764.2	119627	43044.4	80082.2	41916.2
	1	64097432	C	T	ICIDAM@HGVVGPYVK	b25_f05.25112	62.03	0.64356	11222.7	12309	14359.7	12243.3	80271.1	11360.9	89187.8	15236	17666.5	12457.8	30930
	1	64097432	C	T	ICIDAM@HGVVGPYVK	b20_f04.33879	45.71	0.560271	18408.3	38824	16183.1	15549.9	41746.4	37469.7	41324	46256.3	24686.5	19336.1	23658.5
	1	64097432	C	T	ICIDAM@HGVVGPYVK	b18_f01.24695	31.76	0.504723	18890.4	15480.2	32421	29835.9	54121.8	18403.1	18524.3	15621.5	31593.2	19450.8	20262.1
	1	64097432	C	T	ICIDAM@HGVVGPYVK	b28_f04.25819	29.35	0.508007	19796.6	24352.8	33101.6	20211.3	38259.1	12718	22172.8	20416.6	22543.6	42459.4	21393
	1	64097432	C	T	ICIDAMHGVVGPYVK	b04_f03.29846	54.11	0.741822	20182.3	118610	18580.6	21623.2	137391	212454	23263.4	41238.2	132125	18768.1	41178.9
	1	64097432	C	T	ICIDAM@HGVVGPYVK	b27_f04.24907	59.41	0.586433	21118.4	22224.1	54902.1	22252	18880.4	32154	58366.6	26778.3	75935.8	61440.1	30089.3
	1	64097432	C	T	ICIDAM@HGVVGPYVK	b19_f04.33113	57.56	0.593815	21531	63271.8	19339.5	134534	27691.3	18678.1	65013.9	114352	141874	18544.8	33847.1
	1	64097432	C	T	ICIDAMHGVVGPYVK	b01_f35.31761	36.12	0.687154	25684.5	20638	108415	96878.5	25745.5	33789.7	24142.6	24280.6	86719.6	24115.5	38693.9
	1	64097432	C	T	ICIDAMHGVVGPYVK	b06_f02_1.29663	58.29	0.766169	26132.3	32019.6	28280	205247	34781.9	32148.7	144292	31575.6	25691.2	30824.6	53065
	1	64097432	C	T	ICIDAM@HGVVGPYVK	b24_f03.24001	54.54	0.678768	26971.9	77308.6	22617.8	22419.7	62958.3	28718.7	76774.9	20790.4	26687	19698.1	40039.7
	1	64097432	C	T	ICIDAM@HGVVGPYVK	b13_f02.25925	35.43	0.596669	28199.8	18976.2	17541.2	22898	23197.6	38742.8	32710.9	49105.1	70367.7	29611.3	31848.7
	1	64097432	C	T	ICIDAMHGVVGPYVK	b15_f03.25830	34.95	0.628326	30200.5	37760.8	7551.88	11340.4	31758.4	16379.1	13446.2	26095.1	7573.53	29339.1	11947
	1	64097432	C	T	ICIDAMHGVVGPYVK	b05_f03.30355	47.01	0.721123	54648.4	12031.3	27082.3	24424.9	16665.1	11007.6	18336.3	22313.2	15666.2	20852.5	19165.1
	1	64097432	C	T	ICIDAM@HGVVGPYVK	b09_f02.27624	55.35	0.60813	94074.1	213706	83735.2	133762	243984	281156	112056	91049.8	178078	201180	155244
	1	64097432	C	T	ICIDAMHGVVGPYVK	b11_f11.28891	65.71	0.766246	100643	96059.5	133402	43474.4	119335	36376.9	118593	153177	40151.3	40927.5	55459
	1	64097432	C	T	ICIDAMHGVVGPYVK	b12_f02.24723	71.92	1	278889	34605.2	45347.6	326068	86672.7	394799	92802.3	366641	260107	27461.4	119817
	1	64097432	C	T	ICIDAMHGVVGPYVK	b07_f04.31098	80.47	1	935080	130744	119638	935156	209016	185213	140023	141314	1.26539e+06	1.18433e+06	287336
	1	64097432	C	T	ICIDAMHGVVGPYVK	b10_f05.30678	69.85	0.816321	1.30695e+06	106250	2.30174e+06	92288.6	1.05568e+06	131420	95456.4	1.33419e+06	102711	50615.4	298608
	1	64120039	G	A	LIFTDGSRIIFR	b01_f37.31722	25.4	0.228346	113022	125095	117325	141315	105003	100976	108124	81410.6	153704	154234	134573
	1	67199543	G	A	VSEQKPQATYYNIDMLK	b24_f23.17805	40.93	0.556071	30495.5	37994.2	36990.3	33543.1	26992.8	24264.5	30878.9	40447	34864.8	27829.3	24366.6
	1	67199543	G	A	VSEQKPQATYYNIDMLK	b19_f23.23717	26.9	0.5829	34044.2	35905	36845.5	33319.8	32426.5	31588	42252.2	31665	36204.8	38227.9	33442.1
	1	67199543	G	A	VSEQKPQATYYNIDMLK	b06_f21.19496	39.01	0.560625	43112.5	32316	35505.4	20091.5	32979.2	32293.1	26677.9	30937.1	40366.3	24478.9	30673.7
	1	70819679	C	A	THNIVQK	b08_f09.9006	26.79	0.12766	137787	189682	169944	169168	148077	57851	117143	106430	124055	183681	147660
	1	71536574	G	C	SKSGSSHSR	b25_f19.10759	22.29	0.0991476	1.29012	0	46186.9	27551.8	50067.4	23958	30849.1	54190	2522.25	2412.54	21843.5
	1	71536574	G	C	SKSGSSHSR	b04_f05.11479	22.57	0.0983607	25465.6	4251.72	2223.5	4069.19	25458.4	123094	28848.6	4930.86	16243.3	3889.54	9320.55
	1	71536574	G	C	SKSGSSHSR	b17_f15.7008	22.76	0.22891	65035.5	6208.31	69215.9	5915.98	70493.6	17542.9	5511.81	24919.4	127337	7318.18	48191.7
	1	71536574	G	C	SKSGSSHSR	b21_f17.7650	22.39	0.190264	515652	9385.42	293561	8564.8	266334	284675	275898	12587.5	275024	3265.42	138492
	1	75038228	A	C	ELDVARERR	b21_f34.27470	23.97	0.198582	27632.1	21867.3	27518.8	23911.5	12784.7	19452.6	19521.3	18414.3	25150.9	30352.3	25768.1
	1	75175886	T	C	VLGTAGTEEGQK	b22_f03.23120	73.31	1	0.04558	3.86588	0	455.829	545.652	100574	1448.93	2540.36	113772	856.586	20212.9
	1	75175886	T	C	VLGTAGTEEGQK	b27_f03.12217	84.01	1	3175.77	1728.44	147884	108058	207778	4205.51	5279.2	0	145274	5.1926	24880.3
	1	75175886	T	C	VLGTAGTEEGQK	b19_f03.15043	26.53	0.444026	3385.12	4675.09	3354.01	3231.16	2829.23	2265.97	3496.84	1456.43	978.579	101041	21917.4
	1	75175886	T	C	VLGTAGTEEGQK	b13_f38.6454	28.81	0.511628	3387.37	127216	3431.01	3121.09	1568.29	3212.84	4878.99	1483.66	4551.96	3720.06	15152.1
	1	75175886	T	C	VLGTAGTEEGQK	b29_f02.18095	87.69	1	4003.73	8336	5274.09	0	598074	0	938809	6476.12	108289	158654	138253
	1	75175886	T	C	VLGTAGTEEGQK	b18_f38.11461	89.19	1	4123.35	0	529010	6852.69	16191.3	0	455687	6241.52	9649.29	1852.81	83984.5
	1	75175886	T	C	VLGTAGTEEGQK	b16_f40.5596	82.93	1	4184.52	3956.8	4356.32	190128	6316.26	132214	4740.19	7445.71	6139.53	385339	0
	1	75175886	T	C	VLGTAGTEEGQK	b25_f04.11947	86.68	1	5612.55	0	1.40097e+06	4520.86	25942	13526.3	5200.62	1.35748e+06	0	14946.6	162461
	1	75175886	T	C	VLGTAGTEEGQK	b03_f01.17450	91.09	1	6429.94	0	404889	6028.06	7291.24	8768.67	8126.84	507371	373054	334819	73775.9
	1	75175886	T	C	VLGTAGTEEGQK	b06_f40.14583	89.1	1	7418.9	0	786698	12777.5	33826.4	1.02062e+06	1.0071e+06	994471	0	17223.5	233077
	1	75175886	T	C	VLGTAGTEEGQK	b24_f03.11291	90.22	1	7890.48	6922.38	5983.69	269731	0	290328	254193	9850.08	8028.25	228831	65493.9
	1	75175886	T	C	VLGTAGTEEGQK	b20_f03.18434	86.92	1	8181.71	606020	0	23973.5	13051.6	9605.96	9525.37	463935	0	11485.7	133161
	1	75175886	T	C	VLGTAGTEEGQK	b28_f03.12901	90.99	1	14114.9	9233.96	12368.7	10269.2	11024.9	414456	0	20031.1	14614.6	531269	130468
	1	75175886	T	C	VLGTAGTEEGQK	b04_f38.14432	70.65	0.64586	14277.1	27326.8	28374.2	1.088e+06	28420.2	1.875e+06	0	40013.3	5392.37	776896	202130
	1	75175886	T	C	VLGTAGTEEGQK	b10_f03.15144	85.72	1	20873.4	19736.2	45783.1	473038	0	25130.6	299939	39959.7	22004.4	26724.1	92128
	1	75175886	T	C	VLGTAGTEEGQK	b08_f39.13991	87.38	1	21686	1.42182e+06	0	46408	26649.5	35698.3	30562.3	27388.9	39773.2	31276.9	132407
	1	75175886	T	C	VLGTAGTEEGQK	b23_f03.18051	64.36	0.635799	23149.7	4.09762	429.744	0	40034.5	36925.6	517.206	375.623	0	69.434	6601.65
	1	75175886	T	C	VLGTAGTEEGQK	b01_f40.10323	83.63	1	42735.1	1.37438e+06	25374	3.04677e+06	2.90632e+06	58093.1	46674.7	21819.2	17083.2	11721.5	336470
	1	75175886	T	C	VLGTAGTEEGQK	b21_f03.30107	63.45	0.612451	43581.5	0	1634	4120.91	0	0	49887.4	34643.7	754.845	700.298	10996.5
	1	75175886	T	C	VLGTAGTEEGQK	b09_f39.13060	83.82	1	49508.9	5.14743e+06	0	164840	87940	3.42078e+06	0	79180.5	39214.1	97347.5	690476
	1	75175886	T	C	VLGTAGTEEGQK	b26_f04.12318	50.8	0.583268	148166	3500.38	4901.2	2413.77	6841.53	7169.14	3698.42	0	3102.53	2166.28	32107.1
	1	75175886	T	C	VLGTAGTEEGQK	b15_f40.6618	77.16	1	203451	4076.07	6266.63	3757.97	5923.2	4099.22	4871.17	0	334003	6478.09	34631
	1	75175886	T	C	VLGTAGTEEGQK	b05_f40.13935	70.98	1	233382	0	212906	6365.84	4643.04	5357.7	9849.67	6773.65	5802.95	5900.97	55020.7
	1	75175886	T	C	VLGTAGTEEGQK	b07_f02.18271	86.66	1	310489	51641.4	38205.4	48710.7	55656.7	55239.8	347878	503863	464493	44409.9	98845.8
	1	75175886	T	C	VLGTAGTEEGQK	b11_f18.9208	88.42	1	648532	604680	0	19152.6	19061.5	18095.6	21251.4	12600.8	18498.7	16031	166391
	1	75175886	T	C	VLGTAGTEEGQK	b02_f31.15544	89.22	1	2.07615e+06	7244.7	33009.6	5935.01	7677.07	5262.75	5592.35	0	7433.22	15.7479	245270
	1	75188902	C	T	VHACGVNPVETYIHSGTYSR	b04_f16.20585	36.9	0.60813	8184.86	30503.1	7975.23	17358.9	10469	19336.3	8053.34	16490.6	14706.4	12584.1	12199.3
	1	75214441	A	G	QLQDAQILHSVAIDSGFR	b01_f12.21226	28.46	0.45889	13341.7	14840.8	14022.5	13650.4	14169.9	14663.7	13345.9	11138	13954	11405.1	12249.2
	1	76199277	A	C	VLLSEWPDR	b08_f34.10095	26.09	0.31238	444918	474165	430035	467264	405719	392824	453896	439571	446932	401157	414974
	1	76378502	G	A	IYLNNLK	b24_f27.24965	22.37	0.134555	50850.1	45506.6	70476	62110.6	41988	36829.5	64644	70718.7	73698.2	40927.9	52924.7
	1	76378502	G	A	IYLNNLK	b14_f27.26059	24.08	0.0245017	55403.4	65761.5	58383.7	67757.8	66049.1	67084.2	41156.2	61683.9	47331.4	67265.3	43329.7
	1	76378502	G	A	IYLNNLK	b06_f29.30363	25.42	0.24941	63796.3	51891.1	65815.2	47712.1	44867.3	53525.3	48842.5	56911	70830.4	38682.8	59438.1
	1	76378502	G	A	IYLNNLK	b02_f20.24721	32.41	0.190682	80950.8	87592.9	69214.3	73283.9	74406.3	56896.1	68524.4	98140.8	69959.2	67320.9	50471.5
	1	76378502	G	A	IYLNNLK	b11_f25.23748	27.49	0.23645	187798	220654	216088	221089	191846	203719	158691	281560	192725	175826	169542
	1	76378502	G	A	IYLNNLK	b08_f28.30938	26.54	0.101733	190287	174801	187321	205039	167910	185158	174386	194954	182956	185690	166096
	1	76378502	G	A	IYLNNLK	b07_f27.30223	26.55	0.193597	830187	770425	975318	745635	431572	923724	795333	919787	627903	603523	639680
	1	78267157	A	C	ILPWEPEHLLLEYTK	b16_f39.28976	38.87	0.572421	16239	19182.7	11055.1	17202.4	12445	17114.6	14317.1	17475.2	12966.9	17571.9	10512.7
	1	78340540	C	A	NQVILFLK	b15_f20.27286	41.75	0.513772	10092.3	7988.71	5421	11775.4	11463.8	55587.9	7979.6	10801.7	10151.8	23224.1	7642.06
	1	78340540	C	A	NQVILFLK	b16_r_f20.30462	54.23	0.474645	13954	21720.2	19757.2	25176.4	35714	35705.3	26968.4	135794	41877.7	117889	16367.4
	1	78340540	C	A	NQVILFLK	b19_f22.37176	63.05	0.464235	17835.7	77386.2	98658.9	41352.2	25056.8	114416	142425	108289	85799	113995	21666.8
	1	78340540	C	A	NQVILFLK	b11_f21.28890	55.17	0.476346	28992.8	79744.8	35183.4	31182.2	75593.9	31270.4	69569.1	25687.9	77255.9	29068.7	20568.4
	1	78340540	C	A	NQVILFLK	b18_f18.30011	48.33	0.464722	29055.5	17542.6	23920.6	11769.8	43310.8	53316.6	12800.2	47301.6	28719.8	22024.9	10682.5
	1	78340540	C	A	NQVILFLK	b01_f11.25394	61.61	0.476871	30632.5	142705	88477.7	26110.4	144117	117687	151139	151717	26621.2	141834	30737.2
	1	78340540	C	A	NQVILFLK	b20_f22.36342	55.43	0.510734	34704.7	29181.4	62170.1	26966.3	28164.3	69713	65991.1	47755	96245.1	90984.1	26764.8
	1	78340540	C	A	NQVILFLK	b17_f20.30900	47.74	0.533096	69255.4	18500.6	11147.4	15692.1	48125.1	74388.2	20105.5	25341.5	19027	41470.3	14178.8
	1	78395085	A	C	LSFEELER	b03_f34.20877	32.67	0	7636.77	5721.49	7011.57	7847.25	6411.06	9666.83	6732.06	10285.1	10018.3	7212.4	7918.82
	1	78395085	A	C	LSFEELER	b20_f31.17024	35	1	24198.2	22046	23643.8	24235.6	24032.2	41027.3	27358.2	23133	41344.1	35154.9	24527.5
	1	78395085	A	C	LSFEELER	b25_f12.12225	32.02	0.28499	27652.4	37655.1	28926.3	58686	64704.9	35856.4	56849.8	71202.2	58669	53810.7	39516.2
	1	78395085	A	C	LSFEELER	b14_f17.14768	32.85	0.25134	30494.6	61783.5	30956.8	53934.5	84743.3	68659.4	68080.3	238989	62800.6	49615.1	37264.7
	1	78395085	A	C	LSFEELER	b19_f36.31891	30.09	0	31954.5	23631.9	24539.9	22643.2	27822.8	25977.9	43679.2	23378.8	32171.6	29100.5	30822.5
	1	78395085	A	C	LSFEELER	b26_f22.12703	34.26	0.273161	35736.9	44056.3	54824.5	30184.8	25302.1	32165.7	25254.9	24996.1	40726.4	23215.2	33311.1
	1	78395085	A	C	LSFEELER	b02_f25.28355	31.05	0	38872.8	39536.7	36897.2	48298.1	35804.3	69862.9	39483.6	38660.3	42574	38839.2	36460.2
	1	78395085	A	C	LSFEELER	b04_f32.27051	37.29	0	41414.6	50229.1	44394.2	56018	46927.2	62908.1	48541.6	66564.3	48052.5	46078.1	47069.9
	1	78395085	A	C	LSFEELER	b24_f35.29614	39.43	0	42994.5	54853.4	44375.2	51816.1	79619.4	96585	47661.8	49024.8	53870.8	72115.4	50244.1
	1	78395085	A	C	LSFEELER	b06_f20.17068	30.4	0.281145	53363.9	58650.3	50611.2	67685	63968.1	75068.2	64779.5	44072.8	57849.9	81385.5	68054.5
	1	78395085	A	C	LSFEELER	b12_f29.13374	30.64	0.296725	54312.5	43154.8	51466.8	56501.8	75094.1	63018.6	63410.5	54147.5	129137	44986.7	53659.1
	1	78395085	A	C	LSFEELER	b27_f31.12691	33.93	0.25988	55011.9	61443.8	65712.4	56967.7	44024.7	65339.9	107753	67591.2	103742	68183.2	73585.4
	1	78395085	A	C	LSFEELER	b16_r_f20.15066	32.57	0.28793	73998.1	45221.4	45678.8	68474	88770.9	56225.3	83235.8	159936	105524	114062	75397
	1	78395085	A	C	LSFEELER	b28_f22.13269	31.48	0.0146125	79124.5	96925.5	63034.2	36435.1	49644.7	63898.8	51112.1	32395	334264	57740.7	80960.6
	1	78395085	A	C	LSFEELER	b01_f34.21142	30.72	0	86389.6	122809	69299.9	76664.1	102514	80712.6	109505	121136	87339.7	72694.1	96700.6
	1	78395085	A	C	LSFEELER	b09_f33.26413	34.83	0	98139.6	105910	80798.2	114871	107831	112710	100957	113862	128286	122195	105231
	1	78395085	A	C	LSFEELER	b15_f20.10279	33.57	0.266399	141058	67064	134025	88645.8	172760	569768	153626	90360.7	190726	116739	205184
	1	78395085	A	C	LSFEELER	b11_f27.10978	31.85	0.25304	193273	434074	217035	672850	698852	947773	1.04214e+06	711005	464946	218072	657168
	1	78395085	A	C	LSFEELER	b10_f36.26878	33.04	0	217929	209676	423300	238039	341208	246377	208904	326257	226187	203684	218722
	1	78395085	A	C	LSFEELER	b29_f21.20569	36.27	0.10284	341048	256319	203558	219296	316107	657583	77331	38664.6	256934	323532	276410
	1	78395085	A	C	LSFEELER	b07_f22.17203	32.77	0.104059	346879	443310	446231	430490	916061	1.54985e+06	598348	352119	1.12944e+06	511300	416004
	1	78395085	A	C	LSFEELER	b08_f20.16647	34.7	0.0806916	533465	200156	244892	272597	684540	964197	544507	651960	772300	191377	485131
	1	79358827	G	T	QTAGLKPEVSCFENIR	b17_f32.28000	27.76	0.46866	9572.76	30195.1	22655.6	76992.5	59309.4	73597	27335.1	11259.1	20960.5	7772.68	33433.7
	1	79358827	G	T	QTAGLKPEVSCFENIR	b19_f33.35517	26.09	0.481411	11883.3	13231.4	23760.2	37057.2	12109.5	36249.6	121382	23748.8	36076.4	92836.1	32014.8
	1	79358827	G	T	QTAGLKPEVSCFENIR	b18_f30.25471	24.71	0.360583	22997.7	19273.2	41483.3	19274.3	42468.7	84943.5	38472.1	76648.6	66745.3	29218.8	31731.2
	1	79358827	G	T	QTAGLKPEVSCFENIR	b02_f26.31780	24.49	0.330747	23948.2	20197	26978.8	61980.9	30120.1	65490.8	24541.6	17443.6	32459.1	40123.5	25996.6
	1	79358827	G	T	QTAGLKPEVSCFENIR	b04_f32.30083	22.12	0.446655	26483.1	24381.5	29947.9	67203.4	57970.1	40356.8	25971.9	86912.3	22899.1	26852.5	35199.6
	1	79358827	G	T	QTAGLKPEVSCFENIR	b01_f26.20995	27.93	0.515933	27948	70142	30929.8	31120.7	56143.4	50353.4	101913	61861.3	28321.8	21837.6	22411
	1	79358827	G	T	QTAGLKPEVSCFENIR	b14_f31.26647	20.31	0.558838	36068.6	42389.5	41539.5	33642.8	187216	79538.7	388553	218863	125475	35292.7	48385.9
	1	79358827	G	T	QTAGLKPEVSCFENIR	b13_f31.23083	24.59	0.367629	36538.1	13611.5	20092.3	11808.5	17189.3	58043.7	66238.6	26526.2	49002.6	11404.3	21099.4
	1	79358827	G	T	QTAGLKPEVSCFENIR	b20_f33.35385	23	0.280435	44335	26497	19132.9	42832.5	57655.8	344277	80056.6	29195.4	229616	215496	59471.8
	1	79358827	G	T	QTAGLKPEVSCFENIR	b26_f35.33042	25.22	0.360032	87387.1	126747	175356	102542	103071	74612.8	89197.8	42752.5	127554	53318.2	137097
	1	79358827	G	T	QTAGLKPEVSCFENIR	b06_f32.30113	27.09	0.458472	90067.8	103036	66259.1	136207	242135	157534	175520	60219.5	48272.3	217040	132267
	1	79358827	G	T	QTAGLKPEVSCFENIR	b11_f06.27976	24.86	0.384956	231241	189837	157502	161750	788087	509253	615736	253328	356061	169601	239599
	1	89322983	T	A	AVDLDLVPGR	b23_f16.39956	34.66	0.409406	7983.32	6568.02	6567.98	7735.22	8197.48	558.522	5169.78	4842.21	7814.85	6382.01	5884.17
	1	89322983	T	A	AVDLDLVPGR	b22_f16.32001	30.17	0.430229	8957.59	8903.75	5922.78	5036.58	6374.17	8059.64	5407.61	10421.6	10396.4	6455.82	7481.4
	1	89322983	T	A	AVDLDLVPGR	b21_f46.37895	27.11	0.397639	10720.1	6497.85	7921.76	8638.92	6034.86	7864.75	7144.91	6408.38	8180.31	8216.58	9468.55
	1	89322983	T	A	AVDLDLVPGR	b19_f16.29552	30.76	0.394343	18856.8	20092.2	22853.2	20227.1	32804	23379.1	17698.6	35411.3	21207.6	18760.5	18172
	1	89322983	T	A	AVDLDLVPGR	b06_f14.27633	35.32	0.478482	26285.5	26792.2	29469.5	25769.8	23418.9	37338.7	25437	25522.2	35827.8	27266.2	29999.9
	1	89322983	T	A	AVDLDLVPGR	b15_f15.19255	31.53	0.429749	28481.1	35565.4	37203.6	25090.8	33609.3	19333.5	33554.9	38546.3	36093.6	27201.2	34711.9
	1	89322983	T	A	AVDLDLVPGR	b16_f15.18427	30.16	0.438329	39014.8	48157.6	52653.6	50907.1	37906.4	41523.2	42695.2	46875.2	44038.4	60139.2	52082
	1	89322983	T	A	AVDLDLVPGR	b05_f14.28036	24.85	0.247485	39904.6	32430.4	41090.9	40532.1	28760.5	33219.3	24893.5	41920.8	41611.7	35910.9	27746
	1	89322983	T	A	AVDLDLVPGR	b03_f16.28775	31.94	0.473701	45278.8	55849.9	57043.6	56988.9	54066.3	37258.5	40924.2	40634.3	39811.1	49319	46290.8
	1	89322983	T	A	AVDLDLVPGR	b02_f08.27436	33.76	0.420912	53095.5	46910.7	53190.5	39628.6	55454.2	30041.5	55750.8	55209.4	53825.1	33358.5	51591.8
	1	89322983	T	A	AVDLDLVPGR	b28_f16.31288	29.24	0.455198	69711.4	65005.3	74494.1	56517.4	70516.3	70786.6	82557.2	71777.4	55530.6	81196.9	77480
	1	89322983	T	A	AVDLDLVPGR	b20_f16.33054	35.03	0.499001	73047.7	82674	70758.8	79783.5	80834.6	61235.3	83467.4	100916	42878.8	61008.6	72330.2
	1	89322983	T	A	AVDLDLVPGR	b12_f14.25239	27.73	0.380094	75302.2	80835.5	80793.9	70273	52027.6	61223.7	61016.5	74628.6	33746.1	90915.7	62104.3
	1	89322983	T	A	AVDLDLVPGR	b11_f21.19061	31.26	0.450096	101663	107260	113769	110366	119162	96539.9	142773	112611	132012	96396.2	142115
	1	89322983	T	A	AVDLDLVPGR	b24_f16.30330	31.8	0.422013	124660	140695	139422	126538	54476.3	69759.5	154313	134161	155108	90834.3	142970
	1	89322983	T	A	AVDLDLVPGR	b01_f11.17239	31.85	0.426374	131720	120899	121983	120276	89934.8	113943	87241.8	85461.1	116469	124847	96640.7
	1	89322983	T	A	AVDLDLVPGR	b07_f14.30010	29.46	0.431093	134975	210765	159146	184923	118621	221958	156863	240859	131395	167321	113265
	1	89322983	T	A	AVDLDLVPGR	b08_f14.29833	33.6	0.461607	233184	257625	240759	194823	223132	133770	257812	206158	245356	232552	235063
	1	89322983	T	A	AVDLDLVPGR	b10_f16.27201	32.66	0.420698	240235	274916	239996	269049	158466	300174	239607	225350	225997	261828	199982
	1	89322983	T	A	AVDLDLVPGR	b26_f17.31174	32.72	0.263753	361457	355378	266960	328851	299340	300568	324881	270404	321459	322066	322182
	1	89322983	T	A	AVDLDLVPGR	b09_f14.28435	29.34	0.465576	375734	318642	356010	367492	233701	303146	348450	325887	239692	264671	339825
	1	89522646	G	C	VQLPTESLQELLDLHR	b18_f33.30802	56.15	0.615316	3546.63	1290.53	3067.38	3089.38	1454.03	3365.81	2885.2	3934.79	4745.42	2947.69	3373.19
	1	89522646	G	C	VQLPTESLQELLDLHR	b15_f35.29124	47.62	0.648047	7907.61	6166.32	6015.28	7641.93	6775.04	10913.7	6414.73	6193.35	10716.4	9650.58	7275.78
	1	89522646	G	C	VQLPTESLQELLDLHR	b13_f34.29285	70.04	1	45770.8	77892	49100	87255.9	90702.6	56542.1	44002.9	65350.7	89929.5	22480.1	81415.4
	1	89523756	G	T	LQDEELDPEFVQK	b11_f30.24257	36.71	0.566058	199672	39768.7	34277	44248.4	43831	37538.1	35179.9	34309.4	40214.6	37676.3	52225.4
	1	89582690	G	C	TLSGGIAVNGPR	b21_f12.29010	28.88	0.286357	6005.45	6710.16	9364.59	9923.14	6619.85	6545.7	5595.65	4930.42	10104.3	6896.42	5467.05
	1	89582690	G	C	TLSGGIAVNGPR	b29_f12.22930	38.11	0.485699	18661.1	10654.8	9923.48	11353.3	14672.1	11142	27722.3	44541.7	13911.1	13990.9	12316.2
	1	89582690	G	C	TLSGGIAVNGPR	b12_f10.14900	37.26	0.53328	25610.2	23778.1	31945.1	35255.9	28362.6	29236.2	31917	67614.3	63135.4	21585.1	35399
	1	89582690	G	C	TLSGGIAVNGPR	b27_f13.14229	51.2	0.541016	41267.8	23491.3	24937.2	37688.4	23739.6	34957.3	28314.3	25224.1	28632.5	33698.6	30331
	1	89582690	G	C	TLSGGIAVNGPR	b18_f09.14865	73.67	1	43021.8	36156.4	39215.3	31633.1	27986.3	44670	54609.2	29880.7	36947.9	31419.4	37701.9
	1	89582690	G	C	TLSGGIAVNGPR	b02_f04.24600	48.02	0.630987	61431.5	63891.4	59478.6	80824.5	44207.6	29617.7	41887.3	44633	29411.8	55218.1	52538.3
	1	89582690	G	C	TLSGGIAVNGPR	b24_f13.12923	71.64	0.799135	97498.7	53142	24706	32197.4	74388.7	67379.4	49982.4	41557.5	31015.6	54602.3	63334.2
	1	89652071	T	C	KLEGERENLLR	b27_f13.6963	25.76	0.168866	77343.8	83339.3	68287.9	72867.2	94492.5	62559	65969.9	70731.6	65708.3	67924.6	66183.4
	1	92647223	A	G	KQSSNDLFQVNSTSDDEIPR	b22_f08.38687	25.62	1	0	2034.02	1771.91	973.054	0	1777.35	833.529	0	3616.25	1138.3	1452.41
	1	92647223	A	G	QSSNDLFQVNSTSDDEIPR	b20_f27.45626	50.85	0.674926	1048.56	1420.81	805.202	1577.86	1087.89	946.422	1995.58	1363.98	852.177	1257.12	1077.6
	1	92647223	A	G	QSSNDLFQVNSTSDDEIPR	b21_f27.39835	43.1	0.766589	1632.44	3012.47	3723.67	1397.51	764.729	1498.19	1522.99	3746.75	1458.83	3328.64	4868.9
	1	92647223	A	G	QSSNDLFQVNSTSDDEIPR	b23_f27.41211	60.33	0.691696	2423.36	3947.61	2066.81	2446.87	3859.55	3160.01	3082.05	2137.58	2314.38	2914.63	2595.81
	1	92647223	A	G	QSSNDLFQVNSTSDDEIPR	b18_f24.21029	68.77	0.708158	5581.73	55574.7	37632.4	39098.6	42315.7	28556.9	44276.2	42375.6	24497.5	33804.9	60895.1
	1	92647223	A	G	QSSNDLFQVNSTSDDEIPR	b05_f25.25349	84.01	1	8289.92	56620.5	174558	195353	55660.7	62831.1	129400	93713.4	55213.4	88163.6	129772
	1	92647223	A	G	KQSSNDLFQVNSTSDDEIPR	b27_f18.27141	50.63	0.629271	10233.4	7978.16	7917.81	14573.6	14912.6	9959.28	6924.87	13406.7	16210	3367.01	8490.1
	1	92647223	A	G	QSSNDLFQVNSTSDDEIPRK	b24_f35.24372	38.6	0.641969	15263.1	19977.4	26683.4	23773	9126.07	15181.7	9427.17	22830.9	13222.9	11072.5	20509.5
	1	92647223	A	G	KQSSNDLFQVNSTSDDEIPR	b25_f09.20798	81.57	1	17755.5	20145.6	28544.3	31323.3	22602	25173.2	18720.3	13057.5	30406.4	16380.8	18148.6
	1	92647223	A	G	QSSNDLFQVNSTSDDEIPR	b19_f27.26425	46.57	0.536826	22670.5	25377.2	13833.2	17493.9	16559.3	14953.3	15159.4	12198.1	28367.2	9872.93	24633.1
	1	92647223	A	G	QSSNDLFQVNSTSDDEIPR	b04_f21.25191	42.33	0.54713	26976.4	36041.7	25242.8	41214	41051.3	28535.9	29229.8	18154.2	21078.4	2293.74	33055.9
	1	92647223	A	G	QSSNDLFQVNSTSDDEIPR	b06_f26.25303	82.45	1	28196	24135.6	38010.4	25850.5	18167	33275.8	22674.3	13447.4	1651.35	18140.8	29380.5
	1	92647223	A	G	QSSNDLFQVNSTSDDEIPR	b17_f26.21517	64.83	0.673916	34534.4	5317.87	26526.2	53066.1	28792.2	15536.2	34332.7	27964.6	31621.5	5501.49	43083.3
	1	92647223	A	G	QSSNDLFQVNSTSDDEIPR	b15_f26.18375	29.45	0.700849	37007.9	12207.7	36450.3	18769.4	6859.7	18597.6	41748.8	21086	32510.3	19413.6	30261.4
	1	92647223	A	G	QSSNDLFQVNSTSDDEIPR	b26_f27.21637	93.31	1	40675.4	99062.4	11754.2	112614	84984.6	34730.5	94678.3	107772	56400.6	129191	55929.5
	1	92647223	A	G	QSSNDLFQVNSTSDDEIPR	b14_f25.20790	88.66	1	41292	51934.6	42021.5	73457.3	54425.4	5096.29	38666.7	40781	18674.6	27730.3	39932.4
	1	92647223	A	G	QSSNDLFQVNSTSDDEIPR	b12_f25.20842	30.81	0.626095	41848	26219	2604.51	12969.6	19664.2	14006.4	20480.6	31361.3	36364.2	9574.63	30124.2
	1	92647223	A	G	QSSNDLFQVNSTSDDEIPR	b11_f36.19650	79.9	0.801001	47092.7	38634.9	82654.7	48796.4	58403.1	32777.6	37099.8	24684	52555.3	43797.6	72063.8
	1	92647223	A	G	QSSNDLFQVNSTSDDEIPR	b03_f24.26507	59.64	0.680751	68729.9	81440.4	45599.9	9948.54	82906.2	36418.3	9308.81	39032.4	43739	65037.7	58624.4
	1	92647223	A	G	QSSNDLFQVNSTSDDEIPR	b13_f25.20044	52.31	0.615179	69374.8	86351.9	62425.8	61237.8	109353	63662.2	67887	88593.1	71369.2	84225.3	90008.5
	1	92647223	A	G	QSSNDLFQVNSTSDDEIPR	b28_f27.21717	73.12	0.756838	75035.3	63927.8	77592.2	37334.4	56174.1	54420.3	20284.4	24675.7	37562.1	40283.6	56565.3
	1	92647223	A	G	QSSNDLFQVNSTSDDEIPR	b16_r_f26.22764	73.84	0.726571	80190	131799	149345	140138	13009.6	97318.9	5348.91	126133	94457.3	71880.5	150122
	1	92647223	A	G	QSSNDLFQVNSTSDDEIPR	b10_f27.24171	80.03	1	81560.6	70676.7	92997.5	121369	76025.4	68403.6	116878	109711	31829.6	60491.4	83798.4
	1	92647223	A	G	QSSNDLFQVNSTSDDEIPR	b02_f14.25874	75.21	0.798697	88015.4	165525	88185.6	130936	85472.8	67593.3	97330.5	82409.7	192078	13186.3	118202
	1	92647223	A	G	QSSNDLFQVNSTSDDEIPR	b08_f25.26054	80.46	1	119385	124861	219044	34594.5	196630	97558.9	157304	262374	39851	144840	185582
	1	92647223	A	G	QSSNDLFQVNSTSDDEIPR	b07_f27.25947	87.75	1	119994	95043.8	82977.3	86568.6	71175.3	97551.3	218531	102655	38415.3	190146	133680
	1	92647223	A	G	QSSNDLFQVNSTSDDEIPR	b01_f26.14413	93.01	1	146339	176831	7851.16	384195	248412	139318	114708	224260	393879	139276	227284
	1	92647223	A	G	QSSNDLFQVNSTSDDEIPR	b09_f25.24218	96.91	0.850996	189662	99422.7	235532	120887	146341	154650	36699.6	110538	93553.1	30600.9	148242
	1	92647532	C	A	EFSANKK	b22_f41.12586	32.53	0.383646	19787.2	38417.5	31291.9	36379.3	26521.1	34118.6	33162.3	45845.3	39349.5	39318.1	28112
	1	92647532	C	A	EFSANKK	b23_f21.16284	29.92	0.316511	31950.8	25705.2	31936	26101.9	33899.2	35506.4	20606.1	24983.7	50590.3	30106.4	33334
	1	92647532	C	A	EFSANKK	b19_f20.6796	46.01	0.474027	35812.5	42265.4	33138.2	50915.7	47170.2	39852.1	25407	53424.3	32731.8	37130.4	24990.5
	1	92647532	C	A	EFSANKK	b24_f20.6508	37.44	0.316774	41781.3	86561.1	69220.2	136731	29607.9	49717.8	70687.6	128788	55342.4	73511.4	35316.6
	1	92647532	C	A	EFSANKK	b14_f16.8989	45.28	0.440592	76493.9	58226.8	73739.9	96034.7	94139.7	65506.7	47341.5	46287.8	56732.5	79036.5	56407.8
	1	92647532	C	A	EFSANKK	b17_f17.7338	30.8	0.40974	78286.8	50352.8	41466.2	66537.1	47155.9	31235.8	33830.5	59162.9	60481.4	52857.1	44931.7
	1	92647532	C	A	EFSANKK	b04_f18.10550	34.88	0.442374	102904	39539.8	115280	58590.1	90408.1	32414.9	102445	46522.9	114773	64525.3	106492
	1	92647532	C	A	EFSANKK	b26_f22.7222	49.6	0.341129	144281	213810	148245	209728	152041	211597	125246	230003	127930	261877	88596.4
	1	92647532	C	A	EFSANKK	b29_f20.10420	53.89	0.480052	182986	212824	275782	327968	206071	242524	156388	189424	175383	254801	188235
	1	92647532	C	A	EFSANKK	b02_f11.10665	37.45	0.467023	187606	157558	183326	148701	187255	178576	195815	208269	168853	138641	144433
	1	92647532	C	A	EFSANKK	b07_f20.10950	58.83	0.444671	188768	212918	151956	206486	89658.5	189252	173982	187913	85001.1	194985	129894
	1	92647532	C	A	EFSANKK	b20_f20.7098	37.35	0.396252	191169	272574	165183	374081	198568	253177	176370	414326	125482	288153	177197
	1	92647532	C	A	EFSANKK	b21_f20.8579	48.31	0.516042	196324	171749	180338	275818	139892	181293	131509	254613	227823	180500	207638
	1	92647532	C	A	EFSANKK	b16_f18.3121	33.79	0.459012	206728	89938.2	177358	138199	159814	92407.3	242692	80946.1	108889	93653.3	189410
	1	92647532	C	A	EFSANKK	b03_f19.12647	31.28	0.445332	207615	505157	127700	637068	223164	335401	277065	504792	95795.7	361438	102446
	1	92647532	C	A	EFSANKK	b28_f21.7554	47.9	0.473278	226460	142526	199795	150718	131864	232683	72343.2	148132	88383.9	225212	129939
	1	92647532	C	A	EFSANKK	b13_f15.8287	53.07	0.412286	337353	323738	247285	604726	294616	321743	295848	456071	182414	499264	173803
	1	92647532	C	A	EFSANKK	b27_f21.7357	40.03	0.370472	486238	581680	511130	593090	711497	627404	560521	532303	538876	552263	522023
	1	92647532	C	A	EFSANKK	b08_f17.10737	47.23	0.45903	693033	571407	914102	820552	714361	207857	477776	779591	1.03066e+06	725976	821528
	1	92647532	C	A	EFSANKK	b10_f22.9712	51.98	0.482493	909760	775396	1.82213e+06	1.41626e+06	682083	952258	1.26312e+06	1.20039e+06	821249	958365	1.00095e+06
	1	92647532	C	A	EFSANKK	b09_f20.9811	51.07	0.50656	1.32799e+06	701690	1.47495e+06	1.65072e+06	858864	1.0711e+06	1.13082e+06	1.64911e+06	966764	1.31415e+06	832111
	1	92647861	G	A	NTIDILSSR	b22_f12.30439	51.11	0.590882	2340.36	22844.3	18868.1	2988.74	1619.16	2152.56	1232.43	1805.15	3367.49	22707.6	3908.26
	1	92647861	G	A	KNTIDILSSR	b16_f35.15392	48.45	0.719505	6691.92	4702.1	162487	7760.74	6536.83	8531.04	6477.21	15068.4	177316	10005.3	9673.41
	1	92647861	G	A	NTIDILSSRSR	b28_f19.11947	21.64	0.200092	29582.9	22794.3	36823.1	32327.5	24899.3	24687.4	27412.6	24603.9	30934.3	35378.9	23834.8
	1	92647861	G	A	KNTIDILSSR	b29_f07.30552	37.92	0.514768	63170.4	19522.3	125008	20771.8	12946	20423.3	15446.1	18468.5	23615.4	20716.6	21503.7
	1	92647861	G	A	NTIDILSSR	b06_f10.21880	39.98	0.557779	191146	163493	29114.8	36389.5	40378.7	35932	41888.8	39903.9	39660.6	39061.8	47639.3
	1	93073240	C	T	AEQEVIR	b22_f18.10487	25.25	0.0221782	13686.1	11166.8	15534.5	11212.7	15176	25067.9	9866.08	7585.51	18014.4	11434.7	10489.1
	1	93073240	C	T	AEQEVIR	b03_f13.10924	21.92	0.0187044	14993	14446.1	14057.1	21825.2	26724.1	32836.3	15559.1	9739.56	21056.6	11679.5	12623.8
	1	93073240	C	T	AEQEVIR	b18_f15.5422	30.23	0.243467	17904.5	17984.2	21536.9	22333.8	26518	37223	15061.5	10040.3	26899.4	15476.3	15201.3
	1	93073240	C	T	AEQEVIR	b16_r_f17.5384	33.68	0.195368	35571	29780.3	37639.5	41885.7	63751.7	84262.2	34915.1	41326.6	66443.4	25407.9	29195.8
	1	93073240	C	T	AEQEVIR	b15_f17.3250	31.53	0.188709	36359.3	27009.5	35293.5	37481	50962.3	58286.5	28338.2	20848.6	56513.4	43127.2	27035.1
	1	93073240	C	T	AEQEVIR	b06_f16.10286	34.29	0.107612	39452	44217.4	46314.6	64708.7	73719.8	103753	41214.7	31244.3	56338.6	33650.3	40349.6
	1	93073240	C	T	AEQEVIR	b02_f08.9727	29.64	0.211538	49262.5	49648.5	48834.9	65584.5	63177.8	81270.6	40350.2	36037.1	67464.8	33627.8	39075.6
	1	93073240	C	T	AEQEVIR	b11_f22.6129	25.93	0.312379	91558.6	80846.7	123035	97938.4	139992	121439	83101.4	67850.5	162267	68522.3	99724.1
	1	93073240	C	T	AEQEVIR	b12_f16.7340	24.72	0.130663	95065.5	76731.8	96971.4	112460	175264	142030	98582.7	75725.2	171630	71240.9	81715.3
	1	93073240	C	T	AEQEVIR	b08_f13.10069	29.29	0.123933	129067	86873.1	86930.5	97094.8	149403	202060	99922.8	102814	190741	77657.6	76976.6
	1	93142746	G	A	VMEEQVEIK	b28_f24.8097	21.6	0	125655	132496	169207	171546	190237	174927	163208	164102	45894.3	173058	139455
	1	93170289	C	T	LLETDRKSLR	b10_f23.30359	23.87	0.085044	6903362	6793598	92138342	19755564	61851622	14337324	16630676	105399789	0	4.02729e+06	25063486
	1	93620393	G	A	SGHIQILLR	b03_f30.17956	39.59	0.543572	5250.56	6698.22	4553.47	6585.5	7602.22	8342.57	6775.16	4362.21	6416.38	7549.21	6061.02
	1	93682193	A	T	LESELTK	b11_f05.15638	29.67	0.235592	42261.5	50489.3	43683.9	51043.3	47035.4	50068.4	52334.8	41700.7	48715.2	41480.6	36038.6
	1	93682193	A	T	LESELTK	b13_f24.18536	22.4	0.190625	88332	82447.2	79158.9	181055	70534.6	328875	119237	325843	147991	72387.9	96405.6
	1	93704941	G	A	EIM@HLKQDGENK	b04_f38.29561	24.91	0.262545	59762.8	127485	48128.7	185748	99217.5	141487	89155.1	716504	51381.1	41850.8	191910
	1	93712465	G	C	LEATLEK	b03_f40.14135	41.84	0.147706	13376.9	16781.3	23370.5	21093.1	16771.8	18372.3	34221.8	34126.5	34643.5	32087.1	51365.8
	1	93712465	G	C	LEATLEK	b21_f01.35733	45.65	0.26966	31366.9	71086.9	30679.8	54907.1	78991.7	51458.9	51850.6	65818.3	40018.8	44155.2	70268.2
	1	93712465	G	C	LEATLEK	b19_f01.24528	43.85	0.277537	33676.5	36333.2	47410.8	39393.1	103268	42232.4	74719.1	45655.6	54192.6	72612.3	37508.9
	1	93712465	G	C	LEATLEK	b25_f02.26691	44.25	0.19661	34770.4	49776.7	40179.6	63329.9	68565.4	57300.9	53953.3	35921.2	35126.9	75826.2	68052.9
	1	93712465	G	C	LEATLEK	b02_f30.21201	44.61	0.273481	41846.9	34806.3	83836.6	58081.4	72554.8	53691.3	66018.3	44870.5	43802.1	41877.9	90453.6
	1	93712465	G	C	LEATLEK	b22_f41.28608	43.5	0.27908	45647.2	84736.8	63461.9	79358.8	69237.5	151068	97842.6	71702.2	97069.2	58759.8	104213
	1	93712465	G	C	LEATLEK	b23_f01.25150	44.11	0.274088	60143	72770.7	56946.6	137115	59305.8	96945.3	127655	173811	149090	98784	142981
	1	93712465	G	C	LEATLEK	b05_f38.18983	46.67	0.153846	65593	164951	111846	68772.2	45932.3	51315.7	103969	106803	78371	67643.6	110804
	1	93712465	G	C	LEATLEK	b04_f37.18976	49.01	0.226484	66143.3	71967.1	66573.1	121079	60534.3	95819.2	70521.3	117158	135286	106774	165376
	1	93712465	G	C	LEATLEK	b18_f37.17063	47.49	0.318383	67426.7	39375.1	101011	46550.3	82258.2	45492.2	121848	38830.6	111607	35062.7	38570
	1	93712465	G	C	LEATLEK	b13_f37.11344	45.1	0.275831	86290.8	51038.6	138889	116187	98231	141458	118898	95353.8	228854	133411	95415.5
	1	93712465	G	C	LEATLEK	b29_f40.25605	43	0.295581	95217.2	192527	118193	379137	233769	301161	183488	659462	90185.4	370876	160516
	1	93712465	G	C	LEATLEK	b26_f03.17891	44.51	0.197034	120309	29995.7	93159.4	39554.6	88323.9	28188.9	101543	31259.7	137920	36082.3	226367
	1	93712465	G	C	LEATLEK	b15_f39.12142	43.13	0.202411	137253	36045.4	127037	36845.1	177408	63147.3	157020	77845.2	96092.4	61655.8	280272
	1	93712465	G	C	LEATLEK	b27_f01.17869	41.63	0.281528	208047	455507	381693	209812	205471	193336	359754	253679	226746	200763	252413
	1	93712465	G	C	LEATLEK	b16_f39.10975	46.14	0.175769	217073	61398.5	204530	69756.1	184207	82421	163565	88554.4	171365	33665.1	323380
	1	93712465	G	C	LEATLEK	b06_f38.19602	45.03	0.23229	235457	152798	205694	145748	216344	140154	164450	257043	163095	180864	170796
	1	93712465	G	C	LEATLEK	b01_f38.14658	40.53	0.188009	250092	633848	429222	706371	558437	470970	705861	644356	612284	396309	594922
	1	93712465	G	C	LEATLEK	b09_f37.18408	44.55	0.230527	320350	149282	105194	206611	299100	205932	141281	315555	361238	148886	239350
	1	93712465	G	C	LEATLEK	b24_f01.16625	41.65	0.280432	437967	331322	821608	391622	242943	384442	568928	432589	333557	294719	454322
	1	93712465	G	C	LEATLEK	b10_f02.21077	43.83	0.183436	672211	962654	309186	608596	1.18727e+06	662186	710469	840896	1.17549e+06	552199	967903
	1	93712465	G	C	LEATLEK	b07_f01.22642	44.35	0.277339	1.36439e+06	1.05381e+06	932812	1.2874e+06	1336574	654575	1356755	1.38494e+06	1.90844e+06	580255	2.3031e+06
	1	93712465	G	C	LEATLEK	b08_f38.18699	43.18	0.279759	1.43787e+06	905878	1.65996e+06	589046	1.07615e+06	1.11794e+06	1868706	1.14034e+06	976164	631886	1.58459e+06
	1	99771308	G	C	DALTSLTDLNQDPNR	b04_f39.26555	33.45	0.698954	8297.85	13680.2	11740.8	12108.4	9781.18	10788.8	11449.2	11585.4	92955.3	10171.8	9717.23
	1	100349757	A	G	DENSISGTPDITVEIR	b10_f21.24975	54.55	0.72264	25449.2	26321.4	35219.1	24036.7	235075	41569.3	28290.8	31275.2	22890.8	25945	24808.2
	1	100361925	G	A	GILLITR	b19_f10.28581	25.69	0.0171273	2402.67	6746.43	32715.2	5474.68	40302.5	3857.66	3151.94	4662.67	2670.62	2830.82	11734.9
	1	100361925	G	A	GILLITR	b21_f10.41921	32.91	0.0252203	17081.9	5605.66	5276.91	5848.77	7432.45	3650.34	4145.17	5296.8	15308.7	19918	6980.56
	1	100361925	G	A	GILLITR	b11_f16.17551	40.29	0.091586	33706.7	31949.7	144090	39172.8	25256.6	24451.7	89456.1	132565	23738.5	21786.9	40634.2
	1	100361925	G	A	GILLITR	b01_f02.19014	49.82	0.130068	176874	10271.9	7509.87	10751.9	9409.91	7797.78	11079.2	9043.26	12582.7	11046.8	26791.8
	1	100575933	G	A	LSELEVANK	b28_f10.23356	29.86	0.131279	40054.9	50775.9	35265	59820.7	40947.9	58141.4	51206.4	51851	15458.1	52028.9	30187
	1	100575933	G	A	LSELEVANK	b26_f11.21656	30.04	0.30759	41662.2	95607.7	35979.2	92685.2	47040.3	88441.8	45519.1	125121	41592.3	81016	40270
	1	100575933	G	A	LSELEVANK	b22_f50.35878	29.92	0.116644	54863	59852.4	61597.6	41901.5	9439.05	41505.9	45966.1	66582.6	54467.9	46206.2	41624.5
	1	100575933	G	A	LSELEVANK	b25_f11.21442	29.77	0.263016	68116.6	170224	44331.9	70095.9	36725.2	193819	33326.2	137637	33364.6	114758	37840.6
	1	100575933	G	A	LSELEVANK	b21_f50.36341	30.04	0.287949	118579	111085	121282	136498	8452.82	95866.8	56493.7	74540.8	128016	111909	101131
	1	100575933	G	A	LSELEVANK	b16_f08.17581	30.93	0.261235	130198	71042.7	136028	82600.2	97007.1	69862.9	153145	36608.3	108145	32188.8	112304
	1	100575933	G	A	LSELEVANK	b20_f10.31266	30.96	0.178941	146758	149860	164750	145763	112694	57011.3	111579	166182	19911.4	69773	119139
	1	100575933	G	A	LSELEVANK	b03_f09.26432	24.55	0.0207739	175682	152511	149274	162566	123983	99923.7	163037	112536	58242.2	142685	132151
	1	100575933	G	A	LSELEVANK	b13_f06.18395	30.91	0.243934	180692	163142	150639	166181	121570	66064	101712	99968.6	63799.8	186986	138689
	1	100575933	G	A	LSELEVANK	b17_f07.19230	31.64	0.292351	188500	172077	186245	136416	118740	14246.2	159106	175998	143793	154345	128073
	1	100575933	G	A	LSELEVANK	b18_f06.21663	29.67	0.347152	207498	158610	146413	140424	124919	30557.7	145760	39436.3	43917.7	133153	177170
	1	100575933	G	A	LSELEVANK	b15_f08.18234	29.23	0.139583	220189	189797	219014	259735	188977	16829.1	178844	201167	193029	207734	180616
	1	100575933	G	A	LSELEVANK	b10_f11.26704	28.73	0.352593	344269	355525	302786	311469	169209	245421	303164	174521	345082	346261	281043
	1	100575933	G	A	LSELEVANK	b23_f10.35264	27.27	0.13458	346626	408829	295058	378284	289908	112036	323661	157865	306144	491282	234678
	1	100575933	G	A	LSELEVANK	b02_f01.18410	29.51	0.173501	570176	481471	529487	305496	540749	151402	631449	482293	480934	305447	434896
	1	100575933	G	A	LSELEVANK	b05_f07.26637	30.09	0.0900631	625489	569335	545781	485846	408971	552045	449021	561558	665062	428764	435300
	1	100575933	G	A	LSELEVANK	b09_f07.26274	30.41	0.138441	1.91177e+06	801670	1941013	1028644	1052183	574924	1.44154e+06	900273	1.22172e+06	625701	1.77321e+06
	1	100575933	G	A	LSELEVANK	b24_f10.21256	29.61	0.0182371	4.35829e+06	2.83673e+06	2.71402e+06	2.28696e+06	115204	278839	2.76164e+06	3.13351e+06	2.73041e+06	1.08316e+06	2.46448e+06
	1	100681587	A	G	DM@TVPILVPKPPVFTGK	b16_f21.28574	38.35	0.643286	8651.09	11138.8	423051	9278.95	18155.4	9373.54	8717.4	9775.53	9049.33	11436.9	27920.7
	1	100740418	G	A	GGGEVIVQMSPVK	b12_f19.14431	24.26	0.144683	61696.2	56385.8	56391	49684.8	54036.4	52394.6	56740.8	53644.1	71262.6	55333.2	57830.7
	1	100740418	G	A	GGGEVIVQMSPVK	b28_f22.13537	26.58	0.182468	62896	51491.6	46980.2	38322.1	54742.7	41653.7	39182.6	35853.7	55911.9	47113.3	48422.7
	1	100740418	G	A	GGGEVIVQMSPVK	b26_f26.11501	25.99	0.306656	77183.7	61700.1	82296.7	62948.8	72809.8	67348.9	63229.8	67225.8	63220.1	63486.8	70059.1
	1	100740418	G	A	GGGEVIVQMSPVK	b24_f22.11789	26.81	0.102201	182420	193703	175110	205081	257531	244992	177330	192802	190562	217614	172515
	1	100740505	G	C	AFVAAVLPFK	b15_f05.30667	36.27	0.430935	3722.64	4665.2	3042.13	4651.84	3256.24	5452.18	5198.71	5641.92	3236.92	138984	5298.03
	1	100757001	G	A	KSEDEEDATK	b19_f18.3453	55.5	0.656577	12294.6	11489.3	19845.5	634564	0	27325.3	12636.1	16814	13215.4	13583.3	14457.8
	1	100964667	A	G	NYPELNNNRYNR	b26_f33.14460	21.03	0.192107	14302.8	15192.1	16365.1	13149.3	14268.9	16761.4	15108.7	18142	16573.7	12851.9	17545.7
	1	109479978	G	T	HIGGPER	b03_f24.3036	31.03	0.264905	10820.2	29612.3	3123.46	29260.8	1228.15	15664.8	11812	27424.8	26224.7	3018.72	8304.48
	1	109479978	G	T	HIGGPER	b16_f27.905	28.92	0.269364	18429.8	6760.13	4987.85	6217.72	32297.6	12006.2	23497.2	11501	6104.27	7357.78	17379.6
	1	109479978	G	T	HIGGPER	b17_f26.2337	36.34	0.359659	24085.8	47514.2	47802.2	78301.7	20388.3	88048.7	47602.1	22932.2	53276.1	20940.2	41786.9
	1	109479978	G	T	HIGGPER	b04_f20.3612	26.48	0.297583	32227	16277.6	1423.45	28273.5	3780.39	739.472	17769.9	3277.89	2863.38	4041.11	13947.3
	1	109479978	G	T	HIGGPER	b10_f29.1497	32.11	0.252569	51552.9	31907.7	72187.5	42922.6	46029.6	50226.7	29244.8	33368	35554.9	50347.1	43580.7
	1	109526041	C	T	QPVVHFK	b10_f30.13941	30.32	0.529683	19979.7	21006.6	33929.8	21381.1	18652.6	13686.4	17238.4	288116	0	17579.3	36739.4
	1	109526041	C	T	QPVVHFK	b08_f25.15193	29.92	0.475936	37909.8	37783.2	39511.6	42154.1	38638.6	54544.9	39849.8	39753.4	37498.6	256808	35448.8
	1	109526041	C	T	QPVVHFK	b17_f15.12583	22.28	0.366248	46415.6	16381.6	39954.5	19790.3	42407.5	21090.6	43317.1	18464	43840.9	22581.1	57127.4
	1	109779073	G	A	KLDLEAWFPGSEAFR	b16_r_f11.31055	43.58	0.771225	5529.46	8319.06	9456.03	10490.2	7585.25	102349	0	8450.89	9259.17	13983.8	11779.9
	1	109878903	C	G	KPQNSECDATAK	b21_f06.16087	47.12	0.811757	1364.93	0	985.896	1391.03	2740.62	0	234884	3169.15	7858.04	1133.31	4325.98
	1	109878903	C	G	KPQNSECDATAK	b25_f08.4752	75.06	0.87903	3072.21	2746.27	6709.16	0	691771	2255	18050.2	2415.05	8087.88	2640.52	13526.3
	1	109878903	C	G	KPQNSECDATAK	b17_f03.3297	59.45	0.849453	10608.6	11545.4	6182.74	8252.72	9851.68	12867.7	11546.2	0	773752	11217.2	36013.7
	1	109878903	C	G	KPQNSECDATAK	b09_f02.9539	72.85	1	12278	13554.2	17796.1	16653.5	19300.1	1.64174e+06	0	48374.1	18731.9	22237.6	64518.3
	1	109878903	C	G	KPQNSECDATAK	b01_f02.6125	57.94	0.820331	876258	9127.48	43954.3	8145.17	7916.19	8482.99	5317.46	16472.9	4960.23	958163	0
	1	110050180	C	T	VAFLEPAGPGQDQNGK	b20_f23.35257	22.71	0.317041	16054.1	18616.9	14988.9	14601.5	14061.1	14632.3	18979.2	16406	14734.6	18806.8	17116
	1	110163879	G	A	ASLQASTTAPEAR	b04_f26.10178	24.53	0.308194	4041.54	3436.56	6100.66	34332.9	21216.9	5357.88	3396.3	7398.76	6434.8	6990.35	6461.71
	1	110163879	G	A	ASLQASTTAPEAR	b24_f32.6300	80.32	1	10320.9	153243	117495	7232.52	7737.13	15615.8	10022.3	12776.2	13303.9	15096.7	21338.6
	1	110163879	G	A	ASLQASTTAPEAR	b19_f32.6398	46.36	0.670837	36118.9	35993.8	33020	67981.1	36246.5	67503.5	57724.9	39000	35937.7	60988.3	43120.6
	1	110231746	A	G	HSLCGETEEEK	b22_f18.7739	64.88	0.670314	4821.07	0	174534	1090.28	4901.22	709.005	1767.01	0	0	2.12135	5005.96
	1	110231746	A	G	HSLCGETEEEK	b04_f10.7688	28.97	0.482223	5689.7	6603.67	3781.15	2632.03	6160.33	8303.06	6734.79	39139.1	8289.26	4210.85	5604.01
	1	110231746	A	G	HSLCGETEEEK	b29_f18.5804	35.48	0.592165	5892.81	9356.84	8058.98	8709.73	6871.01	5717.16	7124.57	11177.7	16215.6	18220.2	16373.7
	1	110231746	A	G	HSLCGETEEEK	b17_f15.3477	63.36	0.680871	6607.13	9818.23	8008.1	459542	0	12449.1	8410.43	9020.45	4815.61	6806.73	21223.8
	1	110231746	A	G	HSLCGETEEEK	b26_f19.4743	44.08	0.676724	8485.13	9405.52	7850.67	7643.03	6738.59	5407.46	5209	144897	5577.76	6975.31	11501.4
	1	110231746	A	G	HSLCGETEEEK	b13_f13.5991	76.58	0.727605	13009.8	10992.9	201932	13566	12871.6	17385.8	321311	225297	11477.6	16458.8	20228.1
	1	110231746	A	G	HSLCGETEEEK	b10_f18.7134	58.02	0.683213	47141.8	1.0897e+06	0	53883.3	54697.5	34303.2	28443.7	34857.4	39831.7	48312.4	75363.5
	1	110231746	A	G	HSLCGETEEEK	b09_f14.7745	59.55	0.707305	1.11154e+06	69380.6	61461.9	44556.4	151076	94159.2	81850.1	61350.6	53126.1	63992.9	99568.9
	1	110257647	T	C	RPRFAGDK	b03_f23.6459	24.7	0.37004	81686.3	190955	43004.9	266168	73820.1	685749	83115.2	1.10685e+06	281366	203750	102560
	1	110257647	T	C	RPRFAGDK	b27_f29.3563	24.77	0.199435	174482	287430	175083	134943	144778	221322	891028	319565	503919	250004	459692
	1	110257647	T	C	RPRFAGDK	b08_f26.6692	22.92	0.223822	177251	43734.3	53063.3	79933.4	175649	581881	225910	287190	191267	32087.7	143993
	1	110257647	T	C	RPRFAGDK	b11_f38.3372	25.33	0.121595	251302	1.16974e+06	235674	1.19382e+06	473455	3.08079e+06	560177	1.55594e+06	479000	971111	313011
	1	110257647	T	C	RPRFAGDK	b26_f30.3381	26.96	0.208086	392581	511265	812315	403492	327732	389954	318789	293090	646955	318392	839638
	1	110257647	T	C	RPRFAGDK	b10_f30.5169	24.64	0.213474	922658	275512	4.7471e+06	370076	3.7189e+06	324783	1.55169e+06	1.10229e+06	601989	247992	2110911
	1	110279701	C	T	MAQWGNKPIC	b23_f01.30458	32.29	0.559926	0.0457	0	36059.4	990.195	730.402	0	13950.9	577.673	7831.65	6513.65	10104.6
	1	110279701	C	T	M@AQWGNKPIC	b27_f40.14662	31.39	0.728257	1058.45	302294	120669	8332.94	134130	7796.34	5926.02	5838.18	121298	219821	68260.7
	1	110279701	C	T	M@AQWGNKPIC	b22_f40.29892	29.84	0.491622	3343.56	2910.68	3796.18	3750.73	2464.3	23424.3	2347.71	40597.8	3402	1832.53	7353.3
	1	110279701	C	T	M@AQWGNKPIC	b15_f38.10141	21.85	0.451716	3865.27	1759.58	62063	1714.94	2521.29	2807.3	67616.9	3847.77	55938.2	3002.99	31985.1
	1	110279701	C	T	M@AQWGNKPIC	b25_f02.15807	37.16	0.784446	5758.77	805394	0	19107.3	454969	11740.5	12102.1	373400	7585.31	7031.5	234595
	1	110279701	C	T	MAQWGNKPIC	b18_f36.19158	62.98	0.681804	6916.85	11004	12291	8159.78	14048.2	583183	593510	553249	0	10013.9	314722
	1	110279701	C	T	MAQWGNKPIC	b26_f02.21266	62.7	0.789793	7368.7	7219.56	5285.44	4724.03	228384	118971	430883	9934.73	19425	153778	143055
	1	110279701	C	T	M@AQWGNKPIC	b13_f37.9918	34.47	0.700029	15129.5	116373	319687	0	249209	13426.2	7710.16	10543.3	9471.45	9852.93	129804
	1	110279701	C	T	MAQWGNKPIC	b28_f01.22107	76.96	0.74935	15547.4	14921.6	11656	418202	442744	267479	9712.73	11340.5	27580.7	373071	206387
	1	110279701	C	T	MAQWGNKPIC	b01_f32.15453	64.72	0.649258	18319.4	8677.13	8314.81	540061	411077	13964.8	359589	8144.34	12144.5	359806	212177
	1	110279701	C	T	M@AQWGNKPIC	b20_f40.36332	22.82	1	19820.3	0	26956.3	35930.1	21268.4	19868.4	2464.11	13452.1	34927.6	1360.32	12496.6
	1	110279701	C	T	MAQWGNKPIC	b21_f40.32445	57.83	0.603147	28558.9	40697.8	1544.82	17003.5	797.685	20405.1	630.038	541.176	21850.6	2.27097	14507
	1	110279701	C	T	MAQWGNKPIC	b24_f40.21978	29.79	0.533065	39572.1	3410.86	8721.36	28870.4	38452	10679.9	27000.2	10749.8	28782.6	11288.6	27678.4
	1	110279701	C	T	MAQWGNKPIC	b09_f37.21728	75.06	0.661204	46259.3	338035	730335	1.27276e+06	0	51296	54716.5	676120	0	35203.1	390091
	1	110279701	C	T	MAQWGNKPIC	b03_f40.17266	73.19	0.674956	50316.6	68232.6	2738.46	2153.3	118503	70239.8	53623.9	2348.58	42592	63803.6	26391.6
	1	110279701	C	T	MAQWGNKPIC	b07_f01.25290	66.5	0.67594	201154	117192	78917.6	122406	671919	97507.7	177919	91344.1	93317.8	86440.6	162534
	1	110279701	C	T	MAQWGNKPIC	b04_f38.22776	65.82	0.700547	272977	8509.72	358880	146280	195130	867909	208115	9998.32	117062	4213.69	73819.3
	1	110279701	C	T	M@AQWGNKPIC	b02_f32.19460	29.25	1	389907	361809	10797	711718	8009.16	728180	320364	221709	8461.29	525406	174459
	1	110279701	C	T	MAQWGNKPIC	b16_f38.14082	59.83	0.672071	687096	570195	0	1.12212e+06	0	26070.1	501142	1289.02	491600	0	298919
	1	110279701	C	T	M@AQWGNKPIC	b05_f38.17722	23.77	0.659234	748927	306622	321066	201933	17941.1	348722	351467	14440.8	24368.8	31564	178959
	1	110279701	C	T	M@AQWGNKPIC	b08_f20.18644	42.95	0.813504	766969	0	1.29517e+06	46145.9	44601.5	862356	0	497174	44638.4	570691	409318
	1	110279701	C	T	MAQWGNKPIC	b10_f01.24225	77.24	0.696271	788646	70462.7	803898	1.96189e+06	0	105726	62208.7	66722	383090	3.20362e+06	352542
	1	110279701	C	T	MAQWGNKPIC	b29_f10.33651	72.48	0.676325	914805	82089.9	904268	81516.3	51078.6	924239	92539.2	815642	532783	514765	470667
	1	110279701	C	T	MAQWGNKPIC	b06_f38.23128	71.36	0.727158	1.05286e+06	987133	31562.3	1.02005e+06	1.57587e+06	46538.3	1.34283e+06	1.9279e+06	0	26197.3	626712
	1	110279701	C	T	M@AQWGNKPIC	b19_f40.19491	40.65	1	1.59416e+06	1.75886e+06	1.78237e+06	63796.6	40103	1.68782e+06	0	1.12247e+06	15748.3	1.29631e+06	785583
	1	110279701	C	T	M@AQWGNKPIC	b11_f10.15464	36.49	0.794464	2.4696e+06	43120.4	1.03163e+06	856786	914891	1.06992e+06	1.62671e+06	1.65209e+06	44948.7	2.0726e+06	459227
	1	110301260	C	T	LGGLQPSQDRWR	b06_f01.29964	20.42	0.274731	59382.3	45673.3	34671.4	36735.8	60493.1	28393.2	39505.6	45051	46809	39625.5	42124.7
	1	110302450	C	T	VEHLITCK	b13_f01.18875	23.28	0	24555	20401.7	32675.1	30319.7	52710.1	75395.4	45334.1	38270.9	94566	30570.9	45722.3
	1	110302450	C	T	VEHLITCK	b04_f01.19747	22.03	0.10168	91687.8	222862	109985	387068	154932	515036	159152	1.36765e+06	193075	206823	403338
	1	110466555	G	A	SHSSGSVLPLRELEGRR	b01_f37.24187	24.8	0.548387	33561.4	34779.5	25719.7	31200	38815.9	33053.3	32502.4	16071.1	47074.3	26501.5	33419.5
	1	110709720	G	A	AVEEELDTEDRPAWNSK	b25_f21.28371	61.13	0.732046	0	178372	104533	66315.6	6689.41	106310	1772.3	165208	2626.1	85951.8	67618.8
	1	110709720	G	A	AVEEELDTEDRPAWNSK	b21_f21.37194	80.24	0.792124	963.743	259044	0	137442	2094.21	208612	157187	89338.9	5967.83	126316	76363.6
	1	110709720	G	A	AVEEELDTEDRPAWNSK	b26_f21.22284	91.82	0.842082	3215.99	5213.95	115043	150599	214323	355586	155012	336521	135148	169340	98963.2
	1	110709720	G	A	AVEEELDTEDRPAWNSK	b03_f15.23876	59.76	0.74498	7292.41	7725.74	87443.9	66958.5	177489	74387.9	121837	8679.87	40612.6	225385	52783.5
	1	110709720	G	A	AVEEELDTEDRPAWNSK	b13_f16.13585	70.07	1	9513.31	618527	0	266276	0	234732	0	377304	0	13643.3	148012
	1	110709720	G	A	AVEEELDTEDRPAWNSK	b01_f19.11530	64.68	0.758194	23870.7	146753	206406	134620	169621	21381.4	73873.8	101552	147858	277736	102992
	1	110709720	G	A	AVEEELDTEDRPAWNSK	b19_f21.24860	85.19	1	24595.4	24926.4	18105.4	22413.1	261029	27985.2	146186	145614	144193	99976.1	88069.1
	1	110709720	G	A	AVEEELDTEDRPAWNSK	b14_f16.20737	81.55	0.803556	38607	211259	536646	454063	292796	38276.7	97442.6	92191.9	41537.3	41212.5	175174
	1	110709720	G	A	AVEEELDTEDRPAWNSK	b12_f18.19869	87.17	0.85144	61323.3	733584	1.71178e+06	74902.4	565768	69446.6	58743.9	670276	81610.8	1.09557e+06	491000
	1	110709720	G	A	AVEEELDTEDRPAWNSK	b04_f12.22269	65.87	0.753606	148559	160458	11456.8	52971.7	87092.3	113822	70406.6	31058.2	74551.6	84196.1	53778.9
	1	110709720	G	A	AVEEELDTEDRPAWNSK	b20_f21.41028	90.45	0.84953	150499	125881	69999.2	5632.46	3878.38	30983.8	113424	75169.1	3066.58	33534	39434.6
	1	110709720	G	A	AVEEELDTEDRPAWNSK	b15_f19.13539	68.15	0.769626	192368	255920	11964.3	14654.7	177327	33921.7	340894	9971.25	15631.3	8612.86	106979
	1	110709720	G	A	AVEEELDTEDRPAWNSK	b17_f18.19429	75.4	0.831565	252499	195078	193944	352102	11787.4	24331.4	210299	225443	204228	13229.9	126245
	1	110709720	G	A	AVEEELDTEDRPAWNSK	b28_f21.22796	95.55	0.858817	296085	327961	334112	0	656075	208906	298524	202155	32081	7846.49	198197
	1	110709720	G	A	AVEEELDTEDRPAWNSK	b02_f08.22348	62.13	0.751328	339211	189068	23312.9	108891	15984.3	66072.4	11604.6	209528	143282	168672	123392
	1	110709720	G	A	AVEEELDTEDRPAWNSK	b06_f19.22274	81.93	0.838643	396861	134125	32941.7	134616	301117	109988	26865.8	35893.2	516345	27732.8	302123
	1	110709720	G	A	AVEEELDTEDRPAWNSK	b24_f21.19819	93.57	0.876242	525009	271796	18408.8	242927	31741.4	36153.7	12524.6	243848	272489	8471.02	174246
	1	110709720	G	A	AVEEELDTEDRPAWNSK	b08_f18.24846	83.43	0.871149	635654	681733	1.22987e+06	77293.5	84446.2	141491	503641	39039.5	724608	1.30535e+06	360119
	1	110709720	G	A	AVEEELDTEDRPAWNSK	b11_f26.17217	88.35	0.827844	695502	176502	357789	16943.7	25267.6	92437.5	99850.9	54989.4	240122	85164.9	211614
	1	110709720	G	A	AVEEELDTEDRPAWNSK	b05_f18.23790	59.22	0.701621	704543	689829	460294	515837	873689	598097	576203	28443.8	21912.8	430189	414108
	1	110709720	G	A	AVEEELDTEDRPAWNSK	b27_f21.21409	94.4	0.88178	781149	6567.15	295307	301863	297266	612216	303711	527154	223750	283047	237704
	1	110709720	G	A	AVEEELDTEDRPAWNSK	b22_f21.36641	78.76	0.773743	823143	109549	45247.4	163158	90630.3	97161.4	227403	120042	356006	68611.9	229662
	1	110709720	G	A	AVEEELDTEDRPAWNSK	b16_r_f19.19403	79.35	0.843352	884019	541798	49766.1	435779	23293.5	531357	461618	29251.1	407647	25767.1	307927
	1	110709720	G	A	AVEEELDTEDRPAWNSK	b09_f17.21055	92.58	0.831173	1.23135e+06	1.59471e+06	1.5368e+06	2.69824e+06	980885	1.45361e+06	842866	1.36061e+06	1.03251e+06	802598	878668
	1	110709720	G	A	AVEEELDTEDRPAWNSK	b10_f21.20795	90.28	0.860656	1.45599e+06	700340	540563	1.0032e+06	377236	410379	496038	664732	819987	39952.2	382909
	1	110709720	G	A	AVEEELDTEDRPAWNSK	b07_f20.24852	91.04	0.844354	1.89973e+06	0	2.89303e+06	85879.7	98127.5	1.86498e+06	0	68995.6	579744	77620.4	1.01676e+06
	1	110882103	A	G	TAGRDAVPRR	b02_f20.2691	22.98	0.0748477	9651.19	1938.92	9376.65	1701.77	5552.9	2401.35	6684.1	2599.87	9715.67	1926.98	11231.3
	1	110882103	A	G	TAGRDAVPRR	b22_f37.1910	23.27	0.18092	16039.1	11885.6	11230.2	4198.53	3076.41	7206.62	9377.81	7985.09	11641.3	11384.8	9810.53
	1	110882103	A	G	TAGRDAVPRR	b10_f37.5837	23.44	0.163396	56553.3	79964.3	65445.4	72882.9	43113.4	81414.2	53289.8	57926.9	41614.9	106691	46993
	1	110882103	A	G	TAGRDAVPRR	b05_f33.6874	22.51	0.171035	88772.4	71657.2	89421.5	68213.7	63649.5	66951.9	79723	94186.2	51479.5	102300	61988.8
	1	110882103	A	G	TAGRDAVPRR	b09_f33.5748	24.84	0.154992	96413.4	66890.7	80284.5	65665.1	75019.3	63893.2	85260.2	61445.9	68541.1	69289.3	75686.3
	1	110882103	A	G	TAGRDAVPRR	b11_f10.3613	21.25	0.170353	306993	466481	338989	455771	448322	489515	190433	473060	285149	458353	285547
	1	110882103	A	G	TAGRDAVPRR	b15_f34.2126	23.15	0.161987	700548	764189	819732	431116	1.03443e+06	290233	730098	751126	710585	554913	532172
	1	110882627	A	G	ISELGSQLR	b23_f21.34847	24.31	0.0250926	45302.6	18211.2	38690.9	19890.7	35731.4	14877.1	34988.1	13012.3	54760.2	23962.5	44442.1
	1	110882627	A	G	ISELGSQLR	b06_f06.21449	27.18	0.0353201	73296.1	49933.6	58851.9	44769.2	63696.6	39329.5	41780.1	49952.4	58805.4	42269.2	55720
	1	110950439	C	T	AGSPNLR	b02_f10.3319	29.18	0.0726525	19651.9	65225.7	48204.6	19786.6	18979.5	6500.6	16885.8	11482.4	16801.5	8829.53	22910.7
	1	110950439	C	T	AGSPNLR	b29_f25.2843	32.31	0.184773	23314.2	14321	12157	8046.98	9297.56	7089.94	223727	74540.1	8358.06	10600.6	11494.8
	1	110950439	C	T	AGSPNLR	b20_f22.10034	32.41	0.0222154	30925.5	44067.7	56503.7	16241.9	43316.5	11754.2	12993.9	13049.2	7993.87	11717.5	24334.5
	1	110950439	C	T	AGSPNLR	b27_f28.3372	26.49	0.0796527	45479.9	60808.8	65829.4	70746.8	56654.4	80777.1	45564.1	68045.2	61197.1	80458.8	65115.8
	1	110950439	C	T	AGSPNLR	b01_f27.5724	26.4	0.113258	65333.6	69165.2	57453.4	60139.3	37856.9	52386	38927.3	26078.7	45988.9	91433.1	53378.3
	1	110950439	C	T	AGSPNLR	b04_f20.5656	21.38	0.163237	68351.9	49130	63403.3	45269.1	63550.7	34330	58906.4	27953.3	66429	120494	67651.5
	1	110950439	C	T	AGSPNLR	b18_f25.3008	24.57	0.026048	88194.4	81407	75474	94291.2	72059.6	47223.2	90264.5	59675.5	42932.7	83319.4	80360.7
	1	110950439	C	T	AGSPNLR	b23_f23.1305	28.63	0.0251484	96401.1	21542.1	15050.9	21457.8	23543.1	7568.36	10448.9	14518.8	38336.3	12781	23730.3
	1	110950439	C	T	AGSPNLR	b10_f29.3860	27.54	0.112564	99112	41857	57973.7	43911.5	42457.7	44754.1	45531	31958.6	56185	52356.8	48484.4
	1	110950439	C	T	AGSPNLR	b08_f26.5700	36.34	0.270501	124764	133823	114495	125642	82662.4	48908.6	147010	81729.7	106082	157636	121603
	1	110950439	C	T	AGSPNLR	b28_f28.3380	32.89	0.196716	293132	274919	280596	245181	205860	332749	254206	352315	111991	343749	271532
	1	113051909	G	A	M@LRPGGAEK	b28_f04.19056	25.93	0.0381797	13368.2	18762.4	15018	11928	17224.7	12205.9	22897	630241	0	17283.7	17365.2
	1	113162494	G	A	VSNEEKVR	b20_f39.15855	31.41	0.395097	93911	24417	93968.7	24122.2	76220.2	18579.8	75952.5	18547.5	120239	24788.5	102114
	1	113246274	C	T	GPGISLSLR	b22_f45.20419	21.92	0.082573	20505.9	20383.6	7618.17	5976.38	6664.14	10905.4	12148.5	9433.19	10645.1	6857.94	5484.7
	1	113456546	A	T	DTEGGPKEEESPV	b21_f06.25096	66.7	0.777811	0	62159.2	20828.2	45268.5	66803.4	62975.5	54952.4	27219.3	21147.2	24563.6	30351.6
	1	113456546	A	T	DTEGGPKEEESPV	b25_f06.8687	59.77	0.751548	0	225299	82924.7	154854	5322.65	142470	231436	122461	155288	253997	132846
	1	113456546	A	T	DTEGGPKEEESPV	b04_f05.14367	66.82	1	7609.57	219129	203227	215064	232854	649130	139644	329558	198848	252551	210286
	1	113456546	A	T	DTEGGPKEEESPV	b22_f06.19815	59.18	0.787766	8143.24	14103.3	16000.1	39573.7	969.559	25189.2	33637.2	10475.3	486.63	17368.1	13228.3
	1	113456546	A	T	DTEGGPKEEESPV	b23_f06.14017	52.42	0.78863	8707.76	15180.6	4708.43	15297.8	10550.7	472.736	5289.2	16209.6	12130.9	6635.13	10097
	1	113456546	A	T	DTEGGPKEEESPV	b14_f05.10143	48.15	0.638422	46374.8	48336.8	41254.2	42362.8	90204.1	84526.2	63648.4	125073	158710	85713.3	47987.1
	1	113456546	A	T	DTEGGPKEEESPV	b19_f06.9781	66.49	0.770943	52076	45631.6	35163	60361.7	36866.9	3978.44	3698.38	33065.9	88222.7	117753	40126.3
	1	113456546	A	T	DTEGGPK	b07_f16.6339	46.7	0.384797	57583.7	69103.5	46022.4	55835.7	217094	88342.4	65756.8	130354	92631.6	54294.3	60569.4
	1	113456546	A	T	DTEGGPKEEESPV	b27_f06.8908	66.92	0.765392	60592.6	194810	58848.2	71604.3	51089.5	1547.78	120612	164454	2102.4	4025.25	59115.7
	1	113456546	A	T	DTEGGPKEEESPV	b20_f06.9552	65.53	0.817183	97166.4	12902.6	81036.4	86754.7	236329	171969	14910.9	13879.1	525879	141645	115478
	1	113456546	A	T	DTEGGPKEEESPV	b26_f06.8994	63.86	0.783589	113021	257812	99223.7	246348	63777.5	116709	93813.8	179838	4814.75	188573	126631
	1	113456546	A	T	DTEGGPKEEESPV	b03_f06.13797	52.36	0.73262	118171	0.86032	84182.9	2192.14	192935	319765	216346	166632	259557	226296	149513
	1	113456546	A	T	DTEGGPKEEESPV	b24_f06.8223	56.22	0.725009	123041	7508.6	124113	0	657962	217494	252997	196782	143807	171087	116462
	1	113456546	A	T	DTEGGPKEEESPV	b05_f04.15186	72.51	0.81244	132830	327387	350037	139322	198721	10386.5	154972	208695	92982	248953	107355
	1	113456546	A	T	DTEGGPKEEESPV	b18_f04.8191	68.53	1	155010	102858	215446	189671	498286	15533.8	217590	654136	0	323188	196370
	1	113456546	A	T	DTEGGPKEEESPV	b06_f05.14993	63.05	0.81586	197189	105407	264456	452202	17860.7	181993	131020	106706	31705.3	310091	176680
	1	113456546	A	T	DTEGGPKEEESPV	b28_f06.9407	63.75	0.811608	229861	12889.5	11619.8	0	164954	89027.3	98122.4	88145.4	327706	140857	117534
	1	113456546	A	T	DTEGGPKEEESPV	b17_f05.6428	62.87	0.792747	258255	320827	423828	257191	273534	768451	232094	412948	225827	251948	291041
	1	113456546	A	T	DTEGGPKEEESPV	b09_f05.14680	64.83	0.801635	285356	395013	163972	135672	250681	210542	232638	334841	295723	521960	240602
	1	113456546	A	T	DTEGGPKEEESPV	b16_f05.6042	65.19	1	328028	190545	177037	6931.61	13955.5	9113.13	192539	627941	278953	553162	227016
	1	113456546	A	T	DTEGGPKEEESPV	b11_f10.8957	65.05	0.800307	378149	854685	893421	327030	546032	19410.7	688667	621156	565710	404604	562185
	1	113456546	A	T	DTEGGPKEEESPV	b12_f05.9500	61.97	0.817331	416633	10458.5	523407	441388	375008	16961.4	364729	12488.8	389983	408303	286245
	1	113456546	A	T	DTEGGPKEEESPV	b08_f05.14747	63.17	0.704923	428077	579598	336237	624626	31538.7	2.25462e+06	1.11414e+06	670111	469474	464596	530134
	1	113456546	A	T	DTEGGPKEEESPV	b29_f06.12453	62.61	0.796518	430947	159422	323658	156205	220604	297151	201320	203589	200145	188434	198052
	1	113456546	A	T	DTEGGPKEEESPV	b02_f05.11979	54.21	0.731599	598397	314386	186948	654232	201707	40966.3	185477	170976	31771.3	329703	261563
	1	113456546	A	T	DTEGGPKEEESPV	b10_f06.11313	62.76	0.816922	2.49154e+06	1.07909e+06	5.28551e+06	1.89316e+06	3.54188e+06	2.37183e+06	1.25824e+06	73254	969576	1.8363e+06	1.40682e+06
	1	114948281	A	G	TEPADMNESCK	b06_f13.10777	37.27	0.600751	27742.9	20274.4	21192.4	22450.5	25150.1	22211.2	26628.2	20470.1	26114.5	27199.7	24660.2
	1	114948281	A	G	TEPADMNESCK	b28_f15.7592	31.6	0.587975	38204.4	26308.2	30363.1	34630.7	32371.9	36780.4	28712.3	32563.9	41950.5	42813.4	29058.5
	1	114948281	A	G	TEPADMNESCK	b08_f13.10875	27.77	0.589485	99515.3	104366	101963	128846	94920.7	91193.7	75057.8	88251.3	89599	129593	112043
	1	114948281	A	G	TEPADMNESCK	b09_f11.9746	69.14	0.795198	140894	115827	130136	93277.2	120008	110518	128415	111435	138217	105181	128242
	1	114948281	A	G	TEPADMNESCK	b10_f16.9338	74.05	1	183242	144988	184732	133779	106136	73223.4	141113	132230	99712.1	135831	127271
	1	115168600	A	T	M@EVGFSR	b22_f28.4968	23.75	0.196632	3490.41	3232.46	4428.85	3039.2	3480.17	7641.8	6125.8	4145.65	7584.46	4028.81	7369.34
	1	115168600	A	T	M@EVGFSR	b02_f13.6471	25.13	0.148826	20973.4	19137.9	37744.6	27425.2	27867.2	21140.5	28908.3	24049.1	17073.9	19666.1	30631.3
	1	115168600	A	T	M@EVGFSR	b27_f05.4914	22.58	0.0487157	26754.1	125556	42434.2	37762.1	35035.7	43510.5	39908.4	52007.1	29681	34515.1	33738.1
	1	115168600	A	T	M@EVGFSR	b06_f03_1.8424	23.9	0.0757322	54322.9	25701.5	47010.5	29708.4	56148.1	23340.5	37577.2	33701.4	48964.1	36851.3	29794.6
	1	115466098	C	G	NELEYVREEVK	b11_f26.20872	25.1	0.379681	126250	102995	135139	116361	110153	100159	87313	96699.3	92135.5	119634	112514
	1	117122130	T	C	LTVLQASPR	b26_f38.18266	38.67	0.509956	8884.56	9751.84	8205.82	9437.55	9995.18	20822.8	8671.71	19411.8	20163.4	21381.3	11096
	1	117487711	T	A	AVEVATVVIQPTVLR	b24_f30.31167	85.97	1	25022	30752.5	36046.2	30133.7	19327.6	17664.3	39078.8	23468.8	27013.8	22581.7	32459.8
	1	117487711	T	A	AVEVATVVIQPTVLR	b18_f27.29322	70.09	0.709516	27628.4	35833.3	27465.1	29034	25178.5	13782	31762.7	24637.9	18995.4	24233.8	28131.1
	1	117487711	T	A	AVEVATVVIQPTVLR	b12_f29.29193	44.23	0.610219	31013.2	17083.4	33775.1	20315.1	21186.3	17823.6	27088.6	17397.5	14724.8	19478.7	31375.7
	1	117487711	T	A	AVEVATVVIQPTVLR	b13_f28.27197	57.25	0.633013	32188.9	18252.2	29576.7	21437.3	26925.3	21771.1	25675.5	28991.4	17665.5	34166.5	26287.5
	1	117487711	T	A	AVEVATVVIQPTVLR	b01_f24.24833	57.87	0.620356	32642.6	13623.2	34803.6	19277.7	16603.4	10897.4	18818.5	13292.2	43205.5	24327.5	29767.1
	1	117487711	T	A	AVEVATVVIQPTVLR	b16_f29.27760	65.32	0.68662	36970.1	27132.1	39276.2	47099.3	43113.2	41251.5	37882.1	38740.7	39694.4	19871.7	40878.5
	1	117487711	T	A	AVEVATVVIQPTVLR	b17_f29.30291	66	0.684848	47427.7	32201.1	30869.3	24702.7	19867.7	15901.9	33432.4	35582.8	38204.3	30639.9	34109.1
	1	117487711	T	A	AVEVATVVIQPTVLR	b15_f29.27118	73.51	0.793089	48564.9	41230.4	20644.6	41939.7	16594.6	25412.4	35947.8	37128.6	36373.4	34345.2	32123.1
	1	117487711	T	A	AVEVATVVIQPTVLR	b11_f03.28888	80.84	0.734908	48799.8	61906.4	45279.8	51733.5	40166.5	67780.4	46211.9	53794.4	55755.2	63547.6	40537.4
	1	117487711	T	A	AVEVATVVIQPTVLR	b20_f30.37283	43.25	0.651329	63390.4	72645.8	70214.1	74170	65045.6	97856.4	76079.9	76592.8	139899	108673	69983.4
	1	117487711	T	A	AVEVATVVIQPTVLR	b14_f28.29162	88.94	1	105852	25595.5	156540	163702	121302	89445.7	108466	81486.5	95930.2	159210	138526
	1	117660820	C	T	VVVEQLR	b22_f48.22676	29.57	0.188367	11815.8	13489	12758.2	17602.9	16426.5	15942.1	18035.1	11279.3	11083	8458.99	17321.9
	1	117660820	C	T	VVVEQLR	b18_f04.14980	23.87	0.229996	20728.6	21698.2	25461.3	23052.6	22180.8	20543.9	18694.6	23605	26640.9	20249.9	24773.1
	1	117660820	C	T	VVVEQLR	b06_f05.19242	28.87	0.0110842	49134.9	36504.7	56463.1	49067.5	73907.7	44130	55998.5	48035.2	50829	55213.3	63860.9
	1	117660820	C	T	VVVEQLR	b09_f05.19486	27.15	0.21547	158228	123722	127860	125122	190009	125821	126898	138381	270768	135782	182153
	1	118165936	C	T	VCTDIDR	b18_f15.4913	24.9	0.0566265	23035.2	20596.4	23692.5	17851.1	17007.9	11036.8	22244.2	12183.3	11491.9	19296.4	21538.8
	1	118166385	G	A	LETYLQNHFAEK	b10_f11.19682	29.44	0.528533	26517.9	33568.2	39846.3	35644.3	25843.5	30771.4	36705.6	30384.7	29189.7	39267.9	36836.4
	1	119530252	G	C	GLDLSMEALSPAGPLGDR	b04_f13.31241	23.15	1	19331.8	17975.3	22734.5	21610.1	16376.1	18749.8	20995.7	18314.5	20907.6	12610.2	22250.7
	1	119575818	C	G	GDSAEIPQGCDRLHLR	b10_f30.14567	19.25	0.32987	1.96648e+06	68217.9	121689	53596.9	38299.7	26040.5	23278.8	33705.8	233815	1.00992e+06	120070
	1	144877111	G	T	SIEDLLR	b17_f20.24741	30.56	0.241165	14230.5	8694.48	10797.1	12426.7	11510.1	8422.52	10953.2	14248.9	12798.8	14398.9	11992.9
	1	144877111	G	T	SIEDLLR	b13_f19.23725	45	0.225111	18871.4	20001.9	24948.6	18309.3	18738	27898.7	18330.9	28244.7	30198.1	16804.1	27145.9
	1	144877111	G	T	SIEDLLR	b24_f21.30078	45.02	0.216793	20971.3	36287.9	15013.7	26460.7	13778	28434.8	19974.2	42255.2	17119.5	31140.7	14195.8
	1	144877111	G	T	SIEDLLR	b25_f23.36721	50.18	0.190116	22379.6	16035.1	21454	15885.2	17036	18237.5	20228.7	17377.6	20481.9	15471.9	18763.1
	1	144877111	G	T	SIEDLLR	b22_f22.42654	43.07	0.181797	29238.5	26526	31309.3	25779.5	25883.8	22289.1	25047.1	29462.1	31413.8	28452.3	28329.5
	1	144877111	G	T	SIEDLLR	b01_f16.17684	35.43	0.2814	36591.8	27388.6	60021.7	48237.2	32442.7	48589.2	34536.6	33386.1	45878.1	58537.1	39218.2
	1	144877111	G	T	SIEDLLR	b09_f17.27835	45.8	0.20655	36715.8	107721	44020.8	110874	31615.6	106048	40817.8	127485	34087.7	87189	35032.2
	1	144877111	G	T	SIEDLLR	b18_f19.23418	50.58	0.192764	40581.2	11727.9	30771.4	10566	27796	9647	29013.5	5963.4	32137.2	11254.6	35028.6
	1	144877111	G	T	SIEDLLR	b19_f22.32108	40.37	0.227149	47047.7	47656.6	44220.5	40291.6	43355	42311.1	36579.1	39726.8	42170.2	37172	43077.8
	1	144877111	G	T	SIEDLLR	b21_f22.44041	44.45	0.185377	48743.7	39013.3	45336.9	41764	35801.8	34301.9	40737.9	37569.4	45534.8	36801.1	42359.9
	1	144877111	G	T	SIEDLLR	b12_f20.26144	31.45	0.284897	51206.2	24322.5	60552.7	33055.5	31090.1	23603.6	48513.2	23602.2	32744.3	28394.6	53180.1
	1	144877111	G	T	SIEDLLR	b04_f20.27810	43.82	0.181196	51833.5	47384.1	49242.9	45044.7	41069	36240.9	41487.4	40197.4	48931.2	43191.7	38692.4
	1	144877111	G	T	SIEDLLR	b10_f22.26067	40.22	0.227499	52769.8	111214	62744.9	99442.9	47813.6	93500.6	58062	102908	48841.6	112545	44086.5
	1	144877111	G	T	SIEDLLR	b05_f20.29739	42.84	0.119281	58243.1	54192	45388.3	54064.1	46560.2	58901.1	52807	55332.2	56419.3	50174.5	44604.9
	1	144877111	G	T	SIEDLLR	b03_f32.22403	47.22	0.16349	59983.9	66239.7	68657.8	66249.5	49597	55764.4	69661.5	63624.3	51321.2	62265	58552.7
	1	144877111	G	T	SIEDLLR	b20_f22.28382	42.04	0.121789	69284	71309.5	68185.2	73443.5	64038.6	58461.8	69304.2	86075.5	47302.6	54012.1	60315.6
	1	144877111	G	T	SIEDLLR	b06_f20.29048	46.68	0.166667	71895.8	65305.8	63527	63897.6	61483.5	51917.6	67357.8	67661.2	70644.1	53707.3	61946.4
	1	144877111	G	T	SIEDLLR	b15_f20.20235	39.77	0.225295	83043.1	123932	75918.4	146326	76184.9	85573.9	90520.6	111460	87768.6	113934	63150
	1	144877111	G	T	SIEDLLR	b27_f22.31338	46.58	0.169171	93630.4	91151.5	83303	89054.3	79707.3	84748.9	84958.3	80056.1	66993.6	78394.5	76499.1
	1	144877111	G	T	SIEDLLR	b02_f14.29233	45.29	0.19342	94411.3	109049	74102.5	64918.7	82170.8	50914.5	89730.6	97854.6	90698.4	72896.7	75936.9
	1	144877111	G	T	SIEDLLR	b11_f36.20706	40.01	0.227693	94699.3	106573	91411.2	107478	69129.2	98920.9	71147.7	85788.9	69726.1	92205.8	87264.7
	1	144877111	G	T	SIEDLLR	b16_f20.20994	45.48	0.169085	122595	118576	127714	119470	125583	130763	112059	96645.3	125202	96011.2	116789
	1	144877111	G	T	SIEDLLR	b14_f19.24756	41.67	0.224862	161618	137606	148949	160674	99659.7	121762	83395.2	89264.4	129020	146116	137278
	1	144877111	G	T	SIEDLLR	b28_f23.31715	41.2	0.219417	190868	185126	186868	199508	196544	191424	194325	165176	108993	212582	181560
	1	144877111	G	T	SIEDLLR	b08_f20.30625	38.31	0.139389	462080	573217	499792	624451	462039	414088	471187	473573	450024	577852	426117
	1	144879054	T	C	VSQLEAQLAK	b21_f19.35266	25.82	0.0813323	17634.8	15365.7	28934.1	14304	26192.5	26030.6	36560.9	16560.5	32649.9	19650.7	28889.7
	1	144912153	A	G	LVQALM@QR	b17_f05.16456	22.2	0.13964	20403.5	24715	22004	16932.8	20134.4	20845.8	19358.2	21606.3	22269.7	17434.7	22918.7
	1	144912153	A	G	LVQALM@QR	b28_f07.16928	24.61	0.282406	41803.4	42312.9	36300.5	35687	40015.3	34790.6	31528.8	28339.4	33552.3	38580	36453
	1	144912153	A	G	LVQALM@QR	b05_f05.20811	18.44	0.0563991	60332	56270.8	62504.9	61441.6	52583.8	52961.9	71746.6	64464.4	63657.8	54123.4	77105.6
	1	144930802	T	G	GLDYKPLQSPR	b25_f26.23033	24.4	1	13699.3	10669.4	12867.5	13876.1	12454.3	11376.5	9518.33	4152.51	8111.44	11306.1	10054.8
	1	144930802	T	G	GLDYKPLQSPR	b23_f25.33288	39.45	0.592902	14782	13176.9	12911	18240.3	15505.6	5524.56	8887.57	10457.5	10830	7640.57	11292.1
	1	144930802	T	G	GLDYKPLQSPR	b21_f44.27973	37.93	0.492486	18280.3	18927.7	16179.9	13206.7	14765.2	16111.1	19321.6	13877	15137.7	13534.2	19090.2
	1	144930802	T	G	GLDYKPLQSPR	b18_f20.16200	28.03	0.34356	25722.4	31760.2	19920.7	22514.3	26800.7	27060.3	23277.5	23556.3	23412.7	33832.1	25372.7
	1	144930802	T	G	GLDYKPLQSPR	b16_r_f22.16378	32.34	0.44867	36283.7	54511.5	37577.1	50318.6	44693.2	49250	38269.1	44675.1	30695.5	49572.5	35479.7
	1	144930802	T	G	GLDYKPLQSPR	b06_f22.17794	49.58	0.673255	39660.8	32516.7	31446	31646.5	37093.8	28736.4	31329	20163.1	30437.2	26239.1	30120.4
	1	144930802	T	G	GLDYKPLQSPR	b12_f21.13294	44.12	0.536945	52631.5	42258.1	43233	29815	53865.8	56743	51554.4	22368.5	31142.1	43148.5	46876.4
	1	144930802	T	G	GLDYKPLQSPR	b11_f40.13507	44.31	0.528097	58461.2	64918.3	68228.6	63292.7	57665.8	80536.3	32630	64418.9	45613.7	94962.6	55973.8
	1	144930802	T	G	GLDYKPLQSPR	b19_f24.20527	35.02	0.648772	75851.3	84840.3	79994.4	83776.6	76350.8	80263.2	60762.7	86752.6	77561.5	59601.4	66191.2
	1	144930802	T	G	GLDYKPLQSPR	b10_f26.15905	62.74	0.580491	99761.4	96493.4	112488	88977.1	99174.2	101238	96056.6	79385.2	56954.6	109499	106952
	1	144930802	T	G	GLDYKPLQSPR	b27_f25.11906	54.95	0.757598	106040	92353.8	95795	86185.8	93895.9	85391.3	86033.3	103459	88423.2	97680.6	69999.6
	1	144930802	T	G	GLDYKPLQSPR	b08_f22.17007	61.47	1	157825	123817	144368	116701	147146	149859	148552	107603	136026	133848	148415
	1	144930802	T	G	GLDYKPLQSPR	b24_f25.10977	44.19	0.702421	247849	178006	256226	166220	177457	104965	204311	171654	226746	118182	236119
	1	144931387	T	G	NNDDSGAELK	b26_f13.6006	64.33	1	30363	34720.3	22307	32153	34104.2	34992.5	34743.4	23072.3	33854.8	29658.7	34302.6
	1	144931387	T	G	NNDDSGAELK	b29_f12.6706	58.64	1	30916.6	37625.4	23475.2	34134.2	25811.8	30938.7	22400.7	19129.6	23694.6	27929.7	19456.9
	1	144931387	T	G	NNDDSGAELK	b04_f06.10514	38.97	0.716192	38382.5	38504	36831.4	26093.6	29535.1	45682.7	37530.7	26635	28698.6	25039.2	30066.3
	1	144931387	T	G	NNDDSGAELK	b19_f13.5429	62.26	1	41524.9	26784.2	52444.1	28399.8	30814.2	28088.4	28558.2	23800.9	34712.5	23346.5	37712.2
	1	144931387	T	G	NNDDSGAELK	b02_f07.8919	42.78	0.656381	47188.8	45069.6	42352.1	36019.5	41393.1	27764.8	35774.5	40836.3	40483.3	35902.9	39368.9
	1	144931387	T	G	NNDDSGAELK	b27_f13.5965	72.37	1	50662.4	48859.7	69050.1	44530.6	34630.7	31331	52074.9	48408.6	57399	51107.5	48337
	1	144931387	T	G	NNDDSGAELK	b13_f08.6964	65.72	1	53093	52195	52236.8	47805.8	60694.2	72347.5	50435.5	59138.5	72497.8	64255	39107.8
	1	144931387	T	G	NNDDSGAELK	b16_r_f11.3691	24.83	0.554571	55921.1	55351.1	70559	52589.7	67432.6	53620.9	51734.4	40109.2	57458.1	39552.8	50469.4
	1	144931387	T	G	NNDDSGAELK	b12_f10.5657	73.39	1	61441.7	51386.3	44770.4	44256.2	45985.6	50473.5	55201.6	34758.7	34641.6	50343	51511.7
	1	144931387	T	G	NNDDSGAELK	b11_f14.5424	74.66	1	108313	142509	142004	132356	149014	165862	104285	135004	101956	192140	132662
	1	144931387	T	G	NNDDSGAELK	b28_f12.6073	68.89	1	110005	66754.9	70388.7	66280.2	94224.6	69235.1	108326	71545	84986.3	53420.3	75763.2
	1	144931387	T	G	NNDDSGAELK	b07_f12.9765	75.95	1	142243	204408	146541	118050	226348	144473	147663	112151	104392	158514	122953
	1	144931387	T	G	NNDDSGAELK	b10_f13.7944	69.93	1	197849	198219	263452	216363	181678	114898	201570	190076	180333	186958	206812
	1	144931387	T	G	NNDDSGAELK	b09_f08.8527	71.95	1	319225	309786	288481	220052	288518	237823	262472	239238	215279	284906	252963
	1	144952220	C	T	NEAARMAALVK	b24_f04.23888	26.88	0	16392	23521.3	16383	15017.2	20943.1	21029.9	20495.1	18393.6	18256.2	21510.4	22945.3
	1	145293425	C	A	M@VVSAGHWSSEK	b24_f13.14465	25.48	0.100471	40270.2	37820.9	35794.9	26310.4	55314.4	29855.6	47291.5	20050	34650.6	21725.8	7319.81
	1	145562938	G	A	LREAVAK	b21_f45.14978	29.26	0.0837321	26500.2	42931.6	27027.6	34410.7	30471.4	41456.9	34894.2	38966.5	36213.2	34497.3	31468.3
	1	145606361	T	C	LSLIGEGK	b21_f32.35979	28.96	0.0883978	10570.3	10803.9	10774.5	27218.2	5953.07	7299.02	5131.66	4104.11	7323.75	6556.55	7476.19
	1	145606361	T	C	LSLIGEGK	b25_f05.27719	24.92	0.117175	29669.8	16650.4	58720.1	16705.8	22664.5	35577.9	22918	19643.6	22226.6	22031.2	37203.5
	1	145606361	T	C	LSLIGEGKR	b19_f34.19918	24.21	0.0243701	40693.2	50029.5	35639.6	58131.1	37408.2	53698.1	45420.6	66945.6	28872.8	54806.6	32330.4
	1	145606361	T	C	LSLIGEGKR	b26_f36.15727	27.72	0.02886	61157.8	51449.3	54566.9	68454.6	58163.3	53699	42708.5	70768.3	49544.2	59880	59766
	1	145606361	T	C	LSLIGEGKR	b06_f33.18979	25.48	0.00519584	66445.1	22902.8	96490.3	24966.5	65707.8	22473.4	63377.6	23153	107780	25517.3	102323
	1	145606361	T	C	LSLIGEGK	b01_f25.15136	27.19	0.154836	120809	97138.2	107690	97039.1	63821.2	103003	66730.1	37779.7	116822	155126	115622
	1	145606361	T	C	LSLIGEGKR	b28_f35.15940	26.89	0.0870212	128341	107002	115877	120690	100829	155943	101705	123841	93228.8	116686	91503.8
	1	145606361	T	C	LSLIGEGKR	b11_f08.16425	28.91	0.0463507	258537	275997	337689	252029	254594	186370	244913	206345	241660	277060	323468
	1	145608556	C	T	VLQM@LRYPR	b11_f39_02.14197	26.95	0.0909091	16524.1	15396.2	16802.4	20104.2	16255	16029.8	12166.8	18570.8	14661	14654.1	17371.7
	1	146759387	A	G	KM@YELAGK	b24_f13.5266	33.99	0.175934	64343.1	48544.1	57525.9	67689.4	125724	147424	59869.8	54506.4	73179.1	113555	83740.2
	1	149762961	T	C	VTSSLQEDRHLEEELK	b09_f01.22856	20.54	0.273126	148815	141205	149468	152824	132041	122600	136113	171746	124839	126554	144448
	1	149906991	C	T	VQLLHPGSLHK	b17_f25.30165	22.88	0.321678	69481.3	26241.7	87585.4	47890.8	73320.5	23891.2	79006.3	36135.2	116948	35659.1	92467.4
	1	150444432	C	T	VLASTISITSTIEFK	b05_f14.23188	20.87	0.156205	48013.5	62019.8	45714.4	78507	43288.3	62065.9	56781.1	57203	61884.5	70544.5	51172
	1	150470061	C	T	GFSEVKTPTLFSM@K	b25_f21.28719	27.25	0.385321	25284.8	29982.4	30744.7	55524.6	33214.8	31954.3	33570.3	37992.5	23499.4	35064.7	27256.1
	1	150484987	G	A	RAPYPNYDRDILTIDISR	b18_f09.23444	24.62	0.0548335	3765.72	6097.73	6113.49	3605.37	5429.71	3240.78	4461.9	3977.55	5408.97	5051.84	3769.58
	1	150679033	G	A	DVEDEQEHYISDDLDIETKMEEQEK	b11_f21.26322	22.4	0.493304	63064.6	55446.5	66360.7	61564.5	65352.7	71154	68733.9	69041.8	58900.3	68589.1	64716.7
	1	150970577	G	T	GPGAEGGSGSPEK	b23_f21.4681	39.14	0.683955	3135.44	4320.5	4648.71	4589.76	4558.09	9213.13	4971.4	8812.59	4853.45	3893.82	3395.83
	1	150970577	G	T	GPGAEGGSGSPEK	b21_f20.3178	73.12	1	13226.2	19631	6644.8	6794.67	74549.8	26368.8	47367.6	34973.4	8533.7	15901.2	18045.9
	1	150970577	G	T	GPGAEGGSGSPEK	b14_f14.4104	25.2	0.677381	13849.5	10024.1	17813.7	9131.1	22620.2	11259.6	53317.3	20898	51150.5	12289.3	24114.9
	1	150970577	G	T	GPGAEGGSGSPEK	b22_f21.9146	95.03	1	24127.6	18644.6	15048.8	96837.9	96985.3	42169.6	56962.7	15569.9	14477.4	46389.9	37977.4
	1	150970577	G	T	GPGAEGGSGSPEK	b05_f17.8049	48.52	1	25185.3	20730.1	24216	34775	28507.1	22458.6	56373.2	23502.7	22579.1	39182.2	42613.4
	1	150970577	G	T	GPGAEGGSGSPEK	b03_f14.8079	74.9	1	26069.5	26958.6	26576.8	30310.4	29044.7	55951	28881.9	80185.9	116956	29345.2	44082.9
	1	150970577	G	T	GPGAEGGSGSPEK	b04_f10.7258	62.59	0.760824	26418.8	39869.9	25292.3	55374.4	34748.3	58827	27514.9	133162	37716.2	21002.6	47550.5
	1	150970577	G	T	GPGAEGGSGSPEK	b06_f17.7862	81.49	1	27652.6	58372.8	38614.2	70608.8	49969.3	52878.1	45307.7	52694.5	20585.8	107632	45104.5
	1	150970577	G	T	GPGAEGGSGSPEK	b12_f17.4210	74.53	1	37492.7	38383.2	49550.1	51467	94215.8	54614.1	62256.2	69766.4	185980	30746.9	72208.8
	1	150970577	G	T	GPGAEGGSGSPEK	b19_f20.3354	77.6	1	39809.6	57367	39244.1	116715	45545.4	102269	159080	115834	75034	275892	65907.8
	1	150970577	G	T	GPGAEGGSGSPEK	b18_f16.3294	89.61	1	69331.3	58567.1	154940	132504	149325	362089	133229	523374	352314	123746	121586
	1	150970577	G	T	GPGAEGGSGSPEK	b17_f17.3156	90.9	1	73240.1	70670.1	49989.5	100782	158050	235223	72287.8	50699	70635.3	49760.2	162969
	1	150970577	G	T	GPGAEGGSGSPEK	b08_f17.7684	84.53	1	74497.1	55251.2	34182.1	87276.9	92278.9	370086	86057.4	216908	107997	47190.6	75339.6
	1	150970577	G	T	GPGAEGGSGSPEK	b20_f21.3392	86.37	1	102214	66313.8	72423.4	104251	132903	154984	186009	69437.4	670148	322284	185473
	1	150970577	G	T	GPGAEGGSGSPEK	b09_f15.6656	87.11	1	112770	63091.5	103452	137251	168344	89747.7	94982.3	74978.3	326627	214598	158114
	1	150970577	G	T	GPGAEGGSGSPEK	b28_f19.4153	82.57	1	136462	202459	107335	75690.2	82344.5	125587	99292.4	104066	450482	107763	136507
	1	150970577	G	T	GPGAEGGSGSPEK	b13_f14.5465	72.75	1	159270	105162	116140	113131	150382	514405	288265	317127	613606	103035	229108
	1	150970577	G	T	GPGAEGGSGSPEK	b07_f20.7868	91.12	1	169294	259897	219173	274099	823404	766767	267964	223392	1.13417e+06	254251	285906
	1	150970577	G	T	GPGAEGGSGSPEK	b26_f22.4038	88.44	1	174298	125374	367944	105856	100922	105006	137169	94817.1	248161	78746	302680
	1	150970577	G	T	GPGAEGGSGSPEK	b27_f21.4241	84.72	1	184120	190717	232900	120689	178603	190027	674980	168816	380984	204857	318861
	1	150970577	G	T	GPGAEGGSGSPEK	b15_f18.2130	76.48	1	238991	137871	213009	150171	244021	1.12773e+06	230380	158136	238697	181850	322843
	1	150970577	G	T	GPGAEGGSGSPEK	b10_f21.6546	90.78	1	296456	337260	1.55586e+06	531615	1.1299e+06	489915	519346	1.14787e+06	234767	201874	623576
	1	150970577	G	T	GPGAEGGSGSPEK	b29_f20.4408	91.54	1	498618	301608	271198	153136	447592	818281	184798	171863	437603	424642	443353
	1	150970577	G	T	GPGAEGGSGSPEK	b11_f25.4007	90.52	1	590423	493176	503333	739627	1.2253e+06	1.15868e+06	2.16371e+06	708186	1.67429e+06	629567	956978
	1	150970577	G	T	GPGAEGGSGSPEK	b16_r_f18.2804	86.84	1	853570	622606	618102	1048495	1182852	794193	893238	2.33376e+06	1.77751e+06	2.16339e+06	1.11866e+06
	1	150974971	T	A	AGTAEAVIPENHEVLAGPDEHPQDTDASDADGEAR	b04_f08.20884	28.22	0.68781	2547.46	2635.24	2034.96	7479.56	9373.52	4530.63	3408.26	2231.95	5493.12	4253.56	4717.26
	1	150974971	T	A	AGTAEAVIPENHEVLAGPDEHPQDTDASDADGEAR	b07_f14.23208	77.8	0.86671	14035.6	14355.4	10064.5	27767	73743.3	13652.6	16701.7	15253.9	25570.5	36560.2	18044.5
	1	150974971	T	A	AGTAEAVIPENHEVLAGPDEHPQDTDASDADGEAR	b08_f13.23154	66.74	0.851513	39055.1	19626.2	22148.4	21001.2	35778	12948.7	44435.2	15590.7	49285.4	19220.6	20324.9
	1	151015564	G	A	EQHVDM@TVIEPYK	b05_f37.22083	24.9	0.21004	4330.8	5474.82	4098.37	5627.43	4818.04	4206.85	3907.88	5623.82	3333.74	2678.13	4968.84
	1	151015564	G	A	EQHVDM@TVIEPYK	b04_f37.21626	30.89	0.361606	25412.7	21079.7	24083.4	19010.3	18545.4	29215.7	24020.7	25283.7	25998.2	20307.5	18725.2
	1	151337703	C	T	GGPVQVLEDK	b18_f34.20301	43.39	0.693478	6861.33	5991.94	8922.2	8452.68	6956.89	11458.5	7863.69	6181.28	8772.23	185783	0
	1	151337703	C	T	GGPVQVLEDK	b19_f38.26542	74.97	0.788849	18173.7	15197.1	16066.3	0	742823	22946	21967.3	17614.4	18182.5	16493.7	32622.1
	1	151337703	C	T	GGPVQVLEDK	b16_f36.14829	76.6	0.734204	20283.8	20752.3	12190.6	0	1.17354e+06	23050.9	22929.1	17796.3	21303.7	21063.4	36639.5
	1	151337703	C	T	GGPVQVLEDK	b14_f35.19126	80.07	1	22086	24295.3	25654.7	20903.1	17311.2	24837.8	19622.3	21395.1	15719.2	1.19172e+06	0
	1	151337703	C	T	GGPVQVLEDK	b25_f39.31861	52.6	0.712167	125719	2005.51	3017.12	1593.54	1549.82	0	2317.63	0	0	1600.07	5007.38
	1	151374025	T	C	FQTATVTEK	b23_f16.29748	61.15	0.674571	0.09754	1.84454	110777	975.398	3338.03	148811	112809	336389	0	3470.72	48793.3
	1	151374025	T	C	FQTATVTEK	b21_f46.22330	58.53	0.645994	1035.46	0	73030.4	69143.3	2902.38	3037.66	1328.73	4556.24	68750.1	2264.15	30410.9
	1	151374025	T	C	FQTATVTEK	b15_f14.10649	57.24	0.675402	2337.86	2523.46	4702.58	384056	0	7833.34	5222.63	7160.7	4732.26	359024	192553
	1	151374025	T	C	FQTATVTEK	b05_f13.18381	59.43	0.737002	4207.45	7767.91	5349.69	4868.41	6056.36	275620	0	13290.4	314874	282688	116507
	1	151374025	T	C	FQTATVTEK	b17_f13.15441	63.14	0.713969	6902.32	189200	205934	11189.4	10417	12570.2	10884.7	8721.59	10239.6	10685.6	94533.5
	1	151374025	T	C	FQTATVTEK	b26_f18.14633	57.26	0.771394	7437.4	3601.87	4522.64	0	432394	7237.6	9357.15	5118.87	5474.72	255295	214962
	1	151374025	T	C	FQTATVTEK	b22_f17.23929	45.31	0.561024	7842.51	10510	8063.18	7672.46	3711.02	5815.71	6799.91	11550.6	89534.1	8846.35	40981.8
	1	151374025	T	C	FQTATVTEK	b04_f13.17866	64	0.71	9481	0	752152	767608	10682.3	9929.83	12600.5	1630.36	784656	9221.22	316106
	1	151374025	T	C	FQTATVTEK	b12_f12.16018	53.9	0.662894	11987.6	8040.82	5831.55	8063.39	7916.59	0	314747	297155	0	279340	133354
	1	151374025	T	C	FQTATVTEK	b16_r_f13.13717	60.98	0.666448	12078.8	0	628684	1.73136e+06	0	49270	16188.4	714887	0	660594	101120
	1	151374025	T	C	FQTATVTEK	b28_f16.15610	60.81	0.734583	12513.5	651130	0	13242.7	12682.9	19441.2	9314.65	11016.6	8990.01	14065.7	99918.5
	1	151374025	T	C	FQTATVTEK	b24_f16.13522	63.62	0.71817	13905.5	12512.3	13933.8	249416	173188	11554.4	10165.8	271254	19007.7	194583	113431
	1	151374025	T	C	FQTATVTEK	b11_f32.12340	60.89	0.678765	24985.8	12786.1	19994.8	3.12657e+06	0	82902.6	15500.7	21664.2	26966.4	18595.1	601587
	1	151374025	T	C	FQTATVTEK	b14_f12.16285	61.08	1	25961.8	575641	0	638710	0	21928.3	620319	21101.3	16951	19759.2	279831
	1	151374025	T	C	FQTATVTEK	b01_f11.10523	58.01	0.648336	29999.9	934484	0	2.42887e+06	937247	797998	0	30653.4	1.07661e+06	35569.1	413053
	1	151374025	T	C	FQTATVTEK	b09_f13.17371	62.05	0.696374	34170.9	144212	32884.8	27701.1	21441.2	136510	865306	34567.5	34848.3	0	613027
	1	151374025	T	C	FQTATVTEK	b06_f13.18312	61.32	1	36812.2	34884.9	31997.9	47655.6	32274.9	978721	0	50037.2	35473.4	1.00649e+06	484514
	1	151374025	T	C	FQTATVTEK	b18_f11.15341	49.87	0.695609	60691	18810.1	19048.2	12445.8	15313.8	221905	74055.8	11749.4	17214.1	17200.9	31155.2
	1	151374025	T	C	FQTATVTEK	b25_f18.22644	50.7	0.733136	96348.7	2643.21	2220.8	63543.9	91329.3	56810.9	2924.22	2021.29	107144	0	40108.7
	1	151374025	T	C	FQTATVTEK	b02_f07.17833	41.23	0.672811	111536	64030.4	15812.4	70165	10946.5	14369.3	10005.9	9028.73	117316	9764.7	59025.3
	1	151374025	T	C	FQTATVTEK	b19_f16.17226	61.6	0.705032	224644	11825.2	11443.4	83050.8	10049.9	8695.98	10800.8	9775.79	13030.9	11923.9	39063.7
	1	151374025	T	C	FQTATVTEK	b03_f15.20203	54.95	0.672429	270626	0	287739	6492.96	5328.96	1301	3962.56	1584.34	2771.9	2562.58	125601
	1	151374025	T	C	FQTATVTEK	b13_f12.13723	61.36	0.680737	410927	11294.4	14285	10112.4	12040.7	7807.15	8316.17	189860	351327	255352	178722
	1	151374025	T	C	FQTATVTEK	b08_f13.18926	58.66	0.683259	433570	60795.1	468006	54804.7	447065	65002.7	43114	60838.6	412970	60373.8	205924
	1	151374025	T	C	FQTATVTEK	b29_f16.24185	62.95	1	508064	224605	14998	7791.61	588080	17763.4	732169	1.63766e+06	283544	256228	293062
	1	151374025	T	C	FQTATVTEK	b27_f16.14787	59.07	0.711359	681337	3331.52	17218.9	6418.01	10163.9	0	691259	4117.14	14016.9	0	342987
	1	151374025	T	C	FQTATVTEK	b07_f16.17691	61.26	1	883486	45491.1	39707.9	33329.1	33390	361252	422490	40093.4	23568.3	39208.8	189588
	1	151374025	T	C	FQTATVTEK	b20_f16.20484	62.21	0.635268	1.53465e+06	17716.5	64664.3	1.49532e+06	1.4446e+06	1.27653e+06	1.42193e+06	46443.9	1.05768e+06	20381.1	648073
	1	151374025	T	C	FQTATVTEK	b10_f17.15310	63.29	0.667088	3887840	97.0615	10221070	18215.3	229572	3287610	0	8463021	0	139888	1545458
	1	151491674	C	T	DTFEEWER	b18_f13.3115	21.1	0.306161	11779.2	13482	6785.55	14630.1	7739.64	12484.9	8180.81	14367.2	12293	13330.2	10101.5
	1	151502966	C	G	LQRLEGEK	b07_f12.25405	27.59	0.0877129	340089	280762	318236	270320	161786	251547	320529	275401	196408	205867	275840
	1	151542176	C	T	MVQDLLAK	b05_f17.30003	23.59	0	181283	150010	150955	159404	136700	128354	114861	145390	190022	147623	140163
	1	151542176	C	T	MVQDLLAK	b01_f08.20994	23.53	0	528280	351821	460091	513872	262313	383618	300341	227807	415997	474338	374835
	1	151733335	T	G	LPAEPITR	b02_f34.11452	38.15	0.555439	3036.41	8300.38	3239.71	1618.36	11656	4413.01	8561.15	9647.87	10647	6753.32	7138.21
	1	151733335	T	G	LPAEPITR	b23_f04.20139	27.2	0.357353	3107.4	2167.01	7761.72	2666.11	2464.85	5234.42	19628.1	2380.29	15884.9	15355.8	5574.19
	1	151733335	T	G	LPAEPITR	b21_f44.26725	36.82	0.534764	7811.01	14513.1	7607.78	3966.05	6002.3	5866.51	2242.46	12883.8	14416.8	10146.3	5902.95
	1	151733335	T	G	LPAEPITR	b25_f05.13127	44.04	0.569709	10184.8	46061.1	13781.5	44218.8	46533.6	36018.3	25619.7	14652.6	30088.4	38055.4	28117.3
	1	151733335	T	G	LPAEPITR	b06_f02.19354	29.17	0.473774	15660.7	29244.4	50580.6	32204.3	36534.6	18247.5	31808.8	17556	38329.8	29872.5	27240.6
	1	151733335	T	G	LPAEPITR	b03_f03.19905	43.55	0.613318	19136	135618	99637.8	19200.4	88478.5	23471.3	19648	164235	31213.3	74225.4	65802
	1	151733335	T	G	LPAEPITR	b19_f04.18838	36.18	0.637922	23758.2	5802.44	23492.2	7823.57	25760.5	37589.2	16676.1	7037.46	10286	5155.5	18996.7
	1	151733335	T	G	LPAEPITR	b27_f04.14365	27.09	0.446659	24785.9	8112.14	25131.2	22178.5	7592.31	26077.5	7808.91	16763.2	25631.8	8543.89	18190.5
	1	151733335	T	G	LPAEPITR	b22_f04.28588	37.71	0.540175	25248.9	13364.1	14022.8	17156.8	10507.8	9211.87	7258.63	5983.75	21764.3	14785.9	11099.2
	1	151733335	T	G	LPAEPITR	b18_f40.14255	31.63	0.522921	27288	27110.2	11788.7	37345	24431.7	20185.5	28175.1	37987.1	11868	46917.8	24535
	1	151733335	T	G	LPAEPITR	b24_f04.13159	41.31	0.600097	29039.8	53422.7	78464.8	28296.3	54960.3	43347	39671.9	99507	33593.1	77860.6	67769.3
	1	151733335	T	G	LPAEPITR	b29_f04.22067	36.92	0.561755	35593.8	24830.9	47188.6	25161.7	19668.5	31757.9	48724.7	24002.3	37985.1	36024.6	30788.7
	1	151733335	T	G	LPAEPITR	b20_f04.21473	30.9	0.468285	36559.3	20730.4	35395.4	38491.8	18580.5	16319.8	43545.5	57541.6	22246.7	17771.7	32423.1
	1	151733335	T	G	LPAEPITR	b16_f02.12836	26.75	1	44365.3	32016.3	16126.3	54790.6	17952	32875.9	36445	13214.2	14042.1	12915.8	28717.6
	1	151733335	T	G	LPAEPITR	b01_f01.11909	38.62	0.545313	49235.8	37653.9	39417.5	67374.5	13493.9	10646.7	8964.24	55447.3	28148.5	55437.1	32620.1
	1	151733335	T	G	LPAEPITR	b13_f01_2.15367	29.33	0.498807	57006.8	70083	48505.8	35542.1	70269.5	57769.8	86556.4	38123.1	32926.5	71411.3	44754.5
	1	151733335	T	G	LPAEPITR	b08_f02.19546	36.97	0.564241	90482.4	64954.9	132801	108876	66632.8	100917	155566	78551.4	85273.6	99924.5	101629
	1	151733335	T	G	LPAEPITR	b07_f03.19813	30.76	0.608257	142424	179075	124481	104853	143405	212085	170644	167725	172963	142378	139800
	1	151733335	T	G	LPAEPITR	b12_f01.17014	44.57	0.650662	580613	98187.9	236406	613947	281222	530318	334372	399951	198245	101005	223314
	1	151735576	T	C	VPLAGGGR	b22_f17.13242	30.83	0.446643	10349.4	10897.7	1908.98	2064.44	645.245	9229.45	1707.69	1671.38	22759.2	10689.1	5406.41
	1	151735576	T	C	VPLAGGGR	b02_f08.11444	42.09	0.595628	19313.3	67198.3	22518.3	14558.4	116744	48437	78607.9	15687	87832.4	21953.3	40924.9
	1	151735576	T	C	VPLAGGGR	b21_f16.9792	25.23	0.441141	20839.3	27605.3	7338.5	7147.76	15577.8	6013.6	7766.56	34682.6	10099	32863.9	14498.5
	1	151735576	T	C	VPLAGGGR	b24_f17.7197	44.63	0.527672	32522.9	30816.4	211794	33674.1	17106.1	70441.3	38518.4	114669	28724.6	95611	69900.6
	1	151735576	T	C	VPLAGGGR	b18_f13.7792	39.35	0.60432	46180.2	39991.3	14489	46475.4	16028.5	34400.9	40641.2	55739.9	18199.2	12029.2	26820
	1	151751274	C	G	AGGDM@AVVVSK	b25_f11.10131	38.78	0.661166	3773.97	7192.93	4979.61	122858	5769.27	158353	5798.52	4237.35	10363.9	11136.4	17130.9
	1	151751274	C	G	AGGDMAVVVSK	b16_f07.15357	63.91	1	15639.1	131793	107848	13164.1	13025.4	119652	17524.7	77743.9	18811.7	14309	22082.1
	1	151955753	G	C	DLEQCRDGK	b12_f11.18682	27.23	0.00771208	64615.7	54411.1	72603.7	53056.8	48352.6	28182.1	54272.5	44624.8	35854.9	54064.3	53756.3
	1	151955753	G	C	DLEQCRDGK	b24_f13.17546	35.09	0.102878	89989.1	81742	79442.7	63787	19006.9	21254.2	80909.3	93367.9	63950.9	44212.7	68886.1
	1	152006266	G	A	IFSPTETER	b04_f08.18319	40.48	0.45998	99027.9	0	153739	14702.1	7117.41	9184.6	9549.24	11520.2	10282.9	9734.15	8131.73
	1	152052784	T	G	DQVATQGQEDNK	b18_f04.11881	22.67	0.263344	15743.1	15671.2	18341	15368.8	12563.4	15582.7	18280.8	16536.9	19224.3	20576.7	11049
	1	152084531	G	C	REQELRR	b29_f16.1716	34.06	0.146213	27804.9	27010.6	27664.3	25180.9	19927.7	25971.5	26704.7	23516.5	24188.3	22468.3	22344.7
	1	152084582	C	G	EQEEQRR	b12_f06.4751	23.28	0.0206186	24032.6	27540.9	27443.2	29528.5	29871	21427.9	26273.3	22401.8	43707.2	31896.7	23923.5
	1	152084984	C	G	LFQEEEEK	b06_f31.16966	32.06	0.355895	61968	57698.9	70097.3	48658.2	51564.9	70859.5	58597.5	73396.6	73481.8	63809.5	72548.1
	1	152084984	C	G	LFQEEEEK	b26_f34.13105	37.08	0.4048	65774.3	56948.1	66671.6	64700.3	66140	64207.3	62215.7	68404.4	64753.6	50535.5	67310
	1	152084984	C	G	LFQEEEEK	b08_f31.16611	34.12	0.353458	110453	96977.6	117892	102359	95872	99352.2	106619	82023.5	106240	143077	126009
	1	152084984	C	G	LFQEEEEK	b09_f30.15197	29.53	0.246868	151059	116713	124228	129457	119232	111335	119315	137546	118257	94350.7	156955
	1	152084984	C	G	LFQEEEEK	b10_f34.15034	38.98	0.41688	155302	146028	116436	123020	92299.4	132401	116389	114048	152821	157804	146390
	1	152129087	T	C	QDRDSHHGQSER	b23_f19.13963	23.56	0.151528	2788.41	1971.65	3620.28	4217.79	2993.19	744.157	3816.81	7144.62	4108.43	6702.34	2904.24
	1	152279489	G	T	HTQTSSGR	b17_f16.5826	24.48	0.0351307	214834	265429	166255	275064	152161	62862.8	202594	311848	167841	291168	177525
	1	152331240	G	A	EFHPVLK	b22_f20.29785	28.34	0.593507	4017.01	0	1880.94	1767	3143.49	3441.1	4961.17	960.968	2432.68	992.747	2062.46
	1	152331240	G	A	EFHPVLK	b23_f20.28672	28.87	0.562175	4162.63	978.625	2976.2	2438.76	2801.21	848.738	2213.35	1972.74	0	3065.14	2139.9
	1	152331240	G	A	EFHPVLK	b21_f19.20159	28.12	0.612376	5512.29	3021.38	880.103	5866.9	3107.54	2205.83	2816.77	3737.97	618.037	999.563	690.111
	1	152331240	G	A	EFHPVLK	b19_f20.15377	32.16	0.50342	15793.3	12615.4	19712.8	12079.1	13288.8	15483.5	20371.6	15165.4	10985.9	14442.6	20718.8
	1	152331240	G	A	EFHPVLK	b16_r_f18.16377	30.17	0.588996	16345.1	34486.8	54829.6	19834.2	35481.1	35214.2	28289.7	32379.2	9385.31	11580.4	75363.9
	1	152331240	G	A	EFHPVLK	b27_f20.14498	33.89	0.59221	26746.4	8778.14	16522.4	9537.11	31464	15763.1	19494.3	17168.6	8551.73	24075.7	19679.5
	1	152331240	G	A	EFHPVLK	b01_f14.10928	31.34	0.601787	40798.7	26742.2	23871.5	30961.7	35554.7	48674.5	25760	23178.5	26346	29241.5	49689.4
	1	152331240	G	A	EFHPVLK	b24_f20.13128	35.44	0.585497	47312.3	23019.9	34692.7	33712.6	45199.9	22140.2	17350.7	15457.8	48520.2	24396.5	33113.1
	1	152331240	G	A	EFHPVLK	b12_f17.15140	29.18	0.548321	57900.6	47722.1	73352.1	55006.3	55277.7	41587.6	50403.5	42603.5	42943.7	26302.3	90340.4
	1	152331240	G	A	EFHPVLK	b09_f19.15933	31.4	0.524841	253051	105317	198476	130830	171666	187615	159462	307892	157701	207089	436237
	1	152732567	G	A	GHPAVCQPQGR	b23_f29.1083	37.29	0.590507	1042.73	3741.23	849.481	1464.98	1838.11	2319.61	1826.91	2686.25	847.843	3440.1	672.723
	1	152732567	G	A	GHPAVCQPQGR	b22_f29.1015	46.3	0.640821	2458.72	683.72	2192.38	2771.69	953.863	889.938	3664.94	5018.82	2318.48	2547.39	1131.83
	1	152732567	G	A	GHPAVCQPQGR	b17_f27.1409	30.65	1	21781.1	25450.8	15607.2	28850.2	16709.8	25247.5	22413.5	24778.7	16568.8	19079.5	16203.6
	1	152732567	G	A	GHPAVCQPQGR	b12_f26.2326	54.63	0.732015	22004.8	21856.4	27092.2	24967.8	23473.8	18711.5	21750.2	27105	22843.7	12933	34005.9
	1	152732567	G	A	GHPAVCQPQGR	b09_f26.3499	33.32	0.535414	23427.5	21877.1	29137.1	24808.7	29708.9	32237	27031.1	27586.4	26296.1	26867.2	27368.2
	1	152883786	C	G	HLEEQEK	b13_f11.5548	21.8	0.033945	65120.1	137518	69807.1	91198.7	83932.8	71603	67442.3	105754	52124.2	94266.1	71827.8
	1	152883786	C	G	HLEEQEK	b16_r_f16.3258	24.55	0.115682	240648	220514	284293	190038	207387	164111	197267	94380.5	160265	108658	235477
	1	152957832	C	A	TKEPCQPK	b21_f42.9412	34.23	0.413672	4255.75	4389.12	4718.65	77017.7	5266.12	4207.03	3101.11	4382.38	4657.9	8101.28	4170.68
	1	152957887	G	A	IPEPCQPK	b21_f08.28881	43.07	0.587648	4747.33	7118.75	5368.66	115054	6763.68	5706.32	4623.96	7879.4	4569.51	4652.29	3560.58
	1	152957887	G	A	IPEPCQPK	b24_f09.11633	39.25	0.618089	28290.1	28598.8	29839.9	37347	42717.2	192871	20218.4	18751.8	28869.1	28351.5	34014
	1	153390642	G	C	IDKPSLLTMM@K	b21_f26.44431	50.68	0.186464	52533.4	50339.3	44748	1.19365e+06	0	51016.1	52453	55432.7	46572.8	50055.2	44559.5
	1	153431406	C	G	IDKPSLLTMM@K	b21_f26.44431	50.68	0.186464	52533.4	50339.3	44748	1.19365e+06	0	51016.1	52453	55432.7	46572.8	50055.2	44559.5
	1	153580155	C	A	ELNHM@LSDTGNLK	b19_f11.15812	35.54	0.623804	10272.5	36531.4	7304.24	8356.14	6202.32	8518.9	5914.68	8848.84	9711.76	5978.11	8087.8
	1	153580155	C	A	ELNHMLSDTGNLK	b22_f16.23338	27.17	0.0577843	60832.4	53036.7	69329.5	42831.4	35078	55104.1	58378.7	65430.2	69694.3	65249.8	61771.2
	1	153580155	C	A	ELNHMLSDTGNLK	b27_f16.20208	28.34	0.126676	179256	101532	164911	160640	88934.8	132300	130117	146918	142895	144891	137860
	1	153591508	C	T	DVSSLDEK	b25_f24.18512	61.39	0.537873	7595.74	497483	0	18634.1	6553.24	595822	0	14302.7	3453.99	225.932	21609.1
	1	153591508	C	T	DVSSLDEK	b04_f13.14456	60.63	0.525317	12377.9	13229.3	10851.9	8772.19	12579.2	842183	0	12593.1	9195.93	16750.7	31579
	1	153591508	C	T	DVSSLDEK	b29_f23.16026	47.85	0.44326	17247.6	33432	10162.2	8573.81	12832.6	30690.4	26325.7	27052.5	74734.5	82496.9	74464.7
	1	153652104	C	G	LGDFVAALHGR	b25_f04.32065	26.53	0.264983	1739.64	3184.17	2721.87	2611.97	1471.21	1532.53	2984.61	1427.12	2548.93	2361.03	2834.01
	1	153652104	C	G	LGDFVAALHGR	b04_f02.24426	27.18	0.256071	6448.06	5471.44	3561.62	6334.08	6654.16	3020.34	5754.19	5698.9	5320.64	5036.74	4077.51
	1	153652104	C	G	LGDFVAALHGR	b13_f01.24519	27.11	0.227591	22667.5	22372.8	22247.2	24367.1	20461.9	19008.3	19183.9	22278.5	18962.4	22173.3	20480.5
	1	153652104	C	G	LGDFVAALHGR	b10_f04.25310	21.53	0.399443	63711.8	50616.3	59565.7	60956.5	48162.8	50632.7	51565.7	47309.6	62065	63049.2	52673.9
	1	153652104	C	G	LGDFVAALHGR	b29_f11.33796	29.78	0.241101	170527	197647	83727.9	189066	254295	192157	270258	250741	189634	87340	65849.9
	1	153926078	T	C	TVAWGNFPAEK	b17_f28.24957	25.65	0.472904	17242.4	8278.55	5665.64	17295.4	7532.86	20155.8	14746.3	6740.53	17316.5	14536.8	11413.7
	1	154541971	T	G	LGEHLLDPSR	b14_f05.7582	25.16	0.269078	10635	136794	10884.8	31673.5	14453	11652.8	12587.4	8204.02	18765.3	21520.9	27504.8
	1	154541971	T	G	LGEHLLDPSR	b05_f38.8992	27.32	0.26757	24068	26925	21783.4	20192	22543.6	21878.4	24206.8	20783.6	22978.6	24948.1	26734.7
	1	154541971	T	G	LGEHLLDPSR	b03_f39.3413	29.67	0.344793	33400.7	101021	32526.3	105178	40857.9	116112	44388.4	112226	31762.2	104127	30169.6
	1	154541971	T	G	LGEHLLDPSR	b20_f01.7243	29.78	0.308932	42789.4	44877.3	44218.2	40017	45753.6	51463.2	43852.9	46843.5	49058.5	51010.1	38752.3
	1	154541971	T	G	LGEHLLDPSR	b29_f01.7424	30.82	0.250162	43096.9	46375.4	36260.1	35028.8	40843.7	40969.3	41709.2	43154.5	40957.2	40511	39330
	1	154541971	T	G	LGEHLLDPSR	b07_f01.11671	30.4	0.313487	45792.4	70462.5	60055.9	55259.8	122184	77416.9	59741.5	65335.4	64435.4	59172.3	75436.9
	1	154541971	T	G	LGEHLLDPSR	b13_f37.2809	29.97	0.475809	71197.1	67391.6	77189.1	61000.6	72932.1	80101	74893.2	74420.4	71291.7	72234.1	81824.1
	1	154541971	T	G	LGEHLLDPSR	b10_f03.9864	32.6	0.296933	87491.5	41588.6	134653	43639.9	85402.5	40181.1	70402.1	43825.8	107600	43612.5	119112
	1	154541971	T	G	LGEHLLDPSR	b08_f39.9008	30.93	0.361785	151423	96987.9	138533	99451.7	139210	128629	143459	100241	155926	95455.2	171430
	1	154541971	T	G	LGEHLLDPSR	b18_f37.5893	29.58	0.309669	248524	304248	217829	246415	260958	286697	275930	232525	234287	256922	277056
	1	154541971	T	G	LGEHLLDPSR	b02_f30.9544	28.27	0.455607	288280	45718.2	325258	91992.1	334326	106135	248430	32498.6	401314	83277.5	437262
	1	154541971	T	G	LGEHLLDPSR	b15_f39.2880	28.07	0.475597	316400	283257	238532	283824	327745	383248	272790	277693	235054	254157	328770
	1	154541971	T	G	LGEHLLDPSR	b01_f38.7090	30.84	0.295396	330851	1.4821e+06	221301	1.05445e+06	321953	1.22379e+06	287319	1.1592e+06	183666	950751	211758
	1	154541971	T	G	LGEHLLDPSR	b19_f01.6225	30.25	0.524628	402923	391713	341444	401556	364898	461312	469934	340278	387470	540942	356238
	1	154541971	T	G	LGEHLLDPSR	b25_f03.5801	30.32	0.363786	436783	281660	335868	265020	328692	374039	345702	324411	302741	361491	394442
	1	154541971	T	G	LGEHLLDPSR	b27_f01.6404	28.76	0.312935	456061	823146	371055	780090	549376	876458	523634	870794	364002	704804	406547
	1	154541971	T	G	LGEHLLDPSR	b06_f38.9249	29.4	0.312925	703199	711593	654799	711790	800584	715033	658267	763291	616553	743390	799981
	1	154541971	T	G	LGEHLLDPSR	b28_f02.6629	30.18	0.362492	746137	308052	755480	449828	1.05723e+06	302392	839130	339309	1.44985e+06	474752	988525
	1	154541971	T	G	LGEHLLDPSR	b04_f37.8662	28.72	0.330084	828375	865483	718870	812454	609637	1.11406e+06	811742	631985	605405	870906	752079
	1	154541971	T	G	LGEHLLDPSR	b16_f39.2316	28.08	0.476852	938600	934431	982214	654397	751083	913635	586795	705834	862065	720033	921794
	1	154541971	T	G	LGEHLLDPSR	b09_f38.8313	32.13	0.356676	998172	827465	832192	779080	1.18155e+06	848505	1.00775e+06	820539	894318	764506	1059330
	1	154541971	T	G	LGEHLLDPSR	b26_f03.6023	30.36	0.368248	1690677	1318583	1346040	1236069	1336388	1052285	1372395	1207095	1122138	1078143	1321454
	1	154541971	T	G	LGEHLLDPSR	b11_f17.4797	29.77	0.31038	1818478	1535334	1861955	1491949	2001931	1493771	1717493	1237349	1750759	1729855	1860455
	1	154541971	T	G	LGEHLLDPSR	b24_f01.5365	28	0.328214	2433810	3104821	1605033	3407277	2902726	3594239	1997257	2816793	1672481	3800026	1875030
	1	154573967	T	C	RNTNSVPETAPAAIPETR	b23_f22.28002	41.46	0.625181	0	0	0.21752	0	0	0	670.099	0	0	0	1.30513
	1	154573967	T	C	RNTNSVPETAPAAIPETR	b25_f12.17872	32.23	0.55166	2266.41	1639.19	1224.13	2753.03	2160.77	2152.29	2430.94	2440.99	2931.34	1784.21	1278.77
	1	154573967	T	C	RNTNSVPETAPAAIPETR	b15_f21.7719	48.29	0.668876	3324.56	9392.12	5781.95	4608.21	4718.07	8690.71	4887.82	4457.5	8344.74	5714.44	5898.57
	1	154573967	T	C	RNTNSVPETAPAAIPETR	b13_f20.7340	62.72	0.832749	5991.15	4444.51	3631.67	3092.49	6272.7	5157.91	6899.03	3284.7	7538.41	5747.98	4955.17
	1	154573967	T	C	RNTNSVPETAPAAIPETR	b18_f20.12166	70.6	0.688669	8886.26	4797.01	14283.7	11623.7	10845.3	12780.3	11034.1	9805.75	9064.8	13019.8	11661.2
	1	154573967	T	C	RNTNSVPETAPAAIPETR	b16_r_f21.12193	72.71	0.76977	12521.8	16890.7	13955.5	18025.8	14083.6	18090.5	13664.8	14962.2	9841.37	13232	11295
	1	154573967	T	C	NTNSVPETAPAAIPETR	b20_f21.13815	37.01	0.6301	14337.4	16496.6	18323.2	14663.8	12331.2	10514.5	12040.7	8389.05	11261.2	4474.85	11202.5
	1	154573967	T	C	NTNSVPETAPAAIPETR	b12_f19.14562	51.62	0.712515	18610.6	10344.2	12176.3	14073.8	15908.2	11509.4	16757.2	9777.95	8575.41	12098.7	14684.6
	1	154573967	T	C	NTNSVPETAPAAIPETR	b29_f21.22755	49.48	0.808003	20797.2	22017.6	33432.3	11230.3	16989.5	15155	34219.2	18594.6	22816.7	25028.4	27489.7
	1	154573967	T	C	NTNSVPETAPAAIPETR	b17_f19.15518	52.09	0.716452	21993.1	34298.5	10323.3	17513.4	24450	20114.4	25792.2	22750.6	21592.1	21453.1	20922
	1	154573967	T	C	NTNSVPETAPAAIPETR	b06_f20.18183	45.46	0.636164	24739.8	21713.3	27627.9	17969	17695.2	17663.2	26556.2	19063.9	26029.5	15251.1	22309
	1	154573967	T	C	NTNSVPETAPAAIPETR	b04_f14.17705	60.9	0.729721	24863.9	23447.8	50247.2	34131.8	35551.1	19839.6	38795.5	27329.9	8225.96	6793.38	30637.7
	1	154573967	T	C	NTNSVPETAPAAIPETR	b26_f21.13365	62.26	0.748153	25336.6	29489.2	23068.6	21676.8	19378.1	32136	24985.3	24004.8	23655.7	1901.31	25225.4
	1	154573967	T	C	RNTNSVPETAPAAIPETR	b21_f22.17787	65.15	0.712203	25379	26274.7	29222.5	24414.8	16071.5	25674	20931.3	23120.7	25122	27050	26435.8
	1	154573967	T	C	NTNSVPETAPAAIPETR	b22_f21.29836	49.6	0.722581	25596.3	13425.4	28260.4	9310.24	14698	8549.54	16304.4	11591.1	22439.7	11830.4	19162.2
	1	154573967	T	C	NTNSVPETAPAAIPETR	b28_f21.13592	51.7	0.680851	26959.2	26471.3	34214.5	11209.3	12911.6	33587.1	27583.6	9760.52	13625.3	19357.2	26306.7
	1	154573967	T	C	NTNSVPETAPAAIPETR	b27_f21.13333	73.89	0.777101	27124.1	3721.09	2656.68	10037.2	21948.3	42290.7	17587.5	30011	24552	27603.1	25427.9
	1	154573967	T	C	NTNSVPETAPAAIPETR	b19_f21.20735	44.71	0.689555	27501.3	10177.7	27297.1	28876.1	36930.4	25345.4	11031.8	30570	27876	14622.7	22729.8
	1	154573967	T	C	NTNSVPETAPAAIPETR	b24_f21.12390	76.56	1	40079.8	54522.5	52413.1	61193	45871.9	21847	9973.21	55015.5	48541	34361.8	80082.9
	1	154573967	T	C	RNTNSVPETAPAAIPETR	b05_f21.12987	61.59	0.679331	42284.8	43988.8	73375.2	59792	44749.8	34523.1	25642.8	17832.4	19563.6	56595.1	40179.7
	1	154573967	T	C	NTNSVPETAPAAIPETR	b07_f21.17441	73.1	1	42435.2	67172.1	67509	61097.8	29939.7	55819.2	41392.7	68362.5	38442.1	75245.7	41216.5
	1	154573967	T	C	NTNSVPETAPAAIPETR	b03_f17.20086	73.63	1	45218.1	46398.4	14247.9	61849.8	31787.4	29512.6	53190.5	41533.9	25217.8	31468.8	43053.8
	1	154573967	T	C	RNTNSVPETAPAAIPETR	b11_f28.10516	84.32	0.872509	50086.1	66917.3	47008.5	72965.5	26893.9	46396.2	25024.6	63899.7	62776.8	52767.6	53926.4
	1	154573967	T	C	RNTNSVPETAPAAIPETR	b02_f10.13820	67.56	0.719953	50206.8	39540.1	44553.2	45823.6	48943.9	57399.6	46540.4	55416.2	55612.8	50667.9	49059.8
	1	154573967	T	C	NTNSVPETAPAAIPETR	b01_f20.9549	55.68	0.680316	54640.8	92531.4	50680.6	100739	43445	15390.7	62585.2	52844.8	80868.1	80811.4	58276.4
	1	154573967	T	C	RNTNSVPETAPAAIPETR	b09_f21.12588	73.68	0.725706	90210.5	89661.2	64706.8	92474.4	70644.4	80847.8	82105.2	103267	67055.1	88546.6	90198.6
	1	154573967	T	C	NTNSVPETAPAAIPETR	b08_f20.17121	82.86	1	92505.1	53013.9	101957	66942.8	118247	152347	60319.5	115569	131555	75887.9	91738.6
	1	154573967	T	C	RNTNSVPETAPAAIPETR	b10_f22.11378	93.89	0.750985	136307	64733	309122	217742	206137	244985	217792	322586	131037	221437	177261
	1	154904840	T	C	MSVLSSGSLVHSRSSM@LRK	b23_f04.37601	19.02	1	1526.13	1161.69	2810.82	3982.84	3830.34	803.201	0	1487.97	3346.86	1222.94	700.67
	1	154919080	C	T	LQGLEADCVRGPDGVCLSGDRGPQGDK	b25_f02.22493	40.87	0.723514	2957.27	65196.9	30221.9	5479.23	37332.9	7185.45	1984.64	22469.5	7321.69	5601.11	34545.8
	1	154919080	C	T	LQGLEADCVRGPDGVCLSGDRGPQGDK	b02_f33.19268	47.12	0.794779	3122.12	5043.7	769.836	2741.54	950.017	6963.15	4069.92	3176.85	4181.36	798.101	6155.29
	1	154919080	C	T	LQGLEADCVRGPDGVCLSGDR	b19_f39.28719	29.75	0.624874	6567.41	7180.4	8915.95	11625.2	17983.6	8802.06	22629	9357.22	8615.65	5062.39	12710.5
	1	154919080	C	T	GPDGVCLSGDRGPQGDK	b12_f28.10007	43.81	0.776307	8590.95	39055.3	121939	70435.4	161673	10003.3	80993.2	13187.4	95705.5	63681.8	53507.4
	1	154919080	C	T	GPDGVCLSGDR	b29_f24.10496	45.55	1	10308.2	39520	43164.4	6576.63	60524.8	43069.1	26185.8	7350.29	25509.7	27625.9	24509.8
	1	154919080	C	T	GPDGVCLSGDRGPQGDK	b22_f31.29519	47.2	1	14361.9	26198.9	1393.8	9591.59	26632.2	8431.03	546.542	720.64	16117.5	9804.03	9510.54
	1	154919080	C	T	GPDGVCLSGDR	b17_f23.5867	46.25	0.758054	14510.7	123462	16373.1	138367	74330.4	13000.6	58503.1	16909.5	13153.5	74136.8	57466
	1	154919080	C	T	GPDGVCLSGDR	b20_f25.9649	38.16	0.649371	15006.2	25331.4	22383.5	21368	20004.3	10276.1	7221	15597.1	36189.9	19165.5	16226
	1	154919080	C	T	LQGLEADCVRGPDGVCLSGDR	b26_f40.31348	44.86	1	17278.3	16548.4	14706.9	16897.8	16550.3	29632.4	16539.6	7799.17	17046.3	10577.8	26214.5
	1	154919080	C	T	GPDGVCLSGDRGPQGDK	b15_f29.7639	58.17	1	18777.1	411602	227698	23018	275645	381184	0	99381.3	323038	239467	172994
	1	154919080	C	T	GPDGVCLSGDR	b05_f23.11180	30.59	0.639752	23208.2	22244.2	20142.6	41873.1	54585.7	33073.5	30903	35975.1	26238.5	74691.6	38336.1
	1	154919080	C	T	LQGLEADCVRGPDGVCLSGDRGPQGDK	b11_f17.20934	48.55	0.757981	24537.7	28809	64776.7	16339.4	15152.4	12804	35790.4	45432.8	47537.2	42436.4	70344.9
	1	154919080	C	T	GPDGVCLSGDR	b16_r_f23.8317	28.71	0.662835	24773.6	9657.5	25213.3	33464.3	40068	20582.4	24707.1	15428.9	24258.1	33827.2	21164.6
	1	154919080	C	T	LQGLEADCVRGPDGVCLSGDRGPQGDK	b04_f40.24275	44.02	0.636756	26633.8	38853.4	3655.43	61251.6	52320.3	65544.6	5988.15	107719	2747.06	44170.3	101426
	1	154919080	C	T	GPDGVCLSGDRGPQGDK	b21_f30.19656	30.83	0.726889	30842.5	22016.5	1449.06	4601.82	29007.1	1142.88	3081.14	14455.6	2305.64	6863.34	11466.9
	1	154919080	C	T	GPDGVCLSGDRGPQGDK	b27_f31.9638	32.57	0.699724	42197.4	5865.66	67414	18019.9	33405.6	18831.7	26676.4	22958.2	29758.7	24197.1	40246.3
	1	154919080	C	T	GPDGVCLSGDR	b18_f21.7434	65.18	0.728291	56071.8	123056	45100.5	78843.6	89553.6	36449.2	83240.7	69068.9	85798.6	30214.7	46751.7
	1	154919080	C	T	GPDGVCLSGDRGPQGDK	b03_f28.6571	55.16	1	56246.2	24476	2575.36	15825.5	37376.9	24359.6	35363.7	17890.9	33991.1	1967.31	21874.2
	1	154919080	C	T	LQGLEADCVRGPDGVCLSGDRGPQGDK	b07_f02.26356	54.96	0.707424	60025.2	81038.7	81595.7	112618	183408	96406	70111.2	156680	124369	77690.2	238374
	1	154919080	C	T	GPDGVCLSGDR	b24_f25.7130	54.39	0.796838	70330.1	1.12179e+06	383954	53547.2	74292.6	1.58792e+06	980182	69759.1	538779	1.33256e+06	848846
	1	154919080	C	T	LQGLEADCVRGPDGVCLSGDRGPQGDK	b13_f39.16211	41.36	0.631286	96465.4	21107.9	59471.8	45272.9	49917.6	8141.62	5194.21	36379.3	76344.5	6859.4	65905.7
	1	154919080	C	T	LQGLEADCVRGPDGVCLSGDRGPQGDK	b01_f39.19181	58.34	0.761399	107866	84476.4	76107.3	355835	0	20899.5	87998.7	12238.2	154917	38448.4	132283
	1	154919080	C	T	GPDGVCLSGDRGPQGDK	b06_f28.13301	61.71	1	114675	132197	132034	252333	200136	20532.4	334803	63814.9	89508	131205	114122
	1	154919080	C	T	GPDGVCLSGDR	b28_f25.7979	51.38	0.787077	118968	84872.4	71426	117698	14834.3	79712.8	104780	90494.1	281568	14225	69217.5
	1	154919080	C	T	GPDGVCLSGDRGPQGDK	b14_f28.9812	59.03	0.755379	239798	0	301825	12813.5	278307	226949	50073.5	150105	39165.2	216618	211628
	1	154919080	C	T	GPDGVCLSGDRGPQGDK	b09_f28.11870	65.68	0.83648	292415	85937.7	401016	59776.5	55629.3	41838.9	44273.1	270148	397401	539858	388353
	1	154919080	C	T	GPDGVCLSGDRGPQGDK	b10_f31.12030	78.23	0.897865	599135	554530	1.80259e+06	274116	799165	748147	595701	816216	0	520651	482650
	1	154919080	C	T	GPDGVCLSGDRGPQGDK	b08_f28.13153	73.89	0.911761	1.14642e+06	1.97549e+06	686456	528759	989654	44205.7	830028	923817	1.21314e+06	673097	624437
	1	155175089	C	T	YQQEDGK	b08_f16.20691	23.26	0.38865	73148.5	92228.7	71478.9	105812	67284.2	76732	71905.8	84798.7	58915.8	153486	68771.8
	1	155583937	A	G	DLTRLDLR	b16_f10.8517	26.3	0	3469.78	4744.92	4532.62	2752.47	5392.45	3191.53	3329.02	6921.56	8645.69	9422.95	4497.12
	1	155583937	A	G	DLTRLDLR	b17_f01.11598	28.5	0.118596	13920.3	13918.7	14683.8	13006	13875	7723.24	13470.3	15687.6	12587.5	13740.7	12539.8
	1	155736365	A	T	DNLELGSETR	b18_f36.19926	28.72	0.171309	4898.72	5666.43	5936.07	4636.35	6951.07	2943.55	5399.72	4163.58	7692.26	4238.11	5686.11
	1	155736365	A	T	DNLELGSETR	b15_f38.15746	22.46	0.176313	10246.8	12154.6	10713.6	8134.34	10485.1	7627.27	11243.6	8923.29	11973.1	11336.3	10730.4
	1	155736365	A	T	DNLELGSETR	b04_f37.25591	32.66	0.197183	13049.4	20309.5	15837.2	18420.1	23480.9	21616	24930.7	23927.2	22813.8	18808.3	20751.7
	1	155736365	A	T	DNLELGSETR	b19_f19.27024	29.37	0.155601	13211.1	12054.3	10796	8645.95	12898.8	11480.9	12052.7	14008.4	12494.3	10516.1	12301
	1	155736365	A	T	DNLELGSETR	b20_f19.31439	29.05	0.130809	13421	20041.6	11626.4	19490.2	18272.8	21123.1	14743.2	19018	29471.5	31226.6	16338.7
	1	155736365	A	T	DNLELGSETR	b16_f19.14574	29.95	0.130885	15384.2	15186	17416.1	13710.3	13517.4	17383.1	16453.1	15971.2	16800.1	15941.9	17306.7
	1	155736365	A	T	DNLELGSETR	b17_f16.3644	24.17	0.173769	16920.8	20802	16833.2	18928.5	14451.5	20957.6	20893	22483.2	20068.7	19637.2	20686.3
	1	155736365	A	T	DNLELGSETR	b09_f15.6534	21.61	0.184637	17398	16992.9	17561.1	18021.9	19289.5	13225.4	18205.7	22418.7	16324.3	20128.5	20012.1
	1	155736365	A	T	DNLELGSETR	b03_f17.26792	30.18	0.129887	24081.1	25554.7	33709	27584.2	31415.3	21579.9	33379.8	26039	24013.5	24080.3	28279.9
	1	155736365	A	T	DNLELGSETR	b24_f38.27909	27.93	0.0776942	31802.5	18910.2	21675.8	19891.5	17657.2	14974.9	18147.8	19363.2	27037.1	13603.3	20001.6
	1	155736365	A	T	DNLELGSETR	b08_f38.26060	26.48	0.367825	66096.8	69917.3	71123.3	73115.7	84228.2	84180.1	76964.9	77347.3	78994	68833.6	72414.4
	1	156035717	A	G	VVLIGGSGVGK	b21_f04.44732	27.36	0.253289	25949.6	23795.3	12512.2	8509.7	7301.62	11030.3	16246.3	12746.6	12172.5	10529.6	15345.2
	1	156035717	A	G	VVLIGGSGVGK	b24_f03.22167	27.27	1	40658.3	122973	171505	66316.1	20520.5	33557.4	104846	224174	72309.5	36732	78109
	1	156035717	A	G	VVLIGGSGVGK	b19_f04.30917	31.5	0.394603	52688.6	50958.9	38134.1	21939.8	67795.4	42403.2	24000.2	19558	56966.8	53214.3	35121
	1	156035717	A	G	VVLIGGSGVGK	b27_f04.23168	29.79	0.349446	58613.2	133720	49539.8	51500.2	109922	56197.9	43041.6	68495.6	43492.6	79058	41057.7
	1	156035717	A	G	VVLIGGSGVGK	b09_f01.26889	30.46	0.260998	249032	305380	166343	117846	222450	269034	220386	119760	297195	294161	222446
	1	156206158	C	T	DTLRCHVQK	b03_f30.11035	27.54	0.258533	2343.97	13546.4	9628.31	8962.12	10481.9	19127.6	18128.5	20754.8	28737	6568.65	5722.35
	1	156206158	C	T	DTLRCHVQK	b28_f33.13073	21.61	0.322536	14408.2	87273.9	74165.3	72016.9	98463.2	97018.3	101276	109959	558339	68165.8	40560.6
	1	156206158	C	T	DTLRCHVQK	b10_f33.15113	21.1	0.0962085	39095.4	145811	186917	91056	155641	210559	204999	273164	233950	109636	95307.3
	1	156280971	G	A	NFQDAMQVCR	b22_f08.30591	29.4	0.502381	1628.87	1308.87	2740.87	2455.62	494.501	41242	1164	816.545	938.324	951.627	1625.68
	1	156280971	G	A	NFQDAMQVCR	b15_f05.12810	52.62	0.720448	5557.49	11111.4	9351.46	13167.5	4956.89	9212.16	10701.8	13860.9	736476	8946.81	9265.41
	1	156280971	G	A	NFQDAM@QVCR	b24_f08.6929	42.71	0.626551	8982.21	12811	13078.1	11847.8	7581.06	11982.6	10345.5	18021	10131.2	1.10323e+06	0
	1	156507025	C	T	NLLTM@TDK	b20_f13.34597	19.93	0.102358	5984.88	19234.4	3420.98	19919.9	4189.5	16208.6	5465.86	21695.1	3620.29	11504.8	3321.22
	1	156507025	C	T	NLLTM@TDK	b19_f14.31605	20.02	0.0234765	19374.6	18971.3	18070.2	16503.7	19014.8	18628.5	12763.3	15075	16833.5	17307.1	20123.3
	1	156563805	G	A	FVPPTLEK	b16_f34.22992	33.94	0.291986	1.38446e+06	95413.9	60513.2	95933.2	75133.5	93637.4	78525.9	107202	82069.4	78203.3	58112.7
	1	156616814	C	G	VNEAYGFR	b15_f40.6124	48.26	0.6954	3879.66	3565.27	4156.05	4040.32	2971.15	0	223717	4726.91	3693.6	4803.92	12527.8
	1	156616814	C	G	VNEAYGFR	b23_f01.17833	63.33	0.62798	6245.01	7698.7	6043.12	4569.62	4062.7	6476.05	5750.83	189982	0	5018.71	6855.14
	1	156616814	C	G	VNEAYGFR	b13_f39.6282	66.18	0.685101	7112.09	6602.94	10291.4	10107.4	10174	13083.6	11102.1	0	908884	10575.6	24189.8
	1	156616814	C	G	VNEAYGFR	b20_f01.19706	30.56	0.552683	9402.56	10409.2	10821.4	9354.91	9458.52	10755.6	13377.3	10460.6	14093.3	10482.8	77328
	1	156616814	C	G	VNEAYGFR	b26_f02.12713	68.56	0.658547	12451.6	652774	0	16500	14469.1	13941.1	15123.7	8147.3	15461.5	9437.32	35144.3
	1	156616814	C	G	VNEAYGFR	b10_f02.16086	64.43	0.660717	28654.8	33472.1	48113.3	48840.8	38776.2	52457.7	3.02591e+06	54296	67197.4	35329.3	158966
	1	156616814	C	G	VNEAYGFR	b24_f01.11145	63.64	0.673162	36076.6	62065.3	45864.5	1.23994e+07	0	292150	78287.6	54088.6	117465	144443	326402
	1	156616814	C	G	VNEAYGFR	b09_f39.13096	64.51	0.671059	65982.5	7.92943e+06	0	240862	92763.5	170474	122495	88802.2	155846	103325	409792
	1	156616814	C	G	VNEAYGFR	b08_f39.14096	59.77	0.800067	83881.3	74757.2	85879.9	80014.7	79088.7	0	1.96229e+06	94924.9	89561.2	66335.3	164015
	1	156616814	C	G	VNEAYGFR	b25_f02.11892	65.16	0.654389	457990	19512.8	14165.8	18043.4	21061.1	10133.8	23992.2	16499	21325.7	13021.4	32303.2
	1	156628415	C	T	LRYEVDTVFR	b09_f18.24720	59.17	0.682102	13983.7	17864	15127.5	16030.2	7504.45	16675.7	284886	15847.6	14917.9	18449.2	14661.1
	1	156641537	C	T	EESIEAVK	b15_f16.7848	55.05	0.625795	8375.02	38423.3	57166.6	5311.42	68709.2	6856.76	7481.26	6667.02	29472.1	54095.5	30473.3
	1	156641537	C	T	EESIEAVK	b26_f19.12981	69.36	1	10209.3	10440	15760.7	69779.5	56361.6	47893.9	98333.1	53024.3	99344.9	8220.64	41905.4
	1	156641537	C	T	EESIEAVK	b02_f07.16078	63.08	0.691344	11070.9	124581	94065.2	56688	84750.4	11073	103604	50457.2	9140.39	91977	45846.1
	1	156641537	C	T	EESIEAVK	b17_f15.13464	70.82	0.696272	13018	40766.8	74413.9	93558.3	12264.8	104253	12131.7	73872.6	38170	63755.3	32767.1
	1	156641537	C	T	EESIEAVK	b12_f16.13481	64.11	0.671502	25449.1	99464.8	165352	79437.5	174571	57166.6	92909.9	107342	102593	106482	104786
	1	156641537	C	T	EESIEAVK	b22_f19.27355	55.86	0.686538	25572.9	32651	1959.77	10341.9	7383.3	35802.6	6070.47	11846.5	22557.8	11451.4	16540.7
	1	156641537	C	T	EESIEAVK	b16_r_f16.14575	52.97	0.575042	29390.9	21585.8	46952.2	21643	37971.8	145696	40214.5	46414	19128.7	16942.2	27130.5
	1	156641537	C	T	EESIEAVK	b23_f19.26460	53.6	0.564179	30928.9	1206.41	1530.95	9875.1	14333.5	5105.92	16290.8	0	2690.03	4977.53	8407.95
	1	156641537	C	T	EESIEAVK	b29_f18.21118	68.42	1	79272.3	51132	59953.5	5416.45	88276.1	9622.65	6383.08	162558	50055.6	56923.1	54240.3
	1	156641537	C	T	EESIEAVK	b11_f22.11209	51.82	1	105221	43781.5	132906	75791.5	52684.1	45600.7	66730.9	174717	45012.8	110967	83354.6
	1	156697056	T	C	ISSHPTR	b06_f22.5571	26.63	0.0893729	59146.2	40162.7	46130.8	24759	57999.2	27535.2	66755.7	45941.3	31642.6	48312.8	36788
	1	156713558	G	A	NSTLSEPGSGR	b21_f20.2823	56.06	1	0	39216	0	875.286	55422.2	1242.17	55543.3	62193	31950.4	11632.3	22145.8
	1	156713558	G	A	NSTLSEPGSGR	b22_f21.7409	57.72	0.670305	0	18644.5	14541.4	46251.1	0	1335	18570.8	16394.3	16132.6	655.54	14868.5
	1	156713558	G	A	NSTLSEPGSGR	b23_f21.3727	40.62	0.549975	0	11595	5662.3	6401.43	8425.27	14916.6	3679.69	296.924	0	6063.2	5046.81
	1	156713558	G	A	NSTLSEPGSGR	b03_f16.6807	57.9	0.690674	958.204	40866.4	44335.2	19058.6	2082.33	3486.9	3241.27	0	71060.1	3973.16	37507.8
	1	156713558	G	A	NSTLSEPGSGR	b11_f25.2267	65.25	0.801533	8049.94	123348	159857	8256.66	128886	206263	211110	7551.55	197012	4278.15	101412
	1	156713558	G	A	NSTLSEPGSGR	b15_f19.1974	54.89	0.671707	9642.18	15149.5	11153.6	130580	5442.66	311731	0	116989	12411.9	9856.94	158137
	1	156713558	G	A	NSTLSEPGSGR	b13_f16.1977	61.98	0.702323	10323.3	9195.45	6615.46	0	558016	368648	531543	0	499734	1100.52	307325
	1	156713558	G	A	NSTLSEPGSGR	b29_f20.4100	63.52	0.799433	10379.4	86998.3	145055	3467.14	133888	3480.49	256922	141138	82329.4	84804.5	85982.5
	1	156713558	G	A	NSTLSEPGSGR	b02_f09.6367	58.14	0.761094	16905.2	15861.7	299978	170395	11706.9	9455.48	18560.1	17610	17022.9	15398.7	115854
	1	156713558	G	A	NSTLSEPGSGR	b06_f18.6860	55.93	1	25989.9	6082.06	4290.27	34692.7	5137.09	4155.55	4245.45	33504.1	24754.3	27512.1	18381.2
	1	156713558	G	A	EAATLEVERPLPM@EVEKNSTLSEPGSGR	b24_f28_r.27520	22.96	0.751307	27131.9	19667.1	19135.7	14183.9	56182.8	9576.33	6550.9	3443.84	22748.7	3948.6	15142.8
	1	156713558	G	A	EAATLEVERPLPMEVEKNSTLSEPGSGR	b14_f26.22741	34.88	0.646216	29768.2	103519	92260.5	17516	24679.5	76935.9	21190.7	137013	29487.7	21226.2	63736.8
	1	156713558	G	A	NSTLSEPGSGR	b05_f18.7224	51.88	0.677718	61432.3	0	1427.98	105671	127059	66688.3	2016.79	2213.64	1389.87	2785.09	45707.6
	1	156713558	G	A	NSTLSEPGSGR	b12_f18.3886	60.45	0.765095	79948.9	93522.3	6518.26	51722.9	67132.3	22492.7	91094.9	69832.1	5653.29	57840.8	63149.5
	1	156713558	G	A	NSTLSEPGSGR	b08_f19.6738	56.65	0.689673	92955.8	16166.3	191385	18927.4	9864.24	22436.9	140912	157042	122027	12709.4	84783
	1	156713558	G	A	EAATLEVERPLPM@EVEKNSTLSEPGSGR	b10_f28.24733	36.58	0.713505	100792	24975.3	97862.4	24655.7	30753.7	51556.6	62142.8	74936	38132.8	46312.4	39554.8
	1	156713558	G	A	NSTLSEPGSGR	b27_f21.4084	66.37	0.825373	102851	6500.02	6556.91	162892	7078.41	8173.89	136385	168781	201921	102769	111626
	1	156713558	G	A	NSTLSEPGSGR	b19_f20.3209	63.22	0.707846	158174	146149	134842	310533	109220	144133	183901	132441	10099.2	141274	107212
	1	156713558	G	A	NSTLSEPGSGR	b16_r_f19.2603	61.35	0.754849	167095	210757	15992.2	20090.7	22281.8	24223.4	181039	221408	183896	263449	135995
	1	156713558	G	A	NSTLSEPGSGR	b07_f21.7124	62.69	0.798213	248318	54928	16926.5	57887.4	234262	17560.3	233149	54440.1	141666	79403.1	91737
	1	156713558	G	A	NSTLSEPGSGR	b26_f21.4096	67.9	0.674669	374084	1615.81	9699.58	214435	0	151064	178612	277513	0	193553	141196
	1	156713558	G	A	NSTLSEPGSGR	b28_f21.4152	60.24	0.703021	377844	438134	0	12501.4	12440.4	376520	56576.2	18613.6	744105	159056	269965
	1	156713558	G	A	NSTLSEPGSGR	b09_f17.5192	70.39	1	774399	628004	787941	24237.6	36522.5	22874.9	1.68225e+06	1.17719e+06	0	37248.9	552609
	1	156907081	T	C	DVGMIFR	b02_f20.18778	41.73	0.387491	8217.63	2957.07	15604.2	4516.52	786.511	1685.62	16689.8	2637.21	8538.62	3519.08	9839.8
	1	156907081	T	C	DVGMIFR	b14_f25.20149	31.92	0.428258	11523.2	32396.1	33682.1	27096.9	9619.59	20309.6	21612.5	17625.2	23422.5	30870.7	20302.8
	1	156907081	T	C	DVGM@IFR	b20_f27.36962	24.71	0.273978	13642.3	14868.6	9244.75	14820.7	8683.47	5220.13	9234.23	16479.7	5937.41	10961	11425.8
	1	156907081	T	C	DVGMIFR	b03_f28.18355	49.39	0.392387	14111.4	15455.8	3386.36	18981.1	13949.1	2045.41	2131.48	14570.6	2888.14	17586.7	14815.6
	1	156907081	T	C	DVGM@IFR	b27_f28.17159	22.27	0.290076	16881	16222.6	8842.55	9023.44	28121.2	14579.4	6427.62	7260.91	23353.6	13167.3	14091.3
	1	156907081	T	C	DVGM@IFR	b13_f13.17999	25.69	0.198132	18424	42680	9955.12	15976.2	14703	39056.1	17977.6	34210.6	10926	12828	12844.2
	1	156907081	T	C	DVGM@IFR	b06_f15.22061	27.06	0.211013	23640	28910.2	27598.5	44590.9	49759.8	29414.2	37963.2	24259.6	22298.1	53298.8	25606.6
	1	156907081	T	C	DVGMIFR	b04_f26.24546	36.02	0.369239	43247.6	41247.3	70761.6	62424	41971.6	55491	42873.1	44492.2	49347.6	74542.7	40864.3
	1	156907081	T	C	DVGM@IFR	b24_f27.14072	32.33	0.522425	46779.4	44040.2	79073.8	37899.4	24891.1	6047.3	49946.9	52195.2	45029.9	62175.7	45233.2
	1	156907081	T	C	DVGMIFR	b09_f25.21896	36.86	0.414542	49082.3	164118	103569	109701	88209.5	100023	52461.6	119750	50452.9	62347	115086
	1	156907081	T	C	DVGMIFR	b11_f02.19399	45.76	0.484703	49326.1	94624.4	51566.8	106000	78285.7	45536.8	69453.6	54548.9	6501.78	86232.2	50417.1
	1	156907081	T	C	DVGMIFR	b16_r_f26.22496	49.38	0.383556	71424.6	70357.2	138384	143282	60351	122382	159417	98222.8	133980	8121	77527
	1	156907081	T	C	DVGMIFR	b10_f29.22789	34.75	0.418705	74167.5	45291.8	114028	50197.4	76776.4	57776.4	73792.4	63082.6	124572	72146.4	86606
	1	156907081	T	C	DVGMIFR	b15_f26.17990	47.71	0.536575	74805.3	67779.7	4575.76	150021	0	34309.5	3927.07	70518.4	127051	5535.85	72825.8
	1	156907081	T	C	DVGMIFR	b08_f25.24654	46.36	0.457075	78029.8	76164.9	60808.9	68941	71372.4	60641.1	62066.1	79853.2	81388	68024.2	70792.6
	1	156907081	T	C	DVGM@IFR	b07_f27.19370	31.96	0.518148	84775.7	154713	52991.9	152549	78848.6	53600.8	75037.4	166760	72414.7	88866.5	73893.4
	1	156907115	T	C	SPPGLALR	b29_f12.19991	26.21	0.351011	13436.8	15927.5	7100.7	5053.71	10962.9	11461.4	14839.2	11324.1	6295.49	9154.13	12899.8
	1	156907115	T	C	SPPGLALR	b04_f10.17506	30.12	0.302125	16970.1	19581.6	5783.67	16666	21043.4	15236.5	5957.26	17872.8	24816.7	16441.8	16176.8
	1	156907115	T	C	SPPGLALR	b20_f12.18115	26.72	0.414296	24700	17047.9	18552.4	26902.9	17820.5	7477.06	19862	31749.1	20532.2	21511.2	15178.1
	1	156907115	T	C	SPPGLALR	b26_f13.13079	27.52	0.327762	25772.6	32434	12903.2	6606.83	30748.6	30463.1	11426	30094.6	48022.5	5948.26	19103.8
	1	156907115	T	C	SPPGLALR	b09_f10.16394	28	0.319286	30319.8	84231.3	75713.4	71564.9	36095.3	44483.6	42524.4	74775.9	28574.6	45711.4	63878.9
	1	156907115	T	C	SPPGLALR	b27_f12.11617	27.32	0.32284	35494.4	32017.8	11333	11594	47906.4	11911	11472.7	14156.8	35660.7	39046.4	25758.4
	1	156907115	T	C	SPPGLALR	b11_f26.10850	38.15	0.436697	45650.3	135449	51495.5	141757	118943	108027	67126.5	115749	63779.9	115355	103732
	1	156907115	T	C	SPPGLALR	b16_r_f11.12388	25.56	0.247653	58284.8	49053.4	63963.2	51508.7	58053	54229.5	55698.6	66208.6	72964.6	58520.8	50607.6
	1	156907115	T	C	SPPGLALR	b02_f03.11789	38.26	0.470727	65575	77872.9	111438	26809.1	15226	24965.1	116990	28259.7	25716.7	70539.1	47314.6
	1	156907115	T	C	SPPGLALR	b06_f10.17717	29.69	0.470192	65639.7	66719.4	68046.7	49618.9	43925.6	28684.3	31804.3	36325.7	31186.1	58556.6	63150.7
	1	156907115	T	C	SPPGLALR	b07_f12.17400	27.88	0.390961	88204.5	82745.6	36907.8	96849.5	46789.2	32070.9	93423.7	99418.4	81840.2	75461.9	69472.4
	1	158063551	C	T	AIYLSFK	b02_f28.32122	31.34	0.137807	46690.4	50886.6	41271.5	39367.6	37743.7	28243.8	45075.3	43830.3	44237.7	44008	41418.2
	1	158063551	C	T	AIYLSFK	b26_f37.33427	30.58	0.0766667	214994	158593	209648	203986	229086	172856	236748	204949	212097	199040	192192
	1	158597507	G	C	GDCGDTLAATQSLVM@K	b25_f10.23536	33.06	1	4950.74	14185.3	11515.1	26307.1	24464.7	15712.9	6698.21	29861.2	39628.3	7865.87	17809.9
	1	158597507	G	C	GDCGDTLAATQSLVMK	b02_f01.23316	46.51	1	12214.1	8017.72	13692	5375.67	7442.57	64884.2	19501.6	138501	28544.6	38505.4	18274
	1	158597507	G	C	GDCGDTLAATQSLVM@K	b24_f09.22816	37.46	1	19597.8	20201.6	3367.68	29594.9	7946.36	2541.16	30222.4	34177.5	15307.4	27768.2	15686.9
	1	158597507	G	C	GDCGDTLAATQSLVMK	b14_f06.26570	93.22	1	57846.8	32603.9	27294.7	158175	13493.3	41190.8	125080	59715	18466.4	121043	41579.5
	1	158612236	A	G	SEQVHGVINLGNSLIER	b22_f21.42034	31.63	0.531774	12746.7	12698.8	14320.4	44887.7	46498.2	23220	25344.8	16607.1	16151.2	23432.3	17199.6
	1	158612236	A	G	SEQVHGVINLGNSLIER	b19_f21.30839	61.16	0.799379	13313.1	19289	21382.6	20338.9	14898.1	16505.3	20915	22477.7	16410.1	23319.2	16096.1
	1	158612719	C	T	LEDYANLK	b14_f06.22873	48.72	0.430829	27219.6	26594.5	30484.4	24462.5	23457.5	29829	97927.9	27816.4	22929.5	101383	29744.9
	1	158631144	C	G	VILDNIASHEPR	b06_f22.23977	43.92	0.54531	9534.22	8598.63	27006.4	10900.7	9287.42	8154.29	8069.31	9382.15	10480.7	9215.79	10263.1
	1	158639328	C	T	DALHEKAATR	b19_f24.5931	23.78	0.532801	26829.8	28336.5	33747.3	29480.8	33070.4	26483.5	28282	31565.4	24895.3	31766.9	27204.2
	1	158639328	C	T	DALHEKAATR	b20_f24.4543	27.8	0.47446	55552.4	56271.3	59678.5	56820.6	56796.4	49499.4	61460.3	61343.7	38729.6	54200.7	48784.8
	1	158639328	C	T	DALHEKAATR	b23_f25.7774	27.46	0.116169	73610.8	57033.1	81831.1	74461.4	79382.2	42683.1	75894.6	64805	71202.5	68046.1	68764.6
	1	158639328	C	T	DALHEKAATR	b12_f21.5952	29.12	0.447115	80813	62099.3	62972.6	58477.1	61385.3	59490	53888.1	63090.5	47424.2	80669.2	59824.3
	1	158639328	C	T	DALHEKAATR	b24_f24.4742	32.73	0.177207	81614.7	135359	73685.8	137202	63726.9	97483.4	76573.3	128403	59680.9	112256	53262.6
	1	158639328	C	T	DALHEKAATR	b26_f26.5594	28.59	0.0947884	81656.1	68741	67832.9	72543.7	57901.2	82361	53097.5	69738.6	67084.1	66917.4	69389
	1	158639328	C	T	DALHEKAATR	b17_f22.4034	29.16	0.132373	123075	130542	103475	163220	109580	87543.3	122972	120038	134946	119121	130554
	1	158639328	C	T	DALHEKAATR	b21_f24.7988	30.54	0.178782	124795	112463	109935	99950.1	103919	96981.5	111129	105285	105407	134656	114126
	1	158639328	C	T	DALHEKAATR	b08_f21.9285	29.6	0.0918919	182743	632117	170667	592760	194861	757430	198640	723424	128626	632091	117578
	1	158639328	C	T	DALHEKAATR	b13_f21.6426	30.21	0.171135	193302	76119.2	191150	98196.4	153258	58380.8	152803	69577.2	139597	87975.4	156392
	1	158639328	C	T	DALHEKAATR	b22_f25.6609	28.86	0.0419265	201027	219398	206896	117309	143489	160361	174984	209965	201780	170273	168346
	1	158639328	C	T	DALHEKAATR	b15_f22.3122	23.41	0.0123879	206901	320835	178755	311706	207466	296315	221230	317474	143859	305855	158905
	1	158639328	C	T	DALHEKAATR	b07_f24.9055	25.85	0.399226	245656	444500	257542	408238	266918	440898	238679	473680	191643	295101	183244
	1	158639328	C	T	DALHEKAATR	b11_f40.6278	24.85	0.0249497	272698	303779	282195	288141	275340	276179	181047	322047	218888	276728	252574
	1	158639328	C	T	DALHEKAATR	b06_f22.9794	28.32	0.115113	1.12321e+06	941311	1.44448e+06	1.11338e+06	1.0299e+06	1.30833e+06	1.13605e+06	1.20977e+06	661997	977680	1.00426e+06
	1	158654938	A	G	VNTLTDK	b21_f18.13751	28.48	0.314958	14378.2	14105	11573.3	13145.4	5851.81	10728	8997.27	11305.4	14812.7	14284.3	10732.8
	1	158654938	A	G	VNTLTDK	b16_r_f16.12181	29.49	0.278399	19471.9	22989.7	21679.9	28240.5	24586.8	23912.6	30845.6	27762.2	23394.3	21263.3	21457.8
	1	158654938	A	G	VNTLTDK	b06_f16.14409	29.54	0.261341	40948.7	32857.7	41932.3	31151.5	32080.9	32570.5	40044	35526.6	38995.1	39909.7	44737
	1	158654938	A	G	VNTLTDK	b27_f19.10443	40.64	0.480561	58288.8	49517.2	61300	47656.3	56881.3	55126.1	36571.1	37695.4	48044.6	54322.4	50946.1
	1	158654938	A	G	VNTLTDK	b26_f20.10659	39.29	0.544922	61231.1	59693.2	59532.9	52792.8	61309.8	75783.1	57721.3	81316.6	70740.2	66878.6	50089
	1	158654938	A	G	VNTLTDK	b13_f14.10712	30.03	0.309357	69083.2	51861.9	55331	59795.9	51641.2	50084.3	46787.6	54048.6	46644.1	72234.6	51683.7
	1	158654938	A	G	VNTLTDK	b09_f15.12867	37.79	0.46679	145987	126983	137369	140034	109737	123752	137571	151858	114782	138823	133527
	1	158911988	A	T	SIIIISNYSKR	b12_f15.29938	25.31	1	187889	189990	187039	166188	118370	75916.5	105115	107218	99579.6	152226	211991
	1	158986477	G	C	TSLSAPPNTSSTENPK	b27_f40.10527	50.68	0.655683	2099.11	11741.8	13395.2	16526.9	30783	27724.2	18576.1	27475.8	28530.8	18114.2	28822.5
	1	158986477	G	C	TSLSAPPNTSSTENPK	b04_f36.13772	27.41	0.57023	6822.72	18393.9	19122.1	21081.4	3805.27	29797.4	12022.5	24361.8	10093.4	14752.6	13180.7
	1	158986477	G	C	TSLSAPPNTSSTENPK	b02_f28.14941	34.27	0.672016	9471.91	25293.3	11296.4	26955	23151.9	24411.6	13397.4	15265.8	19234.7	24791	20566.2
	1	158986477	G	C	TSLSAPPNTSSTENPK	b18_f36.12362	27.59	0.589706	13230.1	11023.1	12952.9	11497.1	6374	17496.6	16800.4	21043.6	9343.86	11328.7	14058.4
	1	158986477	G	C	TSLSAPPNTSSTENPK	b19_f40.13686	42.88	0.687034	13375.2	8638.82	17681.9	6296.53	14681.4	13023.9	12059.3	14171.4	16281.1	13303.9	10737.9
	1	158986477	G	C	TSLSAPPNTSSTENPK	b26_f01.12080	31.01	0.596904	14073.2	17472.3	21555	24990	18651.8	15126.5	29503.2	14606.2	18387.3	17113.1	18504.3
	1	158986477	G	C	TSLSAPPNTSSTENPK	b16_f38.5293	24.85	0.546076	15455.2	1171.68	11878.6	6213.96	17974.9	14735.4	437.972	4899.14	9557.39	18009.7	6670.86
	1	158986477	G	C	TSLSAPPNTSSTENPK	b29_f40.18308	33.12	0.682367	15987.7	10235.9	8571.59	11297.7	15683.8	16801.9	17151.2	21151.1	16880.8	20535.6	17109.5
	1	158986477	G	C	TSLSAPPNTSSTENPK	b06_f37.14322	55.67	0.604814	17612.9	17555.8	12781	21583.8	18291.1	14522.2	20386	24684.2	11047.5	21545.3	19883.4
	1	158986477	G	C	TSLSAPPNTSSTENPK	b28_f40.10615	59.76	0.719378	34066.4	49228.8	20138.8	12755.6	29524	17629.6	15519.3	23297	16423.6	15697.6	18930.3
	1	158986477	G	C	TSLSAPPNTSSTENPK	b24_f40.9752	60.51	1	55849.2	59725.9	53168.4	51543.6	47790.2	105912	52709.4	46800.5	49501	95090.6	52927.6
	1	158986477	G	C	TSLSAPPNTSSTENPK	b09_f37.12870	67.43	1	64017.1	67928.2	73855.3	83072.3	156354	121576	75944.2	120698	121628	114146	106638
	1	158986477	G	C	TSLSAPPNTSSTENPK	b08_f37.13366	69.05	1	73493.9	53233.9	49003.2	95832.4	96289.5	278126	96845.5	139961	89110.8	68251.6	69272
	1	158986477	G	C	TSLSAPPNTSSTENPK	b10_f01.16148	66.92	1	148426	69980.5	109680	67429.1	95263.7	64337.9	69244.9	46127	63886.8	63600	69395.9
	1	159854251	T	C	EQM@LEYM@GQLQEEDLK	b27_f21.7888	21.84	1	58447.7	45714.4	66262.1	43534.8	57064.5	33909.2	55015.9	57512.9	80195.7	53373.3	59530.7
	1	159856388	C	T	QLDQM@MEVER	b19_f34.18626	25.92	0.0837191	16333.8	15636.2	13370	13293.7	20826.5	17133.2	13820	20397.3	19530	15678.4	19816.5
	1	159890163	T	A	DVGRPLPGR	b19_f32.2510	29.23	0.444406	26377.5	26507.8	41009.7	31241.7	40113.2	267722	39074.5	25133.8	42996.5	34795.2	37077.2
	1	159890163	T	A	DVGRPLPGR	b01_f32.6569	21.92	0.283303	92415.7	13595.2	24823.5	11684	107940	11827	20403.6	13617.8	15769.5	12647.3	15829.6
	1	160011280	C	T	DSTVHYGDPEK	b20_f08.17512	21.3	0.17277	40279.1	47466.3	51008.7	39486.9	49510.2	43262.1	45491.1	31079.9	35076.8	35806.1	42385.3
	1	160090727	C	T	EYSPAATMAENGGGK	b14_f28.12556	41.18	0.631617	12918.4	12331.3	10134.8	7814.34	7296.78	231476	9117.09	22606.4	15304.8	8979.77	4062.02
	1	160090727	C	T	EYSPAATMAENGGGK	b18_f16.9531	24.79	0.306979	26794.8	16499.9	25910.8	16033.8	15157.6	8933.04	22421	8941.99	20830.1	14318.2	22931.3
	1	160090727	C	T	EYSPAATMAENGGGK	b13_f14.10012	25.69	0.370183	36348.7	35756.7	34820.7	49776.1	41256.4	36878.7	37199.4	43408.6	30519.5	40442.8	39457.7
	1	160607241	A	G	VLLPLTYERTNK	b14_f03.19887	25.49	0.0502158	73427	53393.7	72814	80250.5	90428.6	88459.1	86913.8	108051	100247	73220.9	42569.7
	1	160654857	A	G	IVERDSRK	b27_f18.29345	21.33	0.00984529	32963.4	31076.9	26325.2	31162.8	33320.6	36053.8	29740.8	29454.3	31429.1	36849.5	32866.8
	1	160811488	T	C	DLSLLIK	b26_f12.29184	27.87	0.172228	10230.7	14487.7	14556.4	12000.5	16372.3	21110.4	16573.8	16158.4	16943.7	13767.1	15151.2
	1	161008424	G	A	SLLVSGRAR	b27_f20.15788	26.83	0.177041	28033	26106.8	22498.8	29843.3	31383.5	25103.1	28108.5	23440.8	27868.5	28094.5	27334.8
	1	161182208	C	G	MAPGEIK	b21_f46.18630	42.09	0.467332	4997.29	6366.49	6081.96	5874.71	7579.48	6152.9	7273.07	166913	0	5701.17	24692.9
	1	161182208	C	G	M@APGEIK	b26_f08.7767	28.72	0.407033	6169.88	447124	10196.7	12745.8	5870.18	9163.27	6536.65	7663.01	8179.55	484029	0
	1	161182208	C	G	M@APGEIK	b13_f02_2.9416	29.94	0.4833	8553.22	315078	0	12683.7	14294.4	26787.5	15122.4	18496.4	12322.7	280219	53837.3
	1	161182208	C	G	M@APGEIK	b29_f06.9671	31.21	0.457866	12200.9	12579.1	5743.24	11812.3	13749	13425.5	29750.1	432673	62739.2	70898.6	56753.3
	1	161182208	C	G	MAPGEIK	b17_f04.12093	50.78	0.491138	15043.5	21761.6	24993.6	528171	0	16062.9	18768.8	17075	18439.9	18764.9	101132
	1	161182208	C	G	M@APGEIK	b16_f32.4858	39.52	0.287196	16955	3441.96	44512.5	4581.86	2961.45	3440	23545.3	9702.81	11590.1	5543.44	9022.62
	1	161182208	C	G	M@APGEIK	b05_f31.10800	26.08	0.469709	17020.7	0	474755	16020.9	11336.5	10689.4	14693.5	16182.5	21535.6	12771.3	79305.2
	1	161182208	C	G	M@APGEIK	b19_f07.7840	31.69	0.462922	19165	498966	0	19362.5	23963.5	18920.5	16352.3	19970.5	11241	17889.6	111714
	1	161182208	C	G	M@APGEIK	b18_f02.8194	25.64	0.285491	21613.3	20010.3	16792.1	20130	351121	191440	16995.5	24400	19204.2	23342.7	77827.7
	1	161182208	C	G	M@APGEIK	b20_f07.7179	29.71	0.402558	27097.2	25037.6	24857.9	0	821829	422468	34520.3	702707	229542	33236.8	146814
	1	161182208	C	G	M@APGEIK	b24_f07.7114	29.57	0.404802	29388	35146.6	48021.1	4.49478e+06	0	1.32131e+06	0	73690.1	37822.1	2.80938e+06	753697
	1	161182208	C	G	M@APGEIK	b09_f03.13362	29.04	0.409091	29686.6	43852.1	39218.4	32344.7	382401	41725.9	31395.1	28619.2	374153	439663	112900
	1	161182208	C	G	MAPGEIK	b28_f07.12342	44.33	0.455899	31270.6	40380	23282.3	30917.3	30870.3	35165.1	27113.6	25481.4	38132.3	612800	104991
	1	161182208	C	G	MAPGEIK	b27_f07.11898	42.67	0.446918	34821.1	0	657879	38399.8	25844.8	28822.7	29112.9	30753.2	33814.2	620268	125200
	1	161182208	C	G	M@APGEIK	b14_f02.14336	25.09	0.439219	36462.4	31409.6	202403	33459.1	29195.5	184755	42979.5	43811.7	100659	33507.3	51334.2
	1	161182208	C	G	M@APGEIK	b11_f22.7341	26.94	0.452116	41774.2	33469.2	35967.7	44514.2	42998.5	34137.1	38909.2	556267	57508.1	24486	39694.4
	1	161182208	C	G	MAPGEIK	b08_f03.18317	42.35	0.485714	61409	975059	0	59592.9	73359.3	323095	61515.8	70733.8	79220.4	69108	182848
	1	161182208	C	G	M@APGEIK	b02_f36.5321	41.87	0.425125	63647.3	1779.44	1331.09	39661	2594.32	8641.95	776.695	617.821	1763.17	2436.56	9540.95
	1	161182208	C	G	M@APGEIK	b12_f02.12374	31.03	0.387689	128758	58877.7	128648	471482	67307.2	422376	136409	39907	212228	43184.2	90194.8
	1	161182208	C	G	M@APGEIK	b22_f07.16260	32	0.388125	199849	6247.57	9050.2	9939.57	6231.12	6276.56	5620.5	0	290986	7661.37	40363.9
	1	161182208	C	G	M@APGEIK	b23_f07.11201	34.61	0.426177	224256	207488	8202.54	6548.39	1165.76	83061.5	1988.22	357016	0	6585.05	27192.3
	1	161182208	C	G	MAPGEIK	b15_f04.11906	42.97	0.452874	460439	357855	267881	10402.8	17161.5	295.765	1.01517e+06	7930.3	16789.2	4919.77	60771.7
	1	161182208	C	G	MAPGEIK	b03_f05.18489	33.22	0.422637	461578	28406.3	17614.2	20822.6	28684.6	21190.9	24955.4	20285.9	275124	16418.3	69265.1
	1	161182208	C	G	M@APGEIK	b10_f08.10564	28.96	0.404006	1.37713e+06	91189	120465	3.17545e+06	0	144104	856852	1.69298e+06	106994	104061	250143
	1	161182208	C	G	MAPGEIK	b04_f03.17844	45.62	0.476326	3.06525e+06	50448.7	47465.4	40883	57327.8	44483.2	49558.2	42892.7	37187.5	36897.8	431492
	1	162367103	G	T	LELETFVK	b28_f20.32954	34.21	0.0938322	37197.7	29196.5	30613.1	25838.1	28599.5	22981.4	84765.2	1.05884e+06	0	23051.7	39270
	1	162557457	A	G	DVVDVYEPQLQHHVAQK	b04_f01.20709	28.08	0.405271	16189.4	25019.2	16213.9	21665.3	18040.5	24904.2	19483.1	23061.9	17692.3	25955.7	18942.7
	1	162557457	A	G	DVVDVYEPQLQHHVAQK	b09_f32.21396	47.21	0.62868	45971.8	49788.9	45415.8	46651.2	48517.1	49808.3	48965.8	48825.3	55796.3	146820	42945.7
	1	165648710	G	A	GVLMANFLTQGQVCCNGTR	b24_f25.30308	40.29	1	22909.3	6543.66	8447.66	4596.58	73159	6185.39	10538.4	5360.54	11526.2	4232.02	4000.96
	1	167787479	T	C	LQEWDSFYK	b20_f36.33238	21.74	0.293468	27611.5	27979.4	25013.7	29828.3	26799.9	31516.3	29534.8	32064.4	34470.2	37160	26214.3
	1	168013850	T	C	APEESSEDATK	b05_f06.10345	30.9	1	6218.3	5405.15	7931.57	34310.7	6031.52	65861.6	27008.3	54929	32806.9	4927.5	17479.2
	1	168013850	T	C	APEESSEDATK	b26_f09.5562	38.23	0.461156	34094.1	26810.4	4264.72	8841.73	6087.46	7350.24	50241.9	7300.78	34034.9	6449.36	18396.8
	1	168013850	T	C	APEESSEDATK	b27_f08.5328	63.76	0.811481	48342.3	83334.6	36813.5	5867.94	4785.94	94614.4	43549.2	5296.23	5690.07	9121.44	26468.2
	1	168013850	T	C	APEESSEDATK	b12_f06.5648	72.75	0.818557	67184.4	11617.9	10566.1	74612.4	57748.1	7086.83	6275.45	122880	42526.4	72622.6	39825.8
	1	168013850	T	C	APEESSEDATK	b28_f08.5519	70.6	1	85098.7	67187.1	159383	63793.8	51781.6	76688.7	5209.53	82903.8	23984.4	1987.79	40882.3
	1	168013850	T	C	APEESSEDATK	b03_f07.9189	79.13	1	120966	117203	295490	4265.72	5149.56	104538	5533.18	2114.75	4622.4	5379.28	61672.8
	1	168013850	T	C	APEESSEDATK	b10_f08.8048	73.45	1	128091	153810	13766.6	158239	112379	158468	8170.45	10239.6	10197.3	149470	83274.9
	1	168013850	T	C	APEESSEDATK	b09_f06.8791	72.47	1	370396	348186	386546	0	613329	25270.1	14740.7	15015.7	11372.5	16212.7	208708
	1	169345868	A	G	SVEVTSGVRSRK	b26_f23.16670	24.59	0.121594	49209	57163.2	48877.6	51821.9	65579.4	54882.9	56781.7	55675.2	59062.1	59031.4	48063.5
	1	169345868	A	G	SVEVTSGVRSRK	b16_r_f18.18302	24.28	0.216639	56321.2	77342.6	68813.8	62686	43216.8	61255.1	49477.2	50081.5	47016.4	27907.3	55354.6
	1	169484767	A	G	LIYSRSTR	b16_f25.15964	26.99	0.0548351	19207.7	14540	19796.5	15518.1	13557.7	20172.4	18418.1	24659.7	17718.5	16047.5	17769.5
	1	169484767	A	G	LIYSRSTR	b09_f23.19876	27.81	0.0384754	142392	100208	117799	118138	144867	119670	114636	131225	200647	95086.9	119861
	1	171501603	C	G	QQSEISGAVER	b19_f13.5497	33.8	0.432544	25376.4	26093.9	29575.2	25301	21777.6	26854.4	23125	19911.9	29778	18831.8	18988.6
	1	171501603	C	G	QQSEISGAVER	b03_f09.9667	39.1	0.342199	32688	28597.5	21753.6	25823.6	24283.7	26907.8	28614	22053.3	26061.8	26334.5	20368.3
	1	171501603	C	G	QQSEISGAVER	b29_f13.7270	31.2	0.428846	35129.2	34326.3	28699.8	40180.9	40341.4	32422.3	36702.1	60196.8	31515.6	35504	32503.2
	1	171501603	C	G	QQSEISGAVER	b02_f07.8565	38.16	0.490566	39481.4	43983.4	37435.2	23507.4	33319.2	25121.2	42238.6	38082	31094	30096.5	37934.8
	1	171501603	C	G	QQSEISGAVER	b28_f13.6322	43.65	1	39983.6	39610.3	33467.9	41976.2	42754.6	42106.6	13408.2	44951.4	15221.2	36858.8	34067.5
	1	171501603	C	G	QQSEISGAVER	b13_f10.7178	46.13	0.463039	43317.8	40642.5	43350.6	48418.4	36589	22975.6	39536.7	35603.5	34880.3	40151.4	37221.2
	1	171501603	C	G	QQSEISGAVER	b04_f07.9276	34.77	0.308312	55395.8	48954.8	47106	38830.5	40840.6	43529.7	43808.8	34597.7	42467.1	44793.6	42565.2
	1	171501603	C	G	QQSEISGAVER	b11_f15.5591	46.67	0.471823	57961.1	66108	55678.3	82578.7	67201.5	71538.9	49941.9	71920	59611.9	58088.3	92657.2
	1	171501603	C	G	QQSEISGAVER	b16_r_f12.3032	46.43	1	61376.5	59243.1	51636.2	52821.6	62118.5	56377.6	52837.1	35513.9	56951.1	41975.4	54248.9
	1	171501603	C	G	QQSEISGAVER	b07_f13.10056	44.74	1	79985.8	97526.8	84756.9	100092	83904.9	70393.5	72378.1	89044.8	59901.3	78701.9	66578.2
	1	171501603	C	G	QQSEISGAVER	b09_f09.7855	31.33	0.337695	91444.8	110798	108863	88746.2	85770.8	91609	105370	119845	75616.5	79428.6	87928.9
	1	171501603	C	G	QQSEISGAVER	b10_f13.7962	52.62	1	127653	90422.7	146488	97764.9	107835	82225.9	104958	89645.8	105861	100637	124144
	1	171501603	C	G	QQSEISGAVER	b17_f10.3052	46.92	1	139126	132183	140081	98535.6	126694	79668.8	129381	110556	118467	128908	109555
	1	171509327	G	A	TLSTPQEER	b23_f26.7607	25.79	0.362156	2605.55	0	3313.77	5977.47	758.222	2297.23	808.623	3596.21	2325.64	1898.22	2674.58
	1	171509327	G	A	TLSTPQEER	b22_f26.6830	35.58	0.35104	5521.8	10305.2	5851.87	10705.5	12718.6	14455.1	4309.18	14773	7032.63	6868.01	8378.71
	1	171509327	G	A	TLSTPQEER	b20_f26.18390	29.57	0.410889	6734.56	7780.2	833.713	6840.94	5039.34	7020.31	1075.73	6072.31	6772.84	5282.52	6233.01
	1	171509327	G	A	TLSTPQEER	b21_f26.7824	39.99	0.409352	13770.4	6812.16	13695.8	10979	12752	16354.8	10682.9	7007.15	16264	10861.6	12411
	1	171509327	G	A	TLSTPQEER	b18_f22.4109	33.67	0.477873	22765.2	35217.5	22442.3	16552.7	19932.4	24973.3	22019.6	30960.4	16366.8	26580.8	15462.3
	1	171509327	G	A	TLSTPQEER	b29_f26.6000	42.05	0.637337	23845.5	19591.2	28247.8	29508.6	22331.3	28350.3	19736.9	9265.46	20563.1	26303.2	22205.2
	1	171509327	G	A	TLSTPQEER	b16_r_f24.4538	51.61	0.352839	27387.8	58347.3	45480.3	57036.4	53528.6	55326	30563.6	38744.5	31024.3	53400.9	37231.7
	1	171509327	G	A	TLSTPQEER	b04_f17.8639	44.09	0.677024	29944.5	43323.2	32587.4	27084.6	36825.7	21667	33475.3	26306.2	12487.2	36788.4	32619.3
	1	171509327	G	A	TLSTPQEER	b05_f23.8633	48.55	0.433986	39160.8	31904.9	34342.9	34339	46499	72005.6	41927.6	32017.1	14823	6358.6	34088.5
	1	171509327	G	A	TLSTPQEER	b13_f22.6333	45.62	0.661333	51136.5	45962.9	41128.2	49218.3	30478.8	31853.6	35585.6	49753.5	47477.1	44500.7	48173
	1	171509327	G	A	TLSTPQEER	b17_f24.3568	50.14	0.501994	51561.4	80260.1	76142.1	90210.6	50526.7	51566.4	77705.1	77007.9	53029.3	74554.9	65495.2
	1	171509327	G	A	TLSTPQEER	b12_f23.5456	42.54	0.676775	52249.2	63560.4	45531.1	45959.3	36793.1	42086.7	21965	41359.5	34269.5	30781.6	43530.6
	1	171509327	G	A	TLSTPQEER	b11_f33.4550	47.75	0.644188	59063.7	45286.8	36165.6	41877.3	27829.3	60460.2	38649.6	47595.8	52247.7	56619.7	43904.2
	1	171509327	G	A	TLSTPQEER	b19_f26.4665	45.94	0.678058	68446.2	74256.5	72483.9	14297.2	64461.5	61900.5	63989.3	70004	39300.4	49037.2	58247.4
	1	171509327	G	A	TLSTPQEER	b26_f27.5218	49.97	0.705223	71988.1	79770.1	67317.4	73471.3	48472.2	75846	71252.9	71575.8	55337.1	75915.6	57585.2
	1	171509327	G	A	TLSTPQEER	b03_f22.9337	49.53	0.417929	74490.4	37961.1	13880.8	58448.8	79010.2	27215.1	86509.1	48646.9	40698.5	32819	66761.6
	1	171509327	G	A	TLSTPQEER	b09_f23.7385	48.2	0.491701	110368	110033	206208	91377.8	108133	116080	202764	163154	153470	180426	160215
	1	171509327	G	A	TLSTPQEER	b28_f26.5486	48.48	0.492781	122782	93582.8	53616.9	114149	136055	125422	62901.5	148916	71865.1	109598	142791
	1	171509327	G	A	TLSTPQEER	b06_f24.8822	48.45	0.403302	127428	115670	103821	114142	132639	131618	114956	115224	95390.6	92878.9	107700
	1	171509327	G	A	TLSTPQEER	b08_f24.8650	48.03	0.496981	163410	184875	199189	62390.8	186327	173669	221696	177752	106093	213581	160076
	1	171509327	G	A	TLSTPQEER	b02_f12.8420	45.99	0.396173	178689	137320	197430	127355	190476	159524	195876	123118	133706	181438	167625
	1	171509327	G	A	TLSTPQEER	b10_f27.7371	49.84	0.38423	188944	266494	431314	254887	70123.4	299800	349243	280498	165180	158522	254881
	1	171621483	G	C	LDLEATKGR	b06_f09.26863	28.19	0	54325.6	27390	59936.3	27006.9	44935.7	23295.9	50452.2	28077.5	49986.9	17829.2	47557.6
	1	171621483	G	C	LDLEATKGR	b14_f08.23217	30.69	0.0739655	153927	49533	166875	51081.6	107392	43995.4	37796.1	28236.5	68746.9	62117.1	164378
	1	171621483	G	C	LDLEATKGR	b09_f07.26730	26.34	0	293929	285315	294512	258194	270284	263583	249886	279709	211324	206475	263414
	1	173516871	G	C	TESTTDEGLMEEAR	b18_f22.5264	22.37	0.0683952	29115.6	50421.6	30669.7	52766.6	24670.5	34000.3	25635.7	34789.6	20912.8	41341.8	25774.9
	1	173743488	G	A	VASMNTR	b10_f37.4779	24.01	0.299875	59850	62238.8	67681.1	48148.3	46879.4	53619.4	45150.1	56500.5	48142.3	48588.2	73707.9
	1	173821022	C	T	LSFPYNSK	b15_f32.8827	20.62	0.105723	8987.23	7268.08	11296.2	9589.13	13941.8	24455.7	10949.8	11937.2	14248.1	4005.16	6685.49
	1	173823011	C	A	IHNAEM@QRYILATLLK	b02_f35.24187	24.71	0.218535	2405.65	7965.92	3706.36	6091.88	3032.97	7960.7	3174.24	6906	1316.92	6223.79	2403.18
	1	174190170	G	A	AMEEILRDSK	b13_f02.28675	24.71	0.169567	35622.4	24329.4	19577.7	16194.6	23020.7	362042	160920	91443.7	140669	20791.5	32550.5
	1	174190170	G	A	AMEEILRDSK	b11_f11.23613	21.74	0.351426	129979	393702	129443	281440	1.57101e+06	653548	4.52356e+06	289484	2.01677e+06	103135	238362
	1	175336392	C	T	ATLTDLVPGTEYGVGISAIMNSQQSVPATMNAR	b27_f26.31680	26.61	0.619692	0	5306.69	3307.05	2939.17	4819.69	4426.12	0	4132.74	5576.83	0	3939.33
	1	175336392	C	T	ATLTDLVPGTEYGVGISAIMNSQQSVPATM@NAR	b17_f20.29626	41.16	0.196793	99681.4	67318.6	130191	58967.3	117157	54780.1	122874	62301.5	110722	73906.1	120973
	1	175336392	C	T	ATLTDLVPGTEYGVGISAIMNSQQSVPATMNAR	b10_f27.32734	59.07	0.825631	213201	219264	246079	230938	266251	239158	238178	257783	252741	202345	242147
	1	175348723	C	T	VVYSTLAGEQYHEVLVPK	b26_f35.33151	96.99	1	4863.17	179416	144577	164337	258750	137758	240034	72648.5	256270	195086	170447
	1	175348723	C	T	VVYSTLAGEQYHEVLVPK	b16_f32.25058	87.3	1	7228.51	772264	0	1.51461e+06	768562	1.68766e+06	680837	51412.7	717343	656292	880702
	1	175348723	C	T	VVYSTLAGEQYHEVLVPK	b25_f34.40031	76.2	1	16637	13207.2	11721.3	21906.5	15698.3	30021.8	18984.9	30676.5	10141.2	26074	13644.5
	1	175348723	C	T	VVYSTLAGEQYHEVLVPK	b12_f09.27951	48.75	0.756308	21180.7	18909.4	24255.9	19759.9	23648.3	24873.9	20470.8	10249.6	24155.5	16504	21622.2
	1	175348723	C	T	VVYSTLAGEQYHEVLVPK	b17_f32.28241	92.8	1	33746.5	37445.5	44612.1	38430.5	78816.6	61914.6	89569	64483	96370.1	71718.1	55877
	1	175348723	C	T	VVYSTLAGEQYHEVLVPK	b03_f25.30730	53.09	1	52867.2	55538.9	99531.8	54463	42439	50541.5	45918.7	68397.7	82001.9	46825.6	72582.9
	1	175348723	C	T	VVYSTLAGEQYHEVLVPK	b20_f34.35383	87.32	1	53952.4	23493.9	35060.9	8645.22	56324.1	27687.8	9548.06	49171.1	34828.4	36239.3	39819.4
	1	175348723	C	T	VVYSTLAGEQYHEVLVPK	b15_f32.23141	86.3	1	94816.5	87708.1	96411.1	169773	173152	82010.1	14410.8	89225.7	149167	86686	98652.2
	1	175348723	C	T	VVYSTLAGEQYHEVLVPK	b18_f30.25413	82.17	1	106862	109767	94738.6	51721.8	104790	52228.5	58852.6	58057	112326	121510	70940.4
	1	175348723	C	T	VVYSTLAGEQYHEVLVPK	b13_f32.23076	88.45	1	141228	264410	123785	229956	127929	110987	118175	119253	8757.61	131021	156572
	1	175348723	C	T	VVYSTLAGEQYHEVLVPK	b05_f32.30345	96.61	1	142927	8919.86	298697	115277	139398	129507	159072	11741	129757	227384	164155
	1	175348723	C	T	VVYSTLAGEQYHEVLVPK	b19_f34.35652	89.54	1	149661	114357	10173.7	57212.9	83733.7	50384	84430.6	48552.8	92635.5	80771.1	121782
	1	175348723	C	T	VVYSTLAGEQYHEVLVPK	b02_f26.31613	98.73	1	182269	7773.77	198580	165509	205051	211626	95314.4	188030	206242	106162	139117
	1	175348723	C	T	VVYSTLAGEQYHEVLVPK	b11_f06.28219	110.21	1	198874	379498	443191	222100	204222	402966	490155	235006	237007	218384	238764
	1	175348723	C	T	VVYSTLAGEQYHEVLVPK	b10_f35.31026	111.33	1	199874	149696	426944	280104	38610.3	146680	211012	190941	228753	294468	275343
	1	175348723	C	T	VVYSTLAGEQYHEVLVPK	b24_f33.32743	106.57	1	221750	268385	206585	274109	146539	122602	192925	17759.8	213885	135737	120541
	1	175348723	C	T	VVYSTLAGEQYHEVLVPK	b27_f34.33137	103.81	1	227026	198420	106235	16149.1	218127	18226.7	202954	178873	242275	120858	148633
	1	175348723	C	T	VVYSTLAGEQYHEVLVPK	b14_f31.26249	102.5	1	270307	138347	144172	150275	123400	148846	160923	281349	10690.7	264749	175041
	1	175348723	C	T	VVYSTLAGEQYHEVLVPK	b06_f32.30094	103.28	1	279235	268740	557118	272411	33009.9	555866	514874	29096.8	270440	20517.1	349463
	1	175348723	C	T	VVYSTLAGEQYHEVLVPK	b04_f32.29996	93.21	1	382202	170363	179868	218154	358098	190551	345240	213344	327809	197836	193744
	1	175348723	C	T	VVYSTLAGEQYHEVLVPK	b08_f32.31167	99.66	1	400037	452716	732696	239078	416907	106594	54318.7	295479	369382	295089	461996
	1	175348723	C	T	VVYSTLAGEQYHEVLVPK	b21_f34.43904	73.77	1	525392	362545	133019	421033	859498	394617	865154	412079	560196	730330	814939
	1	175348723	C	T	VVYSTLAGEQYHEVLVPK	b09_f31.30874	105.82	1	985271	1.14195e+06	444365	1.08809e+06	490987	591433	460757	596993	46704.8	487877	536141
	1	175348723	C	T	VVYSTLAGEQYHEVLVPK	b01_f26.20156	88.75	1	2.23929e+06	4.13456e+06	35627.2	1.93162e+06	2.37606e+06	4.35805e+06	1.77408e+06	4.14125e+06	4.37055e+06	2.39939e+06	2.78781e+06
	1	175372347	C	T	QCLNACNGR	b06_f30.5931	62.98	0.766275	14678.8	20169.1	310860	17550.3	12237.9	18838	16753.7	18260.2	13265.9	14982.2	14088.2
	1	175375469	C	A	ACPCSSSAQVLQELLSR	b16_f22.27753	40.78	0.5282	16605.9	122822	17641.5	15866.1	15931.9	160979	15747.9	21025.3	15063.8	11665.6	64207
	1	175375469	C	A	ACPCSSSAQVLQELLSR	b11_f36.29381	101.82	1	22463.6	133690	82530.2	95658	68759.2	116401	94257.4	81133.2	14165.9	14618.1	31921
	1	175375469	C	A	KACPCSSSAQVLQELLSR	b25_f01.30517	83.56	0.777884	38221.1	64950.6	6765.61	33575.2	13527.2	17756.8	26346.9	20357.1	10228.7	14885.7	85333.6
	1	175375469	C	A	ACPCSSSAQVLQELLSR	b19_f23.37672	83.11	0.796053	47380.8	71604.7	3502.04	58364.2	9643.71	3338.83	5940.87	5956.75	6256.19	76460	23561.1
	1	175375469	C	A	ACPCSSSAQVLQELLSR	b18_f21.30240	99.71	1	49597.5	89002.9	185492	52058	30244.4	66929.5	100116	58124.2	223088	39960.6	67972.3
	1	175375469	C	A	ACPCSSSAQVLQELLSR	b14_f21.30697	70.9	0.808322	57972.8	98188.1	54749.4	119208	44951.9	126334	76736.4	56091.3	57647.5	50250.2	57859.2
	1	175375469	C	A	ACPCSSSAQVLQELLSR	b01_f18.25110	77.02	0.807842	77551.9	60563.8	20347.8	48749.1	184465	51265.8	62071.2	16034.5	60111.6	90696.2	52741.8
	1	175375469	C	A	ACPCSSSAQVLQELLSR	b15_f22.27355	71.38	0.694873	129564	107947	12160.6	275866	129609	17495.8	14113.6	14795.2	201809	17308.1	48505.9
	1	175375469	C	A	ACPCSSSAQVLQELLSR	b13_f22.30949	51.65	0.642594	133948	267528	312831	173908	241138	126856	125529	114688	98423.1	95641	190765
	1	175375469	C	A	ACPCSSSAQVLQELLSR	b20_f24.36694	37.95	0.473781	138296	99954.7	128238	94134.2	95792.3	122703	80952.9	155556	118683	117151	101174
	1	175375469	C	A	ACPCSSSAQVLQELLSR	b17_f22.30509	94.77	1	139066	36695.4	105001	132662	34621.9	37224.6	41296	47416.3	121877	25206.8	67779
	1	175375469	C	A	ACPCSSSAQVLQELLSR	b12_f22.30231	73.97	0.732865	255584	118523	359704	280116	337297	294649	104241	106274	64802.7	311043	174579
	1	177908852	C	T	SDISGAR	b18_f16.1726	25.4	0.0496063	15569.1	12336.9	15702.5	15822.3	15384.1	14814.8	14894.1	16623.5	19038.1	22135.9	18290.5
	1	179363143	G	T	ILEEFYNFK	b13_f08.15935	20.6	0.0509709	103660	166637	99751.9	184720	106623	185678	90519.1	175493	102249	170471	80904.3
	1	179363143	G	T	ILEEFYNFK	b11_f02.25914	32.56	0.23188	198669	202346	197422	221183	176059	180392	176258	198152	167030	214792	173238
	1	179783287	C	G	EGFTNPR	b05_f31.5890	29.2	0.120548	33251.2	51984.8	29182.2	44899.5	29019.7	50397	29374	36643.6	23429.8	46617.2	31844.8
	1	179783287	C	G	EGFTNPR	b16_f33.1520	27.35	0.0102377	38301.7	18868.7	38049.3	15576.5	23302.1	14291.1	31433.8	15933.6	29027	15400.7	40948.1
	1	179783287	C	G	EGFTNPR	b17_f33.2251	23.31	0	41359.6	33127.4	60602.9	33618.1	50135.9	38585.4	47494	32673.6	43870.8	36024	67391.1
	1	179783287	C	G	EGFTNPR	b20_f33.3942	24.54	0.0953545	54868.3	147678	78591.1	119195	79647.1	111924	83144.2	166661	66303.3	113374	66714.8
	1	179783287	C	G	EGFTNPR	b21_f33.3988	25.62	0.0913349	55766.9	111537	53814.9	80367	35381.6	80408.8	46933.2	89940.6	32794.1	95162.3	49232.4
	1	179783287	C	G	EGFTNPR	b23_f35.1600	24.64	0.00568182	103156	72993.3	96388.9	74279.9	109351	52461.9	98611.3	64847.1	71807.7	90904.6	150958
	1	179783287	C	G	EGFTNPR	b19_f33.1462	27.28	0.172287	140975	330200	134962	251015	116595	275025	159961	325011	145808	230596	137171
	1	179783287	C	G	EGFTNPR	b03_f31.2426	23.18	0.122088	221526	342529	193674	252791	208725	327345	200719	354802	286740	263300	209838
	1	179783287	C	G	EGFTNPR	b28_f34.3191	30.6	0.118301	246244	444808	250658	495006	277901	256121	274882	459112	160561	416837	343111
	1	179783287	C	G	EGFTNPR	b25_f35.2945	26.08	0.232745	382154	399808	269768	350781	402747	295586	398956	477260	388819	330356	499984
	1	179783287	C	G	EGFTNPR	b26_f35.3211	27.67	0	520708	573977	448102	506450	471980	358774	515728	558955	384013	574681	653660
	1	179783287	C	G	EGFTNPR	b22_f34.2213	25.26	0	539262	705510	455946	438081	411533	558509	390615	623521	323551	570292	529493
	1	179783287	C	G	EGFTNPR	b10_f35.3405	23.52	0.221939	558931	439643	769503	473372	454268	480035	444463	698489	386102	624981	618622
	1	179783287	C	G	EGFTNPR	b09_f31.4808	26.67	0.155981	680452	761204	619933	632213	741512	735707	739924	680916	912745	860391	892752
	1	179783287	C	G	EGFTNPR	b14_f31.2980	23.41	0.117898	775783	727352	783884	579893	494297	534708	557707	554150	447324	719914	941242
	1	179783287	C	G	EGFTNPR	b08_f32.5976	28.97	1	1.33007e+06	1.34626e+06	1.28468e+06	1.29361e+06	1.35438e+06	1.00016e+06	1.12062e+06	1.12261e+06	904123	1.65323e+06	1.50728e+06
	1	179783287	C	G	EGFTNPR	b18_f31.2125	29.03	0.0602825	1.78994e+06	1.55023e+06	1.78773e+06	1.44986e+06	1.48866e+06	1.02223e+06	1710207	1.16592e+06	898073	1.75707e+06	2.27491e+06
	1	179783287	C	G	EGFTNPR	b04_f28.5953	29.66	0.196898	2016067	2114680	1824305	1911071	1713996	1079897	2070850	1810664	1331344	2319109	2463927
	1	179783287	C	G	EGFTNPR	b06_f32.6054	25.93	0.0910143	2332900	2450264	2089718	2312981	2033867	1899021	2233110	3087264	1685546	2518823	3352430
	1	179783287	C	G	EGFTNPR	b01_f33.5673	29.32	1	2809627	2757280	2148934	2154748	2105962	1787508	2352406	2127659	1802690	3145596	2818092
	1	179783287	C	G	EGFTNPR	b11_f04.1926	27.93	0.108485	3633289	4036495	3597736	3108019	2797559	2531062	2581040	3497788	2568062	4193013	3957406
	1	180010911	A	G	LTADAAR	b28_f02.4665	28.48	0.0280899	20203	20815.7	20802.5	35721.6	26251.8	17392.8	19754.3	45339.2	66914.3	14315.1	24508.2
	1	180010911	A	G	LTADAAR	b01_f32.6502	30.77	0.246344	31517.8	54527.5	22749.5	23012.5	44126.1	36911.2	30640.5	26998	25548.6	50731.9	34448.9
	1	180010911	A	G	LTADAAR	b11_f04.3836	34.24	0.150117	52488.4	88847.3	56031.9	81294.1	89176.7	77385	44191	74674.7	40881.6	51795	86518.2
	1	180010911	A	G	LTADAAR	b24_f33.4224	27.02	0.186528	56294.4	33583.8	21355.2	40277	96313.5	49547.6	29590.4	29888.7	32544.7	35380.2	31040.3
	1	180010911	A	G	LTADAAR	b06_f31.8302	39.53	0.11915	64483.3	65716.1	78555.7	60159.6	115936	57702.6	67897.2	52526.1	35777.1	58991.3	72340.1
	1	180013235	T	G	EGTLDAK	b04_f21.11121	21.75	0.0501149	36558.3	29790.8	31018.4	29619.7	30410.3	23952.1	30793.7	20500.3	33824.9	32456.5	32273.3
	1	180061976	G	C	ILDMSHGKVGESSK	b16_f01.19258	25.01	0.457417	38502.1	35953.2	29036.5	42499.7	46633.8	39752.1	33680.3	66468.9	44299.1	129501	35070.8
	1	180061976	G	C	ILDMSHGKVGESSK	b04_f02.23644	23.54	0.395072	39109.6	16026.4	37936.3	26837.5	40261.3	29586.2	43382.7	42282.8	38122.3	21988.2	41548
	1	180904674	C	G	RCQACGSCM@DDPRPAQGK	b15_f12.25451	22.56	0.414007	11432.9	11158.5	10612.6	16875.3	9054.68	15641.8	7949.21	13277.5	8036.67	11227.2	8821.15
	1	181764007	C	G	QSLVVRDPSSM@R	b20_f03.37221	24.6	0.376423	17361.7	14845.1	15782.1	18509.6	16859.7	15514.9	21949.8	19084.1	14517	13457	15445.1
	1	181764007	C	G	QSLVVRDPSSM@R	b02_f03.6834	27.04	0.204882	100035	124635	101189	244351	114124	181424	81091.1	220545	73834.7	142408	101361
	1	182551337	A	C	GSISFEELK	b27_f12.24664	47.42	0.563475	22998.1	14668.1	14067.6	13467.6	19689.8	24921.3	24991.3	16421.8	16612.5	16172.4	17014.3
	1	182551337	A	C	GSISFEELK	b11_f27.21361	45.69	0.611512	36201.8	31118	45285.4	39176.2	22791.1	33376	33045.9	57510.8	35775.7	39193.9	39991.5
	1	183085755	A	G	CQPGFHSLTEAGCRPCSCDPSGSIDECNVETGR	b17_f30.16039	62.65	0.74573	5621.39	19377.8	9001.6	12720.9	10993.5	6119.9	11377.8	4905.24	19393.2	19385.5	9774.4
	1	183085755	A	G	CQPGFHSLTEAGCRPCSCDPSGSIDECNVETGR	b05_f30.18077	28.01	1	6233.85	6154.88	6571.76	3909.49	7419.77	4881.97	7475.89	7264.03	7298.06	3983.55	15567.2
	1	183085755	A	G	CQPGFHSLTEAGCRPCSCDPSGSIDECNVETGR	b16_f30.13850	41.12	0.787695	6238.1	5422.42	10798.4	7112.48	21701.9	7875.12	11717.1	7524.94	6310.01	9326.18	7367.66
	1	183085755	A	G	CQPGFHSLTEAGCRPCSCDPSGSIDECNVETGR	b15_f30.13211	29.69	1	7723.95	6043.23	5957.24	3253.83	7226.43	4359.66	4465.64	1348.54	3818.48	4441.11	2052.76
	1	183085755	A	G	CQPGFHSLTEAGCRPCSCDPSGSIDECNVETGR	b18_f29.16156	27.39	0.683461	7923.37	5646.5	14764.3	5906.61	5849.84	5611.67	8921.86	4143.22	8037.16	5645.7	8092.73
	1	183085755	A	G	CQPGFHSLTEAGCRPCSCDPSGSIDECNVETGR	b13_f30.13054	53.78	0.75846	8195.95	14013.5	19701.9	6800.62	15175.3	7421.79	5119.02	9134.73	11113.4	13194.3	9330.41
	1	183085755	A	G	CQPGFHSLTEAGCRPCSCDPSGSIDECNVETGR	b14_f30.12942	55.29	0.829987	8421.14	10595.8	16091.3	23666.3	5725.47	25410.2	10778.3	10893.6	13141.3	16510.1	17983
	1	183085755	A	G	CQPGFHSLTEAGCRPCSCDPSGSIDECNVETGR	b04_f28.18045	51.73	0.618983	8474.45	15396.6	5562.87	1146.09	4141.63	1834.99	4414.77	4472.82	5370.89	10502.5	1313.52
	1	183085755	A	G	CQPGFHSLTEAGCRPCSCDPSGSIDECNVETGR	b19_f31.20524	47.79	0.821302	10761.4	7963.93	8386.07	7672.45	13870.5	9524.16	10388.3	12446.8	10532.2	12506.7	9750.67
	1	183085755	A	G	CQPGFHSLTEAGCRPCSCDPSGSIDECNVETGR	b26_f32.16085	65.39	0.825967	12059.6	15995.4	10941.4	14287.7	10863.6	13564.6	14593.5	13483	7463.81	13697.1	15063.9
	1	183085755	A	G	CQPGFHSLTEAGCRPCSCDPSGSIDECNVETGR	b28_f31.16931	75.72	1	12663.3	21201.9	1872.54	17041.8	11146	10236.6	18391.3	7213.83	8903.52	3151.79	4695.99
	1	183085755	A	G	CQPGFHSLTEAGCRPCSCDPSGSIDECNVETGR	b20_f31.19817	32.94	0.615058	17584.8	16700	11959.3	11586.4	13827.3	14395.6	18895.9	18410.5	8466.28	9146.74	10294.7
	1	183085755	A	G	CQPGFHSLTEAGCRPCSCDPSGSIDECNVETGR	b24_f31.12607	72.01	0.900014	23416.5	15732.3	9663.36	27909.5	17471	13303.8	20493.6	15449.5	8547.52	19273.7	16902.5
	1	183085755	A	G	CQPGFHSLTEAGCRPCSCDPSGSIDECNVETGR	b03_f30.18223	63.48	0.817265	25479.2	9120.43	35575.5	21554.5	16542.3	16556	5463.61	19003.7	18378.8	43654.5	15271.9
	1	183085755	A	G	CQPGFHSLTEAGCRPCSCDPSGSIDECNVETGR	b10_f32.18151	53.72	0.854617	29553.2	31453.1	28639.1	21864.1	23674.8	23622.6	27754.7	26051.4	17713.3	22734.6	19240.3
	1	183085755	A	G	CQPGFHSLTEAGCRPCSCDPSGSIDECNVETGR	b09_f30.17869	58.7	0.875809	43347.2	59411.8	28398.1	41589.2	31289.9	48231.9	38628.3	29270	38095.6	39064.1	40529.9
	1	183085755	A	G	CQPGFHSLTEAGCRPCSCDPSGSIDECNVETGR	b11_f02.18447	73.84	0.909534	49743.1	47699	46999.2	40730.6	37179.6	49404.6	24414.2	72260.2	30744.6	18820.8	38499.5
	1	183094547	T	C	ACNCNPYGTM@K	b02_f30.10049	51.34	1	5916.97	48618	19447.2	57989.9	29022.6	42433.6	18515.8	78264.5	33070.5	21447.1	21174.2
	1	183094547	T	C	ACNCNPYGTM@K	b26_f11.6563	37.82	1	20005.2	19143.7	15653.7	22828.8	21163.9	29576.9	24646	23070.6	4879.45	23132.5	25016.5
	1	183094547	T	C	ACNCNPYGTM@K	b24_f09.5905	55.74	0.790814	21268.7	40842.7	9028.62	86414.9	39964.7	51784.4	20700.7	38646.9	9082.87	85801.8	17760.1
	1	183094547	T	C	ACNCNPYGTM@K	b29_f09.8148	36.18	0.737148	21779.2	4428.29	7336.32	3743.79	5806.44	11325	77753.3	32722.7	6427.88	7984.81	10699.6
	1	183094547	T	C	ACNCNPYGTM@K	b19_f09.6184	35.56	0.525872	22003.8	27319.6	21335	24528	45815.2	24918.8	23244.7	47155.8	47929.6	30839.8	19444.2
	1	183094547	T	C	ACNCNPYGTMK	b06_f06.14613	41.91	1	27033.5	20439.7	53998.6	23835.9	31620.2	37263.2	36964.1	48409.8	41822.3	61478.3	123353
	1	183094547	T	C	ACNCNPYGTM@K	b18_f05.6219	34.79	1	35779.6	30065.4	120021	31728.5	14948.2	23248.8	28916.9	4753.59	27035.6	28978.4	23504
	1	183094547	T	C	ACNCNPYGTM@K	b25_f11.6594	60.74	1	39038.4	42505.7	63202.6	112880	114498	4463.11	5122.15	88907.9	34444.9	45460.8	71711.8
	1	183094547	T	C	ACNCNPYGTMK	b27_f10.10124	75.88	1	39417.6	1501.53	27527.1	70160.3	40283.9	119933	65136.2	36168.8	5224.26	77872.3	48225.5
	1	183094547	T	C	ACNCNPYGTMK	b08_f06.14800	48	1	45075	44765.5	22978.1	46517.8	22824.4	73266.3	36054.2	31180.3	24130.5	34089.7	24399.8
	1	183094547	T	C	ACNCNPYGTM@K	b10_f03.10235	49.34	0.730036	66473.5	116447	19016.3	30763	47712.9	53322	69525.7	16665.1	14294.4	10996	50529.3
	1	183094547	T	C	ACNCNPYGTMK	b12_f06.11715	46.25	0.763892	67528	95808.5	53130.3	84585.5	14545.5	17106.7	58087.8	104201	42969.6	64594.3	111419
	1	183094547	T	C	ACNCNPYGTMK	b07_f09.15152	55.03	1	69576.2	157412	70554.3	144833	76064.6	114298	87507.9	180445	83531.7	119075	80153.8
	1	183094547	T	C	ACNCNPYGTMK	b28_f10.10450	75.76	0.80359	163511	92217.7	10153.5	53396	36848.9	36382.6	68614.9	14640.2	59856.5	15335.4	70266.9
	1	183094547	T	C	ACNCNPYGTMK	b09_f06.14275	76.99	0.870892	216353	222264	16374.3	243284	15685.5	222640	104190	26079.7	208701	178131	120144
	1	183101582	A	G	TASDTSTEAYNLLLR	b18_f01.24862	49.42	0.678268	10018.5	7947.97	161315	6947.23	8473.25	12723.2	10973.5	11179.8	16577.5	10398.9	9902.38
	1	183201807	C	T	SLGFQLAK	b24_f33.13545	37.85	0.233289	27614.4	49093.4	29972.8	43134.2	32711.8	55396.2	48167.9	67892.5	47009.4	60803.3	39827.1
	1	183542387	T	C	LYEPVVIPVGR	b19_f24.34565	58.83	0.716301	21518.2	29758.6	42766.2	29341.4	47039.5	25969.6	29068.7	32559.9	35193.3	27715.1	23129.8
	1	183542387	T	C	LYEPVVIPVGR	b24_f24.32687	61.82	0.674701	63820.2	46994.8	52192	45500.3	48746.8	98032.4	47772.8	38955.6	42175.3	45178.2	46681.6
	1	183914681	T	A	ALNTSLLK	b10_f02.24374	25.4	0.0216535	162653	73857.4	53746.4	60345.4	42039.9	62795.7	37278.2	63362.9	129632	337865	59151.9
	1	184020945	G	A	GDSEPTPGCSGLGPDGVR	b18_f10.11312	35.14	0.65424	5669.44	16664.5	6184.3	19355.5	4150.25	18794	13997.2	15232.6	13368.9	5214.56	9143.86
	1	184020945	G	A	GDSEPTPGCSGLGPDGVR	b03_f09.16179	32.48	0.573276	22762.6	6392.74	13986	16348.3	22935.6	5793.28	15723.3	4720.96	17892.9	10066	12145.8
	1	184020945	G	A	GDSEPTPGCSGLGPDGVR	b07_f12.14862	66.37	0.782884	52080	97284.6	78553.9	22309.8	149362	26795.4	12683.9	46743.5	25178.7	22884	49194.1
	1	184020945	G	A	GDSEPTPGCSGLGPDGVR	b10_f12.12845	54.3	0.798895	71225.7	18046.2	63003.1	42891.9	43200.6	15535.1	17477.1	47365.7	22113.4	13190.5	27204.3
	1	184020945	G	A	GDSEPTPGCSGLGPDGVR	b09_f10.13631	70.47	0.820917	74290.5	27330.6	58613.3	45096.4	25483.4	50787.8	80930	42326.9	31958.7	79915.2	42264.4
	1	185976370	A	G	GRYQCTVSSAAGK	b07_f20.14922	20.65	0.374334	187489	301223	191565	268065	137514	255944	195880	227905	92287.7	173260	166155
	1	186077722	G	C	NGEPLQATPR	b18_f21.3092	21.01	0.0766302	327091	551925	192462	372107	223010	75527	250650	114802	43110.9	384654	239127
	1	186101539	A	G	SM@SLTLR	b23_f30.10131	20.18	0	8006.35	7983.65	7779.19	5983.43	9731.09	5621.24	11283.9	6380.28	15833.5	9714.5	6503.1
	1	186101539	A	G	SMSLTLR	b03_f21.22946	20.45	0.41956	14299.1	12832.4	13721.8	12612	14559.1	12939.1	11946.9	11427.5	14003.7	17198.3	11534.2
	1	186101539	A	G	SMSLTLR	b26_f32.19235	32.87	0.28415	20353.1	15666.3	23143.2	19767.2	19084.2	21905	15341.9	17159.9	20324	20711.1	21798.1
	1	186305747	C	A	LLQDLQDRTTQEEQLR	b05_f18.31149	22.53	0.00621394	53247.9	61072	57791.7	54567.9	61524.3	56439.8	63141.3	53334.8	58850.4	55520.7	56030.3
	1	186321242	C	T	LAVAEIR	b22_f44.25473	32.54	0.18193	2629.29	892.389	1675.18	528.807	744.827	1518.09	1493.74	11249.7	12644.3	11309.2	5199.66
	1	186321242	C	T	LAVAEIR	b13_f10.13752	27.2	0.365809	3226.76	27974.6	4165.99	22644.8	21313.4	1795.78	3271.37	2777.74	2245	4586.39	8879.92
	1	186321242	C	T	LAVAEIR	b21_f43.29931	42.7	0.277283	3445.53	2847.99	5053.48	18063.4	2695.88	14973.9	10504.5	9717.46	11555.2	9905.08	5519.25
	1	186321242	C	T	LAVAEIR	b17_f11.17008	28.28	0.286068	4785.42	6741.05	6251.69	27376.7	20209.7	4966.09	20216.4	28037.8	3949.88	6040.01	8739.96
	1	186321242	C	T	LAVAEIR	b04_f11.19363	54.42	0.270673	7888.44	8115.19	45856.9	42778.9	39714.6	5608.39	5809.64	75323.5	8097.97	36980.7	16221.8
	1	186321242	C	T	LAVAEIR	b05_f11.20351	57.88	0.304941	41545.6	42141.5	36496.4	8411.34	3496.62	10385.9	6415.17	18388.8	43446	39463.3	12779.1
	1	186321242	C	T	LAVAEIR	b08_f11.19349	42.63	0.185785	47899.9	37511.1	131676	39484	41511.7	205963	45857.5	45025.9	50530.7	40505.7	95533.7
	1	186321242	C	T	LAVAEIR	b01_f10.11692	33.81	0.29577	48208.8	37046.4	138341	39409.8	51683.3	35398.9	140274	37963.6	45868.5	42460.2	93036.1
	1	186321242	C	T	LAVAEIR	b09_f11.19032	50.06	0.296245	66277.3	35182.3	84319.5	319457	59598.3	705110	380880	30565.6	64477.4	34960.8	188317
	1	186363119	C	G	GNTQATSHCFDVR	b20_f27.18337	36.87	0.5476	992.43	1444.91	2724.67	4621.43	2625.36	1028.68	1250.57	1524.62	7792.32	4597.36	2917.52
	1	186363119	C	G	GNTQATSHCFDVR	b21_f27.9250	53	0.695094	4252.65	4666.46	3022.24	5012.24	2245.64	4748.48	3965.32	5487.29	3773.45	4142.78	3089.54
	1	186363119	C	G	GNTQATSHCFDVR	b18_f25.4904	51.51	0.775383	9771.19	9885.86	23067	15149.8	17833.2	10274	9859.13	27176.4	24908.7	15648.8	11138.5
	1	186363119	C	G	GNTQATSHCFDVR	b02_f14.8500	57.94	1	10507.3	12971.7	21721.8	12914.9	23373.2	9637.02	28072.9	29565.4	23853.8	33358.6	20713.4
	1	186363119	C	G	GNTQATSHCFDVR	b27_f28.5235	67.16	1	10990.4	39375.7	9879.7	9777.59	13926.8	32351.2	34778.6	38024	17645	16368.2	19878.5
	1	186363119	C	G	GNTQATSHCFDVR	b04_f21.8612	54.76	0.831081	11584.8	29823.4	17413.3	27407.2	24077.5	31444.7	9321.23	54100.4	16560.8	35697.4	14662.2
	1	186363119	C	G	GNTQATSHCFDVR	b19_f27.4396	43.12	0.810065	13840.8	26670.4	22990.5	12305.2	18905.6	24854.8	21452.4	16369.3	16477.2	11286.8	22353
	1	186363119	C	G	GNTQATSHCFDVR	b14_f25.4882	40.13	0.740344	14168.1	14231	19967.7	17676.2	17675.2	5942.98	19837.4	16970	15138	18433.5	13903.1
	1	186363119	C	G	GNTQATSHCFDVR	b24_f28.4488	81.31	1	17352.6	79346	49318.1	17469.9	17377.2	167745	61270.6	39534.4	65181	76026.6	26390.9
	1	186363119	C	G	GNTQATSHCFDVR	b09_f26.7841	59.33	0.832125	30924.2	64834.8	72358.9	56782.3	40624.8	106576	47157.5	38658.7	76188.8	39687	45033.2
	1	186363119	C	G	GNTQATSHCFDVR	b06_f26.8850	58.66	0.704057	36987.6	23718.7	19306.5	57103.8	66954.8	25018.1	23012.3	27354.8	37872.6	55521.8	26901.5
	1	186363119	C	G	GNTQATSHCFDVR	b12_f26.5829	60.73	0.746089	41213.6	34286.7	24586	69589.4	30187.9	53393.9	23199.6	35570.6	56561	24859.3	25818.5
	1	186363119	C	G	GNTQATSHCFDVR	b08_f26.8807	51.95	1	57993.2	43027.9	69218.4	51792	59134.1	146746	42087	34009.2	70043.2	61211.3	66985.6
	1	186363119	C	G	GNTQATSHCFDVR	b11_f36.5391	52.34	1	136761	279158	114730	278564	97267	396061	154742	444240	194744	193320	129365
	1	186363119	C	G	GNTQATSHCFDVR	b10_f28.7729	58.26	0.836595	290811	193151	361789	162799	235601	197259	219994	183729	138564	143428	209476
	1	193038360	A	G	LGLENAGALIR	b10_f30.29804	70.45	1	42215.5	48396.4	72060.4	55910	53234.6	59162.4	51256.1	97782.9	51192.9	324315	50734.7
	1	196642233	G	A	SLGNIIM@VCR	b24_f01.22652	38.55	0.58703	40692	48603.2	20133.5	37435.2	67909.4	105522	25780	21081.6	46282.9	25133.8	30755.3
	1	196918738	C	T	IMCAEEGWSPTPK	b10_f09.24199	33.85	0.492171	246071	88202.7	119427	64758.2	172971	96145.4	57054.2	47277.4	118459	103248	93330.3
	1	197070697	T	C	ASIVIQGTYR	b18_f29.20576	24.79	0.0951997	10233.6	7783.58	18857.9	11980.4	8350.99	13816	9938.43	15566.7	57144.2	6080.19	15666.8
	1	200534255	T	A	LVDELRQEVK	b16_f02.22714	23.32	0.182247	115807	101319	106289	129268	108167	100390	100841	116736	114736	114758	95615.8
	1	200534255	T	A	LVDELRQEVK	b06_f01.28655	26.08	0.319785	323199	523817	244165	517256	322204	576390	285569	479384	232412	499309	208294
	1	200534651	T	G	TIADSLINR	b22_f09.30789	31.78	0.302706	19220.6	5147.61	8093.46	7853.52	4821.51	12000.3	11444.8	15095.1	9145.51	5656.75	16282
	1	200534651	T	G	TIADSLINR	b19_f08.19405	35.24	0.364359	30479.4	30432.2	40337.4	42423.9	89940.5	38418.5	19000.3	35464.7	30035.4	20442.9	28658.6
	1	200534651	T	G	TIADSLINR	b20_f08.20614	27.25	0.2	30920.1	51309.4	52185.5	46658.5	49684.3	34598.3	39209.5	37559.9	29955.2	43232.8	49648.5
	1	200534651	T	G	TIADSLINR	b28_f09.16170	36.76	0.245375	34969.5	34272.8	33495.5	16506.7	21410.3	20388.8	28953.6	109296	9319.31	24749.1	28131.4
	1	200534651	T	G	TIADSLINR	b27_f09.15595	30.5	0.296066	41523.6	37679.9	37562.1	35718.6	35155.3	33104.7	40296.8	37323.5	39578.6	42826.7	50573.1
	1	200534651	T	G	TIADSLINR	b26_f10.15748	27.92	0.116404	45052.3	24291.3	25071	37304.3	48716.8	50231.1	33811.7	46789.5	36287.6	22050.6	43849.2
	1	200534651	T	G	TIADSLINR	b12_f05.15343	31.55	0.0183835	51926.2	46715.1	82695.9	64567.1	51315.1	49040.5	83109.9	55363.2	39980.5	64712.6	99869.1
	1	200534651	T	G	TIADSLINR	b05_f06.21264	36.71	0.123672	52829.5	32923	20680.5	27153.3	30616.5	45876.5	39029.7	146713	31285.9	25862.5	41095.2
	1	200534651	T	G	TIADSLINR	b06_f06.19741	37.16	0.173574	59712.2	54047.9	74062.8	63665.2	52559.4	69256.6	50362.8	56978	96679.1	56982.7	86703.1
	1	200534651	T	G	TIADSLINR	b24_f08.14410	30.86	0.208036	62558.6	56366.9	47875.3	56147.7	29619.1	46421.5	55991.6	74084.1	47082.6	44484.5	30199.7
	1	200534651	T	G	TIADSLINR	b11_f23.12459	41.3	0.337288	76633.3	60354.9	68937.6	77028.8	71676.9	55822.1	37946.9	105548	51107.8	44040.4	75838.1
	1	200534651	T	G	TIADSLINR	b09_f06_02.18817	31.3	1	124985	84277.5	122286	90590	92464.7	136825	133300	146234	78576.7	88352.2	132104
	1	200534651	T	G	TIADSLINR	b07_f09.20291	33.39	0.542677	198807	143758	159554	218760	159197	162131	158944	128406	150909	118314	193078
	1	200811204	G	T	VVLPQGAEPVK	b02_f24.12161	29.31	0.261003	9998.43	28741.5	9893.88	56833.5	13734.6	25879.1	13562.4	11753.2	10915.7	3461.41	10172
	1	200811204	G	T	VVLPQGAEPVK	b28_f33.13839	18.44	0.0607375	24901.8	24915.7	16573.2	8794.09	12404	10795.6	16494.1	7866.46	5894.09	4498.97	11943.1
	1	200811204	G	T	VVLPQGAEPVK	b08_f30.17838	25.72	0.208009	93207.8	79339.9	46889.2	65445.6	184302	49321	209366	55982.1	269322	52669.5	72185
	1	200811204	G	T	VVLPQGAEPVK	b09_f29.17097	21.27	0.230371	128085	155066	247313	140969	212451	593788	235620	113807	193937	601145	128837
	1	200870222	G	A	LQELQHCLVER	b13_f35.18781	26.61	0.285607	29007.3	22570	50152.6	36211.6	39849.3	48064.2	55002.9	35821.3	50008.5	68933	43787.9
	1	200870222	G	A	LQELQHCLVER	b19_f38.30124	27.42	1	56261.8	31144.2	59212	35233.4	185160	40340	56066.6	92779.7	60955.2	72142.3	46717.9
	1	200882687	G	A	AQVPTVCVLQR	b20_f33.37624	27.08	0.302806	29992.7	36192.2	38545.4	42025.7	34320.8	43583.3	46927.2	48611.2	57984.2	52300.9	37915
	1	201175715	G	T	LGPVVFR	b03_f39.18324	40.47	0.462071	9966.3	11947.5	8563.18	11936.2	9308.09	7051.23	9920.4	10559.9	8301.14	10891.1	11289.2
	1	201175715	G	T	LGPVVFR	b22_f39.35439	26.98	0.25315	10919.9	11875.1	12818.2	12154.6	8578.49	12208.2	10574.7	14346.8	12376.8	14133.4	15149.5
	1	201175715	G	T	LGPVVFR	b13_f36.15651	36.3	0.43168	11402.2	13394.8	9182.2	14352.3	9219.24	10145.3	8822.43	12755.8	4723.72	19018.5	9966.96
	1	201175715	G	T	LGPVVFR	b20_f39.44279	26.95	0.373655	12999.7	10951.7	14002.1	10575.5	11668.5	5941.97	10878.8	12463	5000.8	9968.39	15587.2
	1	201175715	G	T	LGPVVFR	b28_f40.23966	31.58	0.510133	17149.1	15404.4	21356.9	18391.7	13989.9	14445	27369.1	21325.8	5837.37	24488.9	20817
	1	201175715	G	T	LGPVVFR	b29_f09.33464	35.79	0.435317	19235.6	20360.8	18408.9	20836.2	19145.6	9220.55	15178.6	25247.9	18667.3	19387.7	17564.9
	1	201175715	G	T	LGPVVFR	b25_f01.21196	28.93	0.625302	21890.8	22412.7	33338.5	19023.5	19293	22072.9	24750.3	24138.7	22146.9	25056.2	29566.5
	1	201175715	G	T	LGPVVFR	b15_f38.15658	32.4	0.337654	21981.5	20839.5	26585.9	25709.2	17110.4	11075.3	28185.2	20709	25004.6	23527	26100.6
	1	201175715	G	T	LGPVVFR	b16_f38.14735	37.34	0.506427	22479.9	23120.6	24677.9	23693.8	21707	18708.2	24530.5	15826.5	22861.8	14547.5	27044.8
	1	201175715	G	T	LGPVVFR	b27_f39.23344	43.38	0.315814	25219.8	29253.2	24804.3	27343.1	23333.2	27913.4	16422	29675.4	19461.8	33489.5	21961.2
	1	201175715	G	T	LGPVVFR	b26_f40.23644	32.41	0.703795	27362.2	29464.7	32832.4	29296.2	27795.7	23551.3	30780.7	37304.7	28179	44180.3	31530.5
	1	201175715	G	T	LGPVVFR	b11_f09.18872	29.92	1	29942.3	33694.5	38951.3	32520	24881.2	24262	21025.4	34581.3	23045.1	33591.6	35326.6
	1	201175715	G	T	LGPVVFR	b01_f32.16825	40.11	0.438793	39131.9	26472.8	36751.5	33799.2	23707.9	24237	22479.9	25865.8	44088.1	39203.5	30674.2
	1	201175715	G	T	LGPVVFR	b19_f39.26047	34.13	0.473191	47876.9	43149.2	50606.3	43480.2	46638.8	30459.8	37763.8	50301.6	52497.1	40735.4	47698.1
	1	201175715	G	T	LGPVVFR	b24_f39.21140	41.66	0.418867	74559.8	76977.4	82384.4	75044.1	15821.5	33834.8	85120.5	88293	72660.6	66312.4	85620.1
	1	201185842	G	A	AVTSEGAGK	b19_f20.18506	26.8	0.360075	36785.4	26290	28520.5	28881.2	27862.6	34070.2	34376.4	27182.5	31849.7	28713.3	36315.3
	1	201288982	C	A	ELLALVQQR	b13_f34.5491	28.48	0.423455	34968.8	29415.1	32657.5	28152.2	33105	28169.6	36559.5	31586.4	35300	24666.8	38982.7
	1	201288982	C	A	ELLALVQQR	b06_f35.11852	29.83	0.30238	114567	123805	138485	125820	120571	152301	138598	113650	114342	127390	144032
	1	201355556	C	A	GSALPGK	b11_f32.6906	36.74	1	111930	152290	98263.2	156780	141735	159685	128304	159106	106300	163245	110627
	1	201617929	A	C	AAAADGRGMLPQR	b16_r_f20.18190	20.33	0.134776	27163.8	27749.5	43978.1	31770.6	42509.8	35699	23911.5	35209.7	39597.6	75814.1	34609.6
	1	201617929	A	C	AAAADGRGMLPQR	b06_f20.20495	26.85	0.254004	33853.9	51078	60738.3	46357.1	46326.6	66593.6	30406.5	59114.4	44230.8	51771.3	48379.8
	1	201750233	G	A	KLEYNSGSLK	b10_f22.16947	31.23	0.388729	135559	161652	210742	145012	145168	120991	125457	140611	117211	151613	150142
	1	201750233	G	A	KLEYNSGSLK	b08_f17.19271	31.32	0.261175	209065	324003	261809	246392	218086	164966	231384	216300	249527	241565	229747
	1	201869257	G	A	QMPSGPTKPSEGPAK	b10_f17.12681	44.42	0.708915	364675	126477	124282	84270	101049	65224.8	69635.1	71984	203340	380332	100169
	1	201973565	G	A	WGQIILK	b19_f19.34355	48.81	0.459127	9475.91	37803.1	113928	9080.23	7315.55	9629.53	7189.62	15000.5	8495.03	7897.74	59165.9
	1	201973565	G	A	WGQIILK	b02_f11.31743	50.45	0.48107	16680.8	21048.3	328429	256854	205769	314165	184315	204761	180475	16277.4	105758
	1	201973565	G	A	WGQIILK	b13_f15.30076	55.23	0.460257	17996.2	12976	75364.5	12669.4	6611.16	397164	0	184095	13669	140417	26875.9
	1	201973565	G	A	WGQIILK	b25_f20.40804	45.5	0.456923	34755.7	4490.71	30091.5	41688.1	6049.36	5136.16	40094.9	7032.38	53112.6	32270.8	20465.8
	1	201973565	G	A	WGQIILK	b04_f17.31191	53.41	0.419584	57416.1	21135.6	41877.6	102110	20146.6	280769	0	107130	20942.2	13408.1	26962.5
	1	201973565	G	A	WGQIILK	b18_f15.27401	48.26	0.511189	71078.2	38083.6	7972.54	38921.1	8548.74	6979.61	51964.4	43537.2	46828.1	7899.27	29773.5
	1	201973565	G	A	WGQIILK	b20_f18.36244	51.59	0.465982	81644.1	121835	22176.7	28691.7	108496	23873.3	24698.4	164767	94779.8	24107.2	47311.4
	1	201973565	G	A	WGQIILK	b17_f17.29027	45.6	0.522807	91672.9	9377.02	94345.6	7810.46	80183	7670.52	4365.56	8867.59	12962.8	60567.8	46328
	1	201973565	G	A	WGQIILK	b16_r_f17.28916	53.32	0.463428	186840	184783	182540	218216	194234	194829	186579	11331.1	200498	9075.53	111220
	1	201973565	G	A	WGQIILK	b14_f16.29881	56.28	0.455224	213705	21781.5	17467.5	198838	213008	193251	20213.9	232649	22337.5	196076	115293
	1	201973565	G	A	WGQIILK	b10_f20.32307	53.56	0.500373	1.15924e+06	498897	964826	94003.1	592916	155033	96448	115082	121538	136086	329360
	1	202935911	T	C	RPQVTLLDPSEK	b22_f46.29559	36.57	0.567405	2712.09	22021.7	3636.25	3598.62	2720.05	4294.88	3837.45	2242.18	2525.12	4275.77	6374.9
	1	202935911	T	C	RPQVTLLDPSEK	b16_r_f14.17087	32.76	0.535104	7508.73	63501.7	11646.1	7443.51	9531.93	10568.9	78770.5	8661.26	10040.2	8839.98	16347.6
	1	202935911	T	C	RPQVTLLDPSEK	b24_f15.19425	37	0.612432	12965.1	14317.1	13812	17078.5	9556.83	12916.7	10753.8	14220.2	13737.2	129174	25707.1
	1	202935911	T	C	RPQVTLLDPSEK	b19_f15.22071	40.98	0.644461	13105.5	11717.6	14605.7	11163.3	12670.4	12531.5	57148.4	13500.7	11073.1	12496.9	19475.9
	1	202935911	T	C	RPQVTLLDPSEK	b01_f11.12697	46.67	0.725091	25200.9	20517.9	25582.1	210729	21497	13129.7	22146.4	26283.9	28286.1	19134.3	46119.9
	1	202935911	T	C	RPQVTLLDPSEK	b23_f16.34956	47.91	0.742016	50113.8	53370.9	67203.6	52356.6	48736.7	31785	137070	82497.6	32932.7	49780.9	43078.2
	1	203028371	G	T	LGTQSEK	b22_f07.12465	41.16	0.339893	3169	45138.4	3394.88	4622.92	4595.75	4502.02	32163.7	2733.77	3246.91	36608.2	19511.4
	1	203028371	G	T	LGTQSEK	b21_f06.17935	32.66	0.451317	5276.94	5655.61	53356.2	4620.69	3271.9	5858.24	3451.97	6272.71	5729.16	33262.9	16822.5
	1	203028371	G	T	LGTQSEK	b02_f25.10288	33.09	0.19583	8538.44	50378.2	20956.9	26144.8	33876.4	47563.3	61581.5	56703.4	50804.1	30505.1	17104.2
	1	203028371	G	T	LGTQSEK	b26_f08.6456	57.89	0.597685	11733.7	242159	209109	9692.24	284534	10917.4	12954.5	0	305897	17212.5	89539.4
	1	203028371	G	T	LGTQSEK	b27_f07.6415	51.22	0.609528	17398	19186.3	23533.9	15698.9	16564	18198.7	127203	59240.8	203152	14344.6	87533.2
	1	203028371	G	T	LGTQSEK	b19_f06.6016	52.23	0.559832	20939.8	135741	104198	21108.4	15782.6	24327.2	90371.2	115816	19041	90946.6	49546.3
	1	203028371	G	T	LGTQSEK	b13_f01.9663	47.7	0.522222	22435.1	505111	0	20527.6	24163	34412.2	33858.7	27509.7	39665.6	22417.5	138905
	1	203028371	G	T	LGTQSEK	b20_f06.5733	51.36	0.550623	22708.2	24636.4	22203.8	183748	17687.3	20727.3	183252	20975.7	63939.5	23589.4	53375.3
	1	203028371	G	T	LGTQSEK	b24_f06.5745	54.1	0.581146	25916.4	24052.9	25158.6	27158.1	13727.6	324760	366999	20494.6	276429	29573.8	117098
	1	203028371	G	T	LGTQSEK	b28_f39.6227	35.86	0.237869	27241.9	85662	51573.4	51862.2	55342.9	82249.7	81037.6	83730.1	76533.9	49977.8	37816.1
	1	203028371	G	T	LGTQSEK	b12_f02.10892	52.51	0.607122	44445.9	41968.5	33662.9	36149.8	38797	503774	0	532868	0	1.11707e+06	222778
	1	203028371	G	T	LGTQSEK	b09_f02.11197	52.06	0.564157	62256.7	57754	65756.2	74876.1	58241.4	57750.8	62942.8	613409	62663.4	51241	227686
	1	203028371	G	T	LGTQSEK	b07_f06.10392	49.44	0.56068	85570.4	143463	93280.3	149355	75679.8	119878	774333	928059	66778.4	884626	320099
	1	203028371	G	T	LGTQSEK	b10_f40.8320	35.61	0.536647	90905	292770	203476	161791	247548	275391	199897	277758	303802	296035	125450
	1	203028371	G	T	LGTQSEK	b08_f03.11534	50.19	0.595537	183872	43721	219735	125002	41898.4	42188.3	156238	92985.5	37926.3	203471	105097
	1	203028371	G	T	LGTQSEK	b06_f03.11710	32.93	0.477073	298582	21747.5	27713.6	26524.5	30866.5	20482.1	37889.4	20086.6	210308	205777	99824.6
	1	203028371	G	T	LGTQSEK	b11_f26.13752	26.35	0.026186	419812	390360	595413	318690	480660	311557	321952	299404	389482	322675	394526
	1	203028371	G	T	LGTQSEK	b25_f08.6277	54.27	0.622443	546060	23836.3	20692	23322	442990	462485	0	19623.9	20929.5	25244.5	184299
[truncated: 18,130 more rows]
